# Supplementary material for: Gut microbiota composition in COVID-19 hospitalized patients with mild or severe symptoms
Source: Front Microbiol. 2022 Dec 6;13:1049215. doi: 10.3389/fmicb.2022.1049215 (PMC9763305; doi:10.3389/fmicb.2022.1049215)
Supplement: Supplementary file 4 [file Table_3.XLSX]

## Sheet: SUMMARY
	MILD	MILD	MILD	MILD	MILD	MILD	MILD	MILD	MILD	MILD	MILD	MILD	MILD	MILD	MILD	MILD	MILD	MILD	MILD	MILD	MILD	MILD	MILD	MILD	MILD	MILD	MILD	MILD	MILD	MILD	MILD	MILD	MILD	MILD	MILD	MILD	MILD	MILD	MILD	MILD	MILD	MILD	MILD	MILD	MILD	MILD	MILD	SEVERE	SEVERE
OTU_ID	SP55	SP59	SP67	SP88	SP105	SP119	SP121	SP134	SP166	SP168	SP172	SP173	SP175	SP192	SP194	SP196	SP197	SP199	SP202	SP207	SP209	SP210	SP212	SP213	SP226	SP231	SP240	SP241	SP242	SP243	SP244	SP246	SP255	SP267	SP273	SP278	SP287	SP305	SP306	SP328	SP335	SP353	SP367	SP368	SP370	SP407	SP448	SP188	SP217
Unassigned	0	3	3	0	0	9	0	2	0	0	2	21	0	0	69	2	4	60	11	134	26	29	0	7	13	12	105	24	3	7	0	0	4	0	0	35	6	29	445	7	18	0	12	0	1	0	9	0	0
d__Archaea	0	25	30	0	73	0	0	0	103	0	0	0	0	0	0	65	340	0	78	0	0	92	82	6	127	0	0	147	0	0	17	0	6	8	2	0	0	828	3	443	116	286	2	47	0	21	70	0	174
d__Bacteria	115503	152852	181357	131437	174612	135567	107966	236475	129104	83191	146002	89490	64333	119789	230031	126585	117359	167297	211581	116238	339336	262272	122909	257754	319526	181376	183127	274985	113797	59058	98162	92006	105348	174208	104506	119778	84525	295463	113408	170566	121227	121440	285628	79635	123306	168335	213001	68446	108476
d__Eukaryota	0	0	0	0	0	0	0	0	0	0	0	0	2	0	3	0	0	0	4	10	5	0	0	0	0	16	21	4	0	0	0	0	0	0	0	0	0	14	14	8	6	0	2	2	0	0	0	0	0
Unassigned;__	0	3	3	0	0	9	0	2	0	0	2	21	0	0	69	2	4	60	11	134	26	29	0	7	13	12	105	24	3	7	0	0	4	0	0	35	6	29	445	7	18	0	12	0	1	0	9	0	0
d__Archaea;__	0	0	0	0	0	0	0	0	0	0	0	0	0	0	0	0	0	0	0	0	0	0	0	0	0	0	0	0	0	0	0	0	0	0	0	0	0	0	3	0	0	0	0	0	0	0	0	0	0
d__Archaea;p__Euryarchaeota	0	25	16	0	73	0	0	0	103	0	0	0	0	0	0	65	340	0	78	0	0	92	82	6	127	0	0	142	0	0	17	0	6	4	2	0	0	828	0	443	116	286	2	47	0	21	70	0	174
d__Archaea;p__Thermoplasmatota	0	0	14	0	0	0	0	0	0	0	0	0	0	0	0	0	0	0	0	0	0	0	0	0	0	0	0	5	0	0	0	0	0	4	0	0	0	0	0	0	0	0	0	0	0	0	0	0	0
d__Bacteria;__	0	0	0	0	0	0	0	0	0	0	0	0	0	2	6	0	0	0	2	5	0	0	0	0	0	16	18	0	0	0	0	0	0	1	0	0	0	7	8	3	0	0	0	0	0	0	0	0	0
d__Bacteria;p__Acidobacteriota	0	0	0	0	0	0	0	0	0	0	0	0	0	0	0	0	0	0	0	0	0	0	0	0	0	0	0	0	0	0	0	0	0	0	0	0	0	0	0	0	0	0	0	0	0	0	0	0	0
d__Bacteria;p__Actinobacteriota	673	9349	6422	2278	2127	640	13028	4992	876	1299	2197	1872	194	13821	7953	2441	2215	1385	7038	2049	2683	10256	5985	33251	13610	1936	107	18759	2021	9467	33628	1738	6175	3053	4165	2441	3767	5229	10473	1843	20198	492	16458	47126	2180	1958	8441	716	1696
d__Bacteria;p__Bacteroidota	31219	41619	34344	12658	39275	122713	7740	93880	31023	33822	56052	25927	16353	48046	79649	48823	19216	85002	75823	186	130626	61769	35243	74142	113313	60027	2073	57447	48417	15653	14073	12916	35509	61239	40708	38055	37579	65902	49803	66013	14169	62068	82677	6696	44736	62686	25695	14017	41691
d__Bacteria;p__Bdellovibrionota	0	0	0	0	0	0	0	0	5	0	0	0	0	0	0	0	0	0	0	0	0	0	0	0	0	0	0	0	0	0	1	0	0	0	0	0	0	0	4	0	0	0	0	0	0	0	0	0	0
d__Bacteria;p__Campilobacterota	467	1579	54	37	147	48	3023	248	37	8187	61	398	1814	124	3900	1571	7	19	11105	5	3431	26	514	1760	4445	0	2	16845	14166	59	1184	3170	1816	2441	370	1593	3111	11	1840	1174	0	22	1489	2105	0	865	3355	107	6911
d__Bacteria;p__Chloroflexi	0	0	0	0	10	0	0	0	0	0	0	0	0	0	0	0	0	0	0	0	0	0	0	0	0	0	0	0	0	0	0	0	0	0	0	0	0	0	0	0	0	0	0	0	0	0	0	0	0
d__Bacteria;p__Cyanobacteria	0	0	0	0	82	0	0	0	0	0	0	0	0	0	52	0	83	0	0	0	33	259	583	0	7	0	21	0	0	0	0	0	0	8	0	0	0	4	0	0	0	0	0	0	0	1	0	7	9
d__Bacteria;p__Deinococcota	0	0	0	0	0	0	0	0	0	0	0	0	0	0	0	0	0	0	0	0	0	0	0	0	0	0	0	0	0	0	0	0	0	0	0	0	0	0	0	4	0	0	0	0	0	0	0	0	0
d__Bacteria;p__Desulfobacterota	218	260	2526	0	783	141	0	0	266	330	659	72	166	0	2258	418	2222	944	1070	0	583	240	114	167	620	0	3	2436	139	12	151	60	130	780	57	0	68	565	14	1494	52	429	6715	17	850	834	164	6	112
d__Bacteria;p__Elusimicrobiota	0	0	0	0	0	0	0	0	1193	0	0	0	0	0	0	0	0	0	0	0	0	0	1255	0	0	0	0	0	0	0	0	0	0	0	0	0	0	0	0	0	0	0	0	0	0	0	0	0	0
d__Bacteria;p__Firmicutes	80540	88636	97480	27801	104849	10306	46638	133008	90746	35590	79292	51420	43523	54139	67711	72223	86346	70763	110398	113758	193125	162010	50264	144958	185178	78464	3189	146944	45668	27181	48482	73714	61380	86614	50147	67419	36612	208225	37352	87743	80781	49680	150350	22994	71276	94922	99983	52504	51451
d__Bacteria;p__Fusobacteriota	0	271	1	153	7	0	94	154	83	109	0	0	0	94	30819	0	0	605	702	0	114	0	21292	62	956	0	0	276	1850	48	0	6	244	3	2891	9799	0	18	2033	0	27	0	2617	20	0	296	0	0	133
d__Bacteria;p__Myxococcota	0	0	0	0	0	34	0	0	0	0	0	0	0	0	0	0	0	0	0	0	0	0	0	0	0	0	0	0	0	0	0	0	0	0	0	0	0	0	0	0	0	0	0	0	0	0	0	0	0
d__Bacteria;p__Patescibacteria	26	0	0	0	17	0	0	4	40	191	13	16	0	30	0	0	255	186	2	0	17	0	65	83	6	0	0	2	0	0	0	0	0	127	0	132	0	53	0	21	0	5	105	0	0	21	7	779	0
d__Bacteria;p__Proteobacteria	2360	8263	1524	88510	23230	1572	37443	4189	3361	3136	7653	9785	2279	3533	37667	516	6538	8393	5243	235	7880	27478	7137	1502	783	40933	177703	26971	1088	4798	521	402	78	19463	5790	339	3357	15433	11843	12255	393	1615	24122	677	4257	6170	75322	218	5658
d__Bacteria;p__Spirochaetota	0	0	0	0	0	0	0	0	0	243	0	0	0	0	0	0	0	0	0	0	0	0	93	0	66	0	0	0	77	0	0	0	0	0	0	0	0	0	0	0	0	0	0	0	0	0	0	0	0
d__Bacteria;p__Synergistota	0	0	7840	0	3270	0	0	0	53	284	0	0	0	0	0	593	280	0	175	0	711	0	42	1266	90	0	0	2746	371	0	119	0	16	89	179	0	31	0	38	9	5603	0	1095	0	0	573	15	92	457
d__Bacteria;p__Verrucomicrobiota	0	2875	31166	0	815	113	0	0	1421	0	75	0	4	0	16	0	197	0	23	0	133	234	322	563	452	0	11	2559	0	1840	3	0	0	390	199	0	0	16	0	7	4	7129	0	0	7	9	19	0	358
d__Eukaryota;__	0	0	0	0	0	0	0	0	0	0	0	0	2	0	3	0	0	0	4	10	5	0	0	0	0	16	21	4	0	0	0	0	0	0	0	0	0	14	12	8	6	0	2	2	0	0	0	0	0
d__Eukaryota;p__Ascomycota	0	0	0	0	0	0	0	0	0	0	0	0	0	0	0	0	0	0	0	0	0	0	0	0	0	0	0	0	0	0	0	0	0	0	0	0	0	0	2	0	0	0	0	0	0	0	0	0	0
Unassigned;__;__	0	3	3	0	0	9	0	2	0	0	2	21	0	0	69	2	4	60	11	134	26	29	0	7	13	12	105	24	3	7	0	0	4	0	0	35	6	29	445	7	18	0	12	0	1	0	9	0	0
d__Archaea;__;__	0	0	0	0	0	0	0	0	0	0	0	0	0	0	0	0	0	0	0	0	0	0	0	0	0	0	0	0	0	0	0	0	0	0	0	0	0	0	3	0	0	0	0	0	0	0	0	0	0
d__Archaea;p__Euryarchaeota;c__Methanobacteria	0	25	16	0	73	0	0	0	103	0	0	0	0	0	0	65	340	0	78	0	0	92	82	6	127	0	0	142	0	0	17	0	6	4	2	0	0	828	0	443	116	286	2	47	0	21	70	0	174
d__Archaea;p__Thermoplasmatota;c__Thermoplasmata	0	0	14	0	0	0	0	0	0	0	0	0	0	0	0	0	0	0	0	0	0	0	0	0	0	0	0	5	0	0	0	0	0	4	0	0	0	0	0	0	0	0	0	0	0	0	0	0	0
d__Bacteria;__;__	0	0	0	0	0	0	0	0	0	0	0	0	0	2	6	0	0	0	2	5	0	0	0	0	0	16	18	0	0	0	0	0	0	1	0	0	0	7	8	3	0	0	0	0	0	0	0	0	0
d__Bacteria;p__Acidobacteriota;c__Vicinamibacteria	0	0	0	0	0	0	0	0	0	0	0	0	0	0	0	0	0	0	0	0	0	0	0	0	0	0	0	0	0	0	0	0	0	0	0	0	0	0	0	0	0	0	0	0	0	0	0	0	0
d__Bacteria;p__Actinobacteriota;c__Acidimicrobiia	0	0	0	0	0	0	0	0	0	0	0	0	0	0	0	0	0	0	0	0	0	0	0	0	0	0	0	0	0	0	0	0	0	0	0	0	0	0	0	0	0	0	0	0	0	0	0	0	0
d__Bacteria;p__Actinobacteriota;c__Actinobacteria	637	8474	5993	2217	1400	22	13022	2695	608	1153	1276	1314	149	13553	5780	2088	474	610	5303	2049	293	6569	5370	31257	12706	1934	9	18215	1057	8945	33511	1378	4982	808	1533	1299	3060	4270	10328	129	19920	335	13692	46978	1058	705	4628	702	1314
d__Bacteria;p__Actinobacteriota;c__Coriobacteriia	36	875	429	61	727	618	6	2297	268	146	921	558	45	268	2173	353	1741	775	1735	0	2390	3687	615	1994	904	2	98	544	964	522	117	360	1193	2245	2632	1142	707	959	145	1714	278	157	2766	148	1122	1253	3813	14	382
d__Bacteria;p__Bacteroidota;c__Bacteroidia	31219	41619	34344	12658	39275	122713	7740	93880	31023	33822	56052	25927	16353	48046	79649	48823	19216	85002	75823	186	130626	61769	35243	74142	113313	60027	2073	57447	48417	15653	14073	12916	35509	61239	40708	38055	37579	65902	49803	66013	14169	62068	82677	6696	44736	62686	25695	14017	41691
d__Bacteria;p__Bdellovibrionota;c__Oligoflexia	0	0	0	0	0	0	0	0	5	0	0	0	0	0	0	0	0	0	0	0	0	0	0	0	0	0	0	0	0	0	1	0	0	0	0	0	0	0	4	0	0	0	0	0	0	0	0	0	0
d__Bacteria;p__Campilobacterota;c__Campylobacteria	467	1579	54	37	147	48	3023	248	37	8187	61	398	1814	124	3900	1571	7	19	11105	5	3431	26	514	1760	4445	0	2	16845	14166	59	1184	3170	1816	2441	370	1593	3111	11	1840	1174	0	22	1489	2105	0	865	3355	107	6911
d__Bacteria;p__Chloroflexi;c__Anaerolineae	0	0	0	0	10	0	0	0	0	0	0	0	0	0	0	0	0	0	0	0	0	0	0	0	0	0	0	0	0	0	0	0	0	0	0	0	0	0	0	0	0	0	0	0	0	0	0	0	0
d__Bacteria;p__Cyanobacteria;c__Cyanobacteriia	0	0	0	0	46	0	0	0	0	0	0	0	0	0	0	0	0	0	0	0	33	5	0	0	0	0	0	0	0	0	0	0	0	8	0	0	0	4	0	0	0	0	0	0	0	1	0	7	0
d__Bacteria;p__Cyanobacteria;c__Vampirivibrionia	0	0	0	0	36	0	0	0	0	0	0	0	0	0	52	0	83	0	0	0	0	254	583	0	7	0	21	0	0	0	0	0	0	0	0	0	0	0	0	0	0	0	0	0	0	0	0	0	9
d__Bacteria;p__Deinococcota;c__Deinococci	0	0	0	0	0	0	0	0	0	0	0	0	0	0	0	0	0	0	0	0	0	0	0	0	0	0	0	0	0	0	0	0	0	0	0	0	0	0	0	4	0	0	0	0	0	0	0	0	0
d__Bacteria;p__Desulfobacterota;c__Desulfovibrionia	218	260	2526	0	783	141	0	0	266	330	659	72	166	0	2258	418	2222	944	1070	0	583	240	114	167	620	0	3	2436	139	12	151	60	130	780	57	0	68	565	14	1494	52	429	6715	17	850	834	164	6	112
d__Bacteria;p__Elusimicrobiota;c__Elusimicrobia	0	0	0	0	0	0	0	0	1193	0	0	0	0	0	0	0	0	0	0	0	0	0	1255	0	0	0	0	0	0	0	0	0	0	0	0	0	0	0	0	0	0	0	0	0	0	0	0	0	0
d__Bacteria;p__Firmicutes;__	0	0	0	0	0	0	0	0	0	0	0	0	0	0	0	0	0	0	0	0	0	0	0	0	0	0	0	0	0	0	0	0	0	0	0	0	0	0	0	0	0	0	0	0	0	6	0	0	0
d__Bacteria;p__Firmicutes;c__Bacilli	414	1527	1602	26165	5255	373	28090	9759	993	210	2613	5274	108	2331	12806	2285	11627	1780	6269	113562	9712	81315	12340	710	3739	18797	351	13789	601	2121	919	2690	698	5481	1800	21654	17219	5186	1395	4836	3476	723	38003	369	32891	4161	36112	1472	2720
d__Bacteria;p__Firmicutes;c__Clostridia	38145	84072	94572	478	97082	8738	17305	96566	86824	33221	70831	43353	42383	47907	46370	59622	72127	63580	99433	124	136128	76789	29425	132447	167283	6438	2648	127543	35636	11162	44846	67412	42957	73830	32413	545	7877	198830	26733	81201	72380	41155	91379	20358	19273	64332	49670	49352	44912
d__Bacteria;p__Firmicutes;c__Incertae_Sedis	0	0	124	0	63	0	0	0	0	0	47	43	0	0	0	0	6	1	3	0	0	24	0	0	0	0	0	85	0	0	0	0	0	0	0	0	0	0	0	0	0	0	0	0	0	5	0	0	38
d__Bacteria;p__Firmicutes;c__Negativicutes	41981	3037	1130	1158	2428	1195	1243	26683	2927	2159	5801	2750	1032	3901	8535	10316	2586	5402	4693	72	47285	3879	8499	11801	14156	53229	190	5483	9431	13898	2717	3612	17725	7303	15934	45220	11516	4209	9224	1706	4925	7802	20968	2267	19112	26418	14201	1680	3781
d__Bacteria;p__Firmicutes;c__Syntrophomonadia	0	0	4	0	0	0	0	0	2	0	0	0	0	0	0	0	0	0	0	0	0	0	0	0	0	0	0	0	0	0	0	0	0	0	0	0	0	0	0	0	0	0	0	0	0	0	0	0	0
d__Bacteria;p__Firmicutes;c__Thermoanaerobacteria	0	0	0	0	0	0	0	0	0	0	0	0	0	0	0	0	0	0	0	0	0	0	0	0	0	0	0	0	0	0	0	0	0	0	0	0	0	0	0	0	0	0	0	0	0	0	0	0	0
d__Bacteria;p__Firmicutes;c__uncultured	0	0	48	0	21	0	0	0	0	0	0	0	0	0	0	0	0	0	0	0	0	3	0	0	0	0	0	44	0	0	0	0	0	0	0	0	0	0	0	0	0	0	0	0	0	0	0	0	0
d__Bacteria;p__Fusobacteriota;c__Fusobacteriia	0	271	1	153	7	0	94	154	83	109	0	0	0	94	30819	0	0	605	702	0	114	0	21292	62	956	0	0	276	1850	48	0	6	244	3	2891	9799	0	18	2033	0	27	0	2617	20	0	296	0	0	133
d__Bacteria;p__Myxococcota;c__Polyangia	0	0	0	0	0	34	0	0	0	0	0	0	0	0	0	0	0	0	0	0	0	0	0	0	0	0	0	0	0	0	0	0	0	0	0	0	0	0	0	0	0	0	0	0	0	0	0	0	0
d__Bacteria;p__Patescibacteria;c__Saccharimonadia	26	0	0	0	17	0	0	4	40	191	13	16	0	30	0	0	255	186	2	0	17	0	65	83	6	0	0	2	0	0	0	0	0	127	0	132	0	53	0	21	0	5	105	0	0	21	7	779	0
d__Bacteria;p__Proteobacteria;c__Alphaproteobacteria	111	844	18	52	2533	879	64	17	1248	7	1	257	1044	176	514	330	7	18	0	48	4	510	214	29	19	5	2	3	161	53	25	306	17	19	12	26	10	10544	22	1087	96	3	41	181	2	2	28	106	47
d__Bacteria;p__Proteobacteria;c__Gammaproteobacteria	2249	7419	1506	88458	20697	693	37379	4172	2113	3129	7652	9528	1235	3357	37153	186	6531	8375	5243	187	7876	26968	6923	1473	764	40928	177701	26968	927	4745	496	96	61	19444	5778	313	3347	4889	11821	11168	297	1612	24081	496	4255	6168	75294	112	5611
d__Bacteria;p__Spirochaetota;c__Brachyspirae	0	0	0	0	0	0	0	0	0	0	0	0	0	0	0	0	0	0	0	0	0	0	2	0	0	0	0	0	0	0	0	0	0	0	0	0	0	0	0	0	0	0	0	0	0	0	0	0	0
d__Bacteria;p__Spirochaetota;c__Spirochaetia	0	0	0	0	0	0	0	0	0	243	0	0	0	0	0	0	0	0	0	0	0	0	91	0	66	0	0	0	77	0	0	0	0	0	0	0	0	0	0	0	0	0	0	0	0	0	0	0	0
d__Bacteria;p__Synergistota;c__Synergistia	0	0	7840	0	3270	0	0	0	53	284	0	0	0	0	0	593	280	0	175	0	711	0	42	1266	90	0	0	2746	371	0	119	0	16	89	179	0	31	0	38	9	5603	0	1095	0	0	573	15	92	457
d__Bacteria;p__Verrucomicrobiota;c__Lentisphaeria	0	236	121	0	385	0	0	0	64	0	72	0	4	0	0	0	0	0	23	0	0	5	286	0	0	0	0	96	0	0	0	0	0	23	0	0	0	6	0	7	0	26	0	0	5	9	19	0	49
d__Bacteria;p__Verrucomicrobiota;c__Verrucomicrobiae	0	2639	31045	0	430	113	0	0	1357	0	3	0	0	0	16	0	197	0	0	0	133	229	36	563	452	0	11	2463	0	1840	3	0	0	367	199	0	0	10	0	0	4	7103	0	0	2	0	0	0	309
d__Eukaryota;__;__	0	0	0	0	0	0	0	0	0	0	0	0	2	0	3	0	0	0	4	10	5	0	0	0	0	16	21	4	0	0	0	0	0	0	0	0	0	14	12	8	6	0	2	2	0	0	0	0	0
d__Eukaryota;p__Ascomycota;c__Sordariomycetes	0	0	0	0	0	0	0	0	0	0	0	0	0	0	0	0	0	0	0	0	0	0	0	0	0	0	0	0	0	0	0	0	0	0	0	0	0	0	2	0	0	0	0	0	0	0	0	0	0
Unassigned;__;__;__	0	3	3	0	0	9	0	2	0	0	2	21	0	0	69	2	4	60	11	134	26	29	0	7	13	12	105	24	3	7	0	0	4	0	0	35	6	29	445	7	18	0	12	0	1	0	9	0	0
d__Archaea;__;__;__	0	0	0	0	0	0	0	0	0	0	0	0	0	0	0	0	0	0	0	0	0	0	0	0	0	0	0	0	0	0	0	0	0	0	0	0	0	0	3	0	0	0	0	0	0	0	0	0	0
d__Archaea;p__Euryarchaeota;c__Methanobacteria;o__Methanobacteriales	0	25	16	0	73	0	0	0	103	0	0	0	0	0	0	65	340	0	78	0	0	92	82	6	127	0	0	142	0	0	17	0	6	4	2	0	0	828	0	443	116	286	2	47	0	21	70	0	174
d__Archaea;p__Thermoplasmatota;c__Thermoplasmata;o__Methanomassiliicoccales	0	0	14	0	0	0	0	0	0	0	0	0	0	0	0	0	0	0	0	0	0	0	0	0	0	0	0	5	0	0	0	0	0	4	0	0	0	0	0	0	0	0	0	0	0	0	0	0	0
d__Bacteria;__;__;__	0	0	0	0	0	0	0	0	0	0	0	0	0	2	6	0	0	0	2	5	0	0	0	0	0	16	18	0	0	0	0	0	0	1	0	0	0	7	8	3	0	0	0	0	0	0	0	0	0
d__Bacteria;p__Acidobacteriota;c__Vicinamibacteria;o__Vicinamibacterales	0	0	0	0	0	0	0	0	0	0	0	0	0	0	0	0	0	0	0	0	0	0	0	0	0	0	0	0	0	0	0	0	0	0	0	0	0	0	0	0	0	0	0	0	0	0	0	0	0
d__Bacteria;p__Actinobacteriota;c__Acidimicrobiia;o__Microtrichales	0	0	0	0	0	0	0	0	0	0	0	0	0	0	0	0	0	0	0	0	0	0	0	0	0	0	0	0	0	0	0	0	0	0	0	0	0	0	0	0	0	0	0	0	0	0	0	0	0
d__Bacteria;p__Actinobacteriota;c__Actinobacteria;__	0	0	0	0	0	0	0	0	0	0	0	0	0	0	0	0	0	0	0	0	0	0	0	0	0	0	0	0	0	0	0	10	0	0	0	0	0	0	0	0	0	0	0	0	0	0	0	0	0
d__Bacteria;p__Actinobacteriota;c__Actinobacteria;o__Actinomycetales	11	1056	0	14	280	3	58	316	72	940	66	176	0	462	1007	1684	301	472	2299	0	41	2664	1158	22856	8762	0	2	252	353	1695	122	575	592	190	19	56	1399	4237	410	43	3580	19	8990	1159	11	100	81	249	5
d__Bacteria;p__Actinobacteriota;c__Actinobacteria;o__Bifidobacteriales	0	554	5916	340	1013	1	2950	2243	439	104	1055	44	135	456	3569	0	138	0	2220	2	92	2965	47	4581	465	7	7	17450	82	2	3	0	20	109	56	0	889	1	5	75	0	66	4	57	34	40	5	0	46
d__Bacteria;p__Actinobacteriota;c__Actinobacteria;o__Corynebacteriales	623	5430	77	1863	77	18	9979	130	67	107	155	1094	14	12320	1109	401	10	129	783	2047	103	905	3433	3816	3475	1844	0	273	622	7035	7784	793	4353	469	1429	1196	761	28	9413	9	15182	226	3514	45501	996	561	4527	453	1218
d__Bacteria;p__Actinobacteriota;c__Actinobacteria;o__Kineosporiales	0	0	0	0	0	0	0	0	0	0	0	0	0	0	0	0	0	0	0	0	0	0	0	0	0	0	0	0	0	0	0	0	0	0	0	0	0	0	0	0	0	0	0	0	0	0	0	0	0
d__Bacteria;p__Actinobacteriota;c__Actinobacteria;o__Micrococcales	0	1407	0	0	30	0	15	6	18	2	0	0	0	183	95	3	25	9	1	0	57	9	732	4	0	21	0	240	0	60	25602	0	17	40	25	5	11	1	374	2	1072	24	1118	261	17	4	11	0	5
d__Bacteria;p__Actinobacteriota;c__Actinobacteria;o__Propionibacteriales	3	27	0	0	0	0	20	0	12	0	0	0	0	132	0	0	0	0	0	0	0	26	0	0	4	62	0	0	0	153	0	0	0	0	4	42	0	3	126	0	86	0	66	0	0	0	4	0	40
d__Bacteria;p__Actinobacteriota;c__Coriobacteriia;o__Coriobacteriales	36	875	429	61	727	618	6	2297	268	146	921	558	45	268	2173	353	1741	775	1735	0	2390	3687	615	1994	904	2	98	544	964	522	117	360	1193	2245	2632	1142	707	959	145	1714	278	157	2766	148	1122	1253	3813	14	382
d__Bacteria;p__Bacteroidota;c__Bacteroidia;__	0	0	0	0	0	0	0	0	0	0	0	0	0	0	19	0	0	0	0	0	0	0	0	0	0	0	0	0	10	0	0	0	0	0	0	0	0	0	0	0	0	0	0	0	0	0	0	0	0
d__Bacteria;p__Bacteroidota;c__Bacteroidia;o__Bacteroidales	31219	41619	33754	12658	39208	122713	7740	93880	31018	33822	56052	25927	16353	48046	79630	48817	18844	85002	75321	186	130626	61764	35236	74142	113247	60027	2073	57447	48400	15648	14073	12916	35508	61195	40664	37969	37579	65902	49803	66013	14169	62067	82677	6696	44736	62680	25695	13966	41637
d__Bacteria;p__Bacteroidota;c__Bacteroidia;o__Chitinophagales	0	0	0	0	0	0	0	0	0	0	0	0	0	0	0	0	0	0	0	0	0	5	0	0	0	0	0	0	0	5	0	0	0	0	0	0	0	0	0	0	0	0	0	0	0	0	0	0	0
d__Bacteria;p__Bacteroidota;c__Bacteroidia;o__Cytophagales	0	0	0	0	0	0	0	0	5	0	0	0	0	0	0	0	0	0	0	0	0	0	0	0	0	0	0	0	0	0	0	0	1	0	0	4	0	0	0	0	0	0	0	0	0	0	0	51	0
d__Bacteria;p__Bacteroidota;c__Bacteroidia;o__Flavobacteriales	0	0	590	0	67	0	0	0	0	0	0	0	0	0	0	6	372	0	0	0	0	0	0	0	0	0	0	0	7	0	0	0	0	5	0	82	0	0	0	0	0	1	0	0	0	6	0	0	54
d__Bacteria;p__Bacteroidota;c__Bacteroidia;o__Sphingobacteriales	0	0	0	0	0	0	0	0	0	0	0	0	0	0	0	0	0	0	502	0	0	0	7	0	66	0	0	0	0	0	0	0	0	39	44	0	0	0	0	0	0	0	0	0	0	0	0	0	0
d__Bacteria;p__Bdellovibrionota;c__Oligoflexia;o__0319-6G20	0	0	0	0	0	0	0	0	5	0	0	0	0	0	0	0	0	0	0	0	0	0	0	0	0	0	0	0	0	0	1	0	0	0	0	0	0	0	4	0	0	0	0	0	0	0	0	0	0
d__Bacteria;p__Campilobacterota;c__Campylobacteria;o__Campylobacterales	467	1579	54	37	147	48	3023	248	37	8187	61	398	1814	124	3900	1571	7	19	11105	5	3431	26	514	1760	4445	0	2	16845	14166	59	1184	3170	1816	2441	370	1593	3111	11	1840	1174	0	22	1489	2105	0	865	3355	107	6911
d__Bacteria;p__Chloroflexi;c__Anaerolineae;o__Anaerolineales	0	0	0	0	10	0	0	0	0	0	0	0	0	0	0	0	0	0	0	0	0	0	0	0	0	0	0	0	0	0	0	0	0	0	0	0	0	0	0	0	0	0	0	0	0	0	0	0	0
d__Bacteria;p__Cyanobacteria;c__Cyanobacteriia;o__Chloroplast	0	0	0	0	46	0	0	0	0	0	0	0	0	0	0	0	0	0	0	0	33	5	0	0	0	0	0	0	0	0	0	0	0	8	0	0	0	4	0	0	0	0	0	0	0	1	0	7	0
d__Bacteria;p__Cyanobacteria;c__Vampirivibrionia;o__Gastranaerophilales	0	0	0	0	36	0	0	0	0	0	0	0	0	0	52	0	83	0	0	0	0	254	583	0	7	0	21	0	0	0	0	0	0	0	0	0	0	0	0	0	0	0	0	0	0	0	0	0	9
d__Bacteria;p__Cyanobacteria;c__Vampirivibrionia;o__Obscuribacterales	0	0	0	0	0	0	0	0	0	0	0	0	0	0	0	0	0	0	0	0	0	0	0	0	0	0	0	0	0	0	0	0	0	0	0	0	0	0	0	0	0	0	0	0	0	0	0	0	0
d__Bacteria;p__Deinococcota;c__Deinococci;o__Deinococcales	0	0	0	0	0	0	0	0	0	0	0	0	0	0	0	0	0	0	0	0	0	0	0	0	0	0	0	0	0	0	0	0	0	0	0	0	0	0	0	4	0	0	0	0	0	0	0	0	0
d__Bacteria;p__Desulfobacterota;c__Desulfovibrionia;o__Desulfovibrionales	218	260	2526	0	783	141	0	0	266	330	659	72	166	0	2258	418	2222	944	1070	0	583	240	114	167	620	0	3	2436	139	12	151	60	130	780	57	0	68	565	14	1494	52	429	6715	17	850	834	164	6	112
d__Bacteria;p__Elusimicrobiota;c__Elusimicrobia;o__Elusimicrobiales	0	0	0	0	0	0	0	0	1193	0	0	0	0	0	0	0	0	0	0	0	0	0	1255	0	0	0	0	0	0	0	0	0	0	0	0	0	0	0	0	0	0	0	0	0	0	0	0	0	0
d__Bacteria;p__Firmicutes;__;__	0	0	0	0	0	0	0	0	0	0	0	0	0	0	0	0	0	0	0	0	0	0	0	0	0	0	0	0	0	0	0	0	0	0	0	0	0	0	0	0	0	0	0	0	0	6	0	0	0
d__Bacteria;p__Firmicutes;c__Bacilli;__	0	0	0	0	1	0	0	0	13	0	0	0	0	0	7	0	0	0	0	0	6	0	0	0	0	0	0	0	0	0	0	0	0	0	0	0	0	0	0	0	0	0	0	0	0	0	0	0	0
d__Bacteria;p__Firmicutes;c__Bacilli;o__Acholeplasmatales	0	0	0	0	0	0	0	0	0	0	0	0	0	0	0	0	0	0	0	0	0	0	1	0	0	0	0	0	0	0	0	0	0	19	0	0	0	0	0	0	0	0	0	0	0	0	0	0	0
d__Bacteria;p__Firmicutes;c__Bacilli;o__Bacillales	131	5	3	14	0	19	59	0	33	0	0	2	0	119	0	2	0	0	0	0	0	4	0	0	7	1	0	0	0	8	0	0	0	3	3	0	0	3	0	0	21	0	0	40	0	0	0	32	0
d__Bacteria;p__Firmicutes;c__Bacilli;o__Erysipelotrichales	193	780	464	16	1262	353	830	4542	378	186	1197	3225	95	46	1899	80	3210	568	3131	0	3657	811	1370	501	912	0	195	1491	103	201	158	487	51	1508	54	0	767	3408	0	4527	216	415	1544	208	340	2434	30219	113	418
d__Bacteria;p__Firmicutes;c__Bacilli;o__Izemoplasmatales	0	5	65	0	889	0	0	0	180	0	96	0	0	0	0	0	17	0	0	0	0	31	1	0	8	0	0	107	0	0	0	0	0	0	0	0	0	0	0	0	0	0	0	0	0	0	0	0	23
d__Bacteria;p__Firmicutes;c__Bacilli;o__Lactobacillales	90	460	1039	26111	3100	1	27197	5197	196	24	1318	1603	13	753	7959	2194	8273	1202	2983	75805	6017	72763	10360	180	2261	18735	148	12103	494	404	742	129	647	3897	1083	19713	16421	1751	1395	292	2887	289	36324	112	32236	1639	5847	1262	1517
d__Bacteria;p__Firmicutes;c__Bacilli;o__Mycoplasmatales	0	0	0	0	0	0	0	0	0	0	0	0	0	0	248	0	0	0	0	0	0	0	10	0	0	0	0	0	0	0	0	0	0	0	0	20	0	0	0	0	0	0	0	0	0	0	0	0	0
d__Bacteria;p__Firmicutes;c__Bacilli;o__RF39	0	0	0	0	3	0	0	0	172	0	0	0	0	0	0	0	0	0	11	0	0	9	109	0	31	0	8	55	0	0	0	0	0	38	0	0	0	24	0	0	0	0	0	0	0	4	0	0	118
d__Bacteria;p__Firmicutes;c__Bacilli;o__Staphylococcales	0	277	31	24	0	0	4	20	21	0	2	444	0	1413	2693	9	127	10	144	37757	32	7697	489	29	520	61	0	33	4	1508	19	2074	0	16	660	1921	31	0	0	17	352	19	135	9	315	84	46	65	644
d__Bacteria;p__Firmicutes;c__Bacilli;o__Thermicanales	0	0	0	0	0	0	0	0	0	0	0	0	0	0	0	0	0	0	0	0	0	0	0	0	0	0	0	0	0	0	0	0	0	0	0	0	0	0	0	0	0	0	0	0	0	0	0	0	0
d__Bacteria;p__Firmicutes;c__Clostridia;__	0	228	1122	0	87	0	0	0	24	3	64	26	0	0	3	2	1021	10	24	0	90	26	0	0	33	0	0	102	0	0	0	0	0	282	0	0	0	110	0	0	0	13	0	0	0	5	0	0	34
d__Bacteria;p__Firmicutes;c__Clostridia;o__Christensenellales	238	5736	28831	0	7303	37	0	645	3748	207	858	409	364	0	439	285	5163	92	1363	0	124	4184	461	221	3026	0	38	14105	19	0	368	52	10	151	0	0	0	847	0	727	48	1077	0	64	7	1527	20	209	4380
d__Bacteria;p__Firmicutes;c__Clostridia;o__Clostridia	0	0	141	0	69	0	0	23	10	606	119	0	0	0	244	0	32	0	1000	0	151	3	10	159	447	0	0	717	31	0	0	0	0	454	21	0	0	0	16	0	3553	37	84	0	0	36	0	81	0
d__Bacteria;p__Firmicutes;c__Clostridia;o__Clostridia_UCG-014	0	3579	0	0	1193	0	0	0	2805	0	1423	107	109	0	306	17	16355	3	1932	0	958	1240	690	0	26364	0	156	1	0	0	6	0	0	333	16	0	0	170	0	427	0	0	0	136	0	0	5	3	3006
d__Bacteria;p__Firmicutes;c__Clostridia;o__Clostridia_vadinBB60_group	253	34	795	0	630	205	0	983	1042	56	588	0	27	0	44	4	143	66	118	0	88	263	295	1	0	0	4	4763	0	0	30	0	0	156	0	0	0	482	0	95	0	2507	0	0	0	9	81	0	322
d__Bacteria;p__Firmicutes;c__Clostridia;o__Clostridiales	0	22	59	0	2779	0	0	18	92	0	41	0	8	0	0	0	16	18	0	0	0	10	0	0	0	3308	0	60	0	0	0	0	0	0	0	0	0	0	0	0	0	17	0	28	0	0	0	0	92
d__Bacteria;p__Firmicutes;c__Clostridia;o__Eubacteriales	0	0	285	0	9	0	0	0	0	0	0	0	0	0	0	6	73	5	0	0	7	0	0	0	4	0	12	72	0	0	11	0	0	8	0	0	0	0	0	83	0	39	0	0	0	47	0	0	27
d__Bacteria;p__Firmicutes;c__Clostridia;o__Lachnospirales	13354	15416	17893	403	41370	5815	3529	36126	36358	10504	23738	17287	15787	36813	9264	10773	6901	38848	16655	25	45998	18398	4924	2790	3074	1106	780	26063	2328	1537	4388	5547	586	22436	7653	357	433	97096	132	20765	5840	8398	12230	1310	12323	18035	7364	1753	11132
d__Bacteria;p__Firmicutes;c__Clostridia;o__Monoglobales	0	248	366	0	159	0	0	0	91	151	128	26	211	0	60	0	1178	58	201	0	1425	89	17	21	0	0	0	77	0	0	35	49	0	188	0	0	0	4	0	176	0	8	0	0	0	0	0	0	77
d__Bacteria;p__Firmicutes;c__Clostridia;o__Oscillospirales	18078	34376	42188	25	42284	2451	222	55551	40132	14962	42514	20294	23879	639	16742	3050	39360	16123	40460	41	69227	28394	6540	8747	26818	26	1642	56866	381	1299	7559	1917	808	30021	665	5	213	78585	27	55365	1794	28093	3926	1530	3446	26597	11040	2686	11585
d__Bacteria;p__Firmicutes;c__Clostridia;o__Peptococcales	61	9	162	0	62	0	0	4	63	19	58	0	0	0	111	7	368	57	237	0	4	67	80	161	66	0	0	48	247	0	0	0	0	83	56	0	40	409	238	0	38	140	25	40	0	27	0	22	51
d__Bacteria;p__Firmicutes;c__Clostridia;o__Peptostreptococcales-Tissierellales	6161	24424	2730	50	1137	230	13554	3216	2459	6713	1236	5204	1998	10455	19157	45478	1484	8300	37443	58	18056	24115	16408	120347	107451	1998	16	24669	32630	8326	32449	59847	41553	19690	24002	183	7191	21127	26320	3563	61107	826	75114	17250	3497	18049	31160	44598	14199
d__Bacteria;p__Firmicutes;c__Clostridia;o__uncultured	0	0	0	0	0	0	0	0	0	0	64	0	0	0	0	0	33	0	0	0	0	0	0	0	0	0	0	0	0	0	0	0	0	28	0	0	0	0	0	0	0	0	0	0	0	0	0	0	7
d__Bacteria;p__Firmicutes;c__Incertae_Sedis;o__DTU014	0	0	124	0	63	0	0	0	0	0	47	43	0	0	0	0	6	1	3	0	0	24	0	0	0	0	0	85	0	0	0	0	0	0	0	0	0	0	0	0	0	0	0	0	0	5	0	0	38
d__Bacteria;p__Firmicutes;c__Negativicutes;o__Acidaminococcales	1305	1564	953	0	2204	1095	195	0	1697	27	5694	414	946	0	0	11	2324	0	2067	0	18553	29	1389	2734	527	3	94	5325	489	4151	929	769	524	2694	7164	0	1896	3832	164	1175	1926	3939	1845	0	19094	4238	3953	48	630
d__Bacteria;p__Firmicutes;c__Negativicutes;o__Veillonellales-Selenomonadales	40676	1473	177	1158	224	100	1048	26683	1230	2132	107	2336	86	3901	8535	10305	262	5402	2626	72	28732	3850	7110	9067	13629	53226	96	158	8942	9747	1788	2843	17201	4609	8770	45220	9620	377	9060	531	2999	3863	19123	2267	18	22180	10248	1632	3151
d__Bacteria;p__Firmicutes;c__Syntrophomonadia;o__Syntrophomonadales	0	0	4	0	0	0	0	0	2	0	0	0	0	0	0	0	0	0	0	0	0	0	0	0	0	0	0	0	0	0	0	0	0	0	0	0	0	0	0	0	0	0	0	0	0	0	0	0	0
d__Bacteria;p__Firmicutes;c__Thermoanaerobacteria;o__Thermoanaerobacterales	0	0	0	0	0	0	0	0	0	0	0	0	0	0	0	0	0	0	0	0	0	0	0	0	0	0	0	0	0	0	0	0	0	0	0	0	0	0	0	0	0	0	0	0	0	0	0	0	0
d__Bacteria;p__Firmicutes;c__uncultured;o__uncultured	0	0	48	0	21	0	0	0	0	0	0	0	0	0	0	0	0	0	0	0	0	3	0	0	0	0	0	44	0	0	0	0	0	0	0	0	0	0	0	0	0	0	0	0	0	0	0	0	0
d__Bacteria;p__Fusobacteriota;c__Fusobacteriia;o__Fusobacteriales	0	271	1	153	7	0	94	154	83	109	0	0	0	94	30819	0	0	605	702	0	114	0	21292	62	956	0	0	276	1850	48	0	6	244	3	2891	9799	0	18	2033	0	27	0	2617	20	0	296	0	0	133
d__Bacteria;p__Myxococcota;c__Polyangia;o__mle1-27	0	0	0	0	0	34	0	0	0	0	0	0	0	0	0	0	0	0	0	0	0	0	0	0	0	0	0	0	0	0	0	0	0	0	0	0	0	0	0	0	0	0	0	0	0	0	0	0	0
d__Bacteria;p__Patescibacteria;c__Saccharimonadia;o__Saccharimonadales	26	0	0	0	17	0	0	4	40	191	13	16	0	30	0	0	255	186	2	0	17	0	65	83	6	0	0	2	0	0	0	0	0	127	0	132	0	53	0	21	0	5	105	0	0	21	7	779	0
d__Bacteria;p__Proteobacteria;c__Alphaproteobacteria;o__Acetobacterales	0	0	0	0	0	0	0	0	0	0	0	0	0	0	0	0	0	0	0	0	0	0	0	0	0	0	0	0	0	0	0	0	0	0	0	0	0	0	0	0	0	0	0	0	0	0	0	0	0
d__Bacteria;p__Proteobacteria;c__Alphaproteobacteria;o__Caulobacterales	0	0	0	0	0	0	6	0	0	0	0	0	0	0	0	0	0	0	0	0	0	0	0	0	0	0	0	0	0	0	0	0	0	0	0	0	0	0	0	0	0	0	0	0	0	0	0	0	0
d__Bacteria;p__Proteobacteria;c__Alphaproteobacteria;o__Rhizobiales	0	17	0	0	0	0	0	1	0	0	0	0	0	0	0	0	0	2	0	0	0	0	0	0	6	5	0	0	0	0	0	14	0	0	0	0	0	0	11	5	46	0	0	0	0	0	0	0	0
d__Bacteria;p__Proteobacteria;c__Alphaproteobacteria;o__Rhodobacterales	0	0	0	0	0	0	0	0	0	0	0	0	0	0	0	0	0	0	0	0	0	0	0	0	0	0	0	0	0	0	0	18	0	0	0	0	0	0	0	0	0	0	0	19	0	0	0	0	0
d__Bacteria;p__Proteobacteria;c__Alphaproteobacteria;o__Rhodospirillales	0	678	0	0	2527	0	0	0	1129	0	0	0	1044	0	507	308	0	0	0	0	0	448	205	24	0	0	0	0	161	0	13	244	0	19	0	0	0	10535	0	1074	0	0	37	0	0	0	0	0	37
d__Bacteria;p__Proteobacteria;c__Alphaproteobacteria;o__Rickettsiales	0	0	0	0	0	0	0	0	0	0	0	0	0	0	0	0	0	0	0	2	0	0	0	0	0	0	2	0	0	0	0	0	0	0	0	0	0	0	2	0	0	0	0	0	0	0	0	0	0
d__Bacteria;p__Proteobacteria;c__Alphaproteobacteria;o__Sphingomonadales	111	149	18	52	6	879	58	16	119	7	1	257	0	176	7	22	7	16	0	46	4	62	9	5	13	0	0	3	0	53	12	30	17	0	12	26	10	9	9	8	50	3	4	162	2	2	28	106	10
d__Bacteria;p__Proteobacteria;c__Gammaproteobacteria;o__Aeromonadales	0	0	0	0	0	0	0	0	0	0	0	0	0	0	0	0	0	0	3	0	0	0	214	0	0	0	0	0	0	0	0	0	44	10543	0	0	0	0	0	0	0	0	0	0	0	0	0	0	0
d__Bacteria;p__Proteobacteria;c__Gammaproteobacteria;o__Alteromonadales	0	0	0	0	0	0	0	0	0	0	0	0	0	0	0	0	0	0	0	0	0	0	0	0	0	0	0	0	0	0	0	0	0	0	0	0	0	0	0	0	0	0	0	0	0	0	0	0	0
d__Bacteria;p__Proteobacteria;c__Gammaproteobacteria;o__Burkholderiales	910	4513	0	0	454	96	87	3600	1728	549	2220	282	593	3257	4782	0	59	6382	4810	12	1207	2763	815	105	441	2392	180	1533	905	1522	485	0	1	3394	3511	0	228	4764	256	1306	9	1221	385	252	4248	2061	605	0	4242
d__Bacteria;p__Proteobacteria;c__Gammaproteobacteria;o__Enterobacterales	1292	572	1473	88314	20204	500	37242	497	228	2569	5430	8849	593	25	32337	146	6423	1993	428	136	6665	24180	5708	1368	310	38520	369	25383	22	3195	11	35	16	4814	2121	10	3119	99	11559	9857	246	391	23692	75	7	4104	74387	4	1362
d__Bacteria;p__Proteobacteria;c__Gammaproteobacteria;o__Gammaproteobacteria_Incertae_Sedis	18	0	0	0	0	0	26	0	0	0	0	0	0	0	0	0	0	0	0	7	0	0	0	0	0	0	0	0	0	0	0	22	0	0	0	0	0	0	0	0	0	0	1	0	0	0	0	0	0
d__Bacteria;p__Proteobacteria;c__Gammaproteobacteria;o__Oceanospirillales	29	0	0	13	0	38	6	0	23	9	0	86	0	9	0	2	6	0	0	28	4	10	0	0	3	0	0	0	0	25	0	17	0	0	3	4	0	0	6	0	21	0	0	121	0	0	2	65	3
d__Bacteria;p__Proteobacteria;c__Gammaproteobacteria;o__Pasteurellales	0	0	0	131	0	0	7	75	134	0	0	264	0	0	5	0	43	0	0	4	0	9	168	0	0	0	2	35	0	0	0	0	0	693	143	299	0	0	0	5	0	0	2	0	0	0	300	0	0
d__Bacteria;p__Proteobacteria;c__Gammaproteobacteria;o__Pseudomonadales	0	2334	33	0	39	59	11	0	0	2	2	47	49	57	29	38	0	0	2	0	0	6	18	0	10	16	177150	17	0	3	0	22	0	0	0	0	0	26	0	0	10	0	1	48	0	3	0	43	4
d__Bacteria;p__Proteobacteria;c__Gammaproteobacteria;o__R7C24	0	0	0	0	0	0	0	0	0	0	0	0	0	9	0	0	0	0	0	0	0	0	0	0	0	0	0	0	0	0	0	0	0	0	0	0	0	0	0	0	0	0	0	0	0	0	0	0	0
d__Bacteria;p__Proteobacteria;c__Gammaproteobacteria;o__Xanthomonadales	0	0	0	0	0	0	0	0	0	0	0	0	0	0	0	0	0	0	0	0	0	0	0	0	0	0	0	0	0	0	0	0	0	0	0	0	0	0	0	0	11	0	0	0	0	0	0	0	0
d__Bacteria;p__Spirochaetota;c__Brachyspirae;o__Brachyspirales	0	0	0	0	0	0	0	0	0	0	0	0	0	0	0	0	0	0	0	0	0	0	2	0	0	0	0	0	0	0	0	0	0	0	0	0	0	0	0	0	0	0	0	0	0	0	0	0	0
d__Bacteria;p__Spirochaetota;c__Spirochaetia;o__Spirochaetales	0	0	0	0	0	0	0	0	0	243	0	0	0	0	0	0	0	0	0	0	0	0	91	0	66	0	0	0	77	0	0	0	0	0	0	0	0	0	0	0	0	0	0	0	0	0	0	0	0
d__Bacteria;p__Synergistota;c__Synergistia;o__Synergistales	0	0	7840	0	3270	0	0	0	53	284	0	0	0	0	0	593	280	0	175	0	711	0	42	1266	90	0	0	2746	371	0	119	0	16	89	179	0	31	0	38	9	5603	0	1095	0	0	573	15	92	457
d__Bacteria;p__Verrucomicrobiota;c__Lentisphaeria;o__Oligosphaerales	0	0	0	0	0	0	0	0	0	0	0	0	0	0	0	0	0	0	0	0	0	0	142	0	0	0	0	0	0	0	0	0	0	0	0	0	0	0	0	0	0	0	0	0	0	0	0	0	0
d__Bacteria;p__Verrucomicrobiota;c__Lentisphaeria;o__Victivallales	0	236	121	0	385	0	0	0	64	0	72	0	4	0	0	0	0	0	23	0	0	5	144	0	0	0	0	96	0	0	0	0	0	23	0	0	0	6	0	7	0	26	0	0	5	9	19	0	49
d__Bacteria;p__Verrucomicrobiota;c__Verrucomicrobiae;o__Opitutales	0	91	218	0	149	0	0	0	112	0	0	0	0	0	0	0	0	0	0	0	0	0	36	0	0	0	11	0	0	0	0	0	0	320	1	0	0	0	0	0	0	0	0	0	0	0	0	0	97
d__Bacteria;p__Verrucomicrobiota;c__Verrucomicrobiae;o__Verrucomicrobiales	0	2548	30827	0	281	113	0	0	1245	0	3	0	0	0	16	0	197	0	0	0	133	229	0	563	452	0	0	2463	0	1840	3	0	0	47	198	0	0	10	0	0	4	7103	0	0	2	0	0	0	212
d__Eukaryota;__;__;__	0	0	0	0	0	0	0	0	0	0	0	0	2	0	3	0	0	0	4	10	5	0	0	0	0	16	21	4	0	0	0	0	0	0	0	0	0	14	12	8	6	0	2	2	0	0	0	0	0
d__Eukaryota;p__Ascomycota;c__Sordariomycetes;o__Glomerellales	0	0	0	0	0	0	0	0	0	0	0	0	0	0	0	0	0	0	0	0	0	0	0	0	0	0	0	0	0	0	0	0	0	0	0	0	0	0	2	0	0	0	0	0	0	0	0	0	0
Unassigned;__;__;__;__	0	3	3	0	0	9	0	2	0	0	2	21	0	0	69	2	4	60	11	134	26	29	0	7	13	12	105	24	3	7	0	0	4	0	0	35	6	29	445	7	18	0	12	0	1	0	9	0	0
d__Archaea;__;__;__;__	0	0	0	0	0	0	0	0	0	0	0	0	0	0	0	0	0	0	0	0	0	0	0	0	0	0	0	0	0	0	0	0	0	0	0	0	0	0	3	0	0	0	0	0	0	0	0	0	0
d__Archaea;p__Euryarchaeota;c__Methanobacteria;o__Methanobacteriales;f__Methanobacteriaceae	0	25	16	0	73	0	0	0	103	0	0	0	0	0	0	65	340	0	78	0	0	92	82	6	127	0	0	142	0	0	17	0	6	4	2	0	0	828	0	443	116	286	2	47	0	21	70	0	174
d__Archaea;p__Thermoplasmatota;c__Thermoplasmata;o__Methanomassiliicoccales;f__Methanomassiliicoccaceae	0	0	14	0	0	0	0	0	0	0	0	0	0	0	0	0	0	0	0	0	0	0	0	0	0	0	0	5	0	0	0	0	0	0	0	0	0	0	0	0	0	0	0	0	0	0	0	0	0
d__Archaea;p__Thermoplasmatota;c__Thermoplasmata;o__Methanomassiliicoccales;f__Methanomethylophilaceae	0	0	0	0	0	0	0	0	0	0	0	0	0	0	0	0	0	0	0	0	0	0	0	0	0	0	0	0	0	0	0	0	0	4	0	0	0	0	0	0	0	0	0	0	0	0	0	0	0
d__Bacteria;__;__;__;__	0	0	0	0	0	0	0	0	0	0	0	0	0	2	6	0	0	0	2	5	0	0	0	0	0	16	18	0	0	0	0	0	0	1	0	0	0	7	8	3	0	0	0	0	0	0	0	0	0
d__Bacteria;p__Acidobacteriota;c__Vicinamibacteria;o__Vicinamibacterales;f__Vicinamibacteraceae	0	0	0	0	0	0	0	0	0	0	0	0	0	0	0	0	0	0	0	0	0	0	0	0	0	0	0	0	0	0	0	0	0	0	0	0	0	0	0	0	0	0	0	0	0	0	0	0	0
d__Bacteria;p__Actinobacteriota;c__Acidimicrobiia;o__Microtrichales;f__Ilumatobacteraceae	0	0	0	0	0	0	0	0	0	0	0	0	0	0	0	0	0	0	0	0	0	0	0	0	0	0	0	0	0	0	0	0	0	0	0	0	0	0	0	0	0	0	0	0	0	0	0	0	0
d__Bacteria;p__Actinobacteriota;c__Actinobacteria;__;__	0	0	0	0	0	0	0	0	0	0	0	0	0	0	0	0	0	0	0	0	0	0	0	0	0	0	0	0	0	0	0	10	0	0	0	0	0	0	0	0	0	0	0	0	0	0	0	0	0
d__Bacteria;p__Actinobacteriota;c__Actinobacteria;o__Actinomycetales;f__Actinomycetaceae	11	1056	0	14	280	3	58	316	72	940	66	176	0	462	1007	1684	301	472	2299	0	41	2664	1158	22856	8762	0	2	252	353	1695	122	575	592	190	19	56	1399	4237	410	43	3580	19	8990	1159	11	100	81	249	5
d__Bacteria;p__Actinobacteriota;c__Actinobacteria;o__Bifidobacteriales;f__Bifidobacteriaceae	0	554	5916	340	1013	1	2950	2243	439	104	1055	44	135	456	3569	0	138	0	2220	2	92	2965	47	4581	465	7	7	17450	82	2	3	0	20	109	56	0	889	1	5	75	0	66	4	57	34	40	5	0	46
d__Bacteria;p__Actinobacteriota;c__Actinobacteria;o__Corynebacteriales;f__Corynebacteriaceae	623	5430	77	1863	77	18	9979	130	67	107	155	1094	14	12320	1109	401	10	129	783	2047	103	905	3433	3816	3475	1844	0	273	622	7035	7784	793	4353	469	1429	1196	761	28	9413	9	15182	226	3514	45501	996	561	4527	453	1218
d__Bacteria;p__Actinobacteriota;c__Actinobacteria;o__Kineosporiales;f__Kineosporiaceae	0	0	0	0	0	0	0	0	0	0	0	0	0	0	0	0	0	0	0	0	0	0	0	0	0	0	0	0	0	0	0	0	0	0	0	0	0	0	0	0	0	0	0	0	0	0	0	0	0
d__Bacteria;p__Actinobacteriota;c__Actinobacteria;o__Micrococcales;f__Brevibacteriaceae	0	1230	0	0	0	0	0	0	11	0	0	0	0	0	19	0	0	0	0	0	0	9	293	0	0	0	0	0	0	0	16147	0	11	2	0	0	11	1	0	0	933	0	0	0	0	0	4	0	0
d__Bacteria;p__Actinobacteriota;c__Actinobacteria;o__Micrococcales;f__Dermabacteraceae	0	30	0	0	0	0	0	0	0	0	0	0	0	174	18	3	0	0	0	0	0	0	42	0	0	21	0	0	0	60	97	0	6	0	7	0	0	0	77	0	74	0	0	230	17	0	7	0	0
d__Bacteria;p__Actinobacteriota;c__Actinobacteria;o__Micrococcales;f__Dermacoccaceae	0	0	0	0	0	0	0	0	0	0	0	0	0	0	0	0	0	0	0	0	0	0	0	0	0	0	0	0	0	0	0	0	0	0	0	0	0	0	0	0	39	0	0	0	0	0	0	0	0
d__Bacteria;p__Actinobacteriota;c__Actinobacteria;o__Micrococcales;f__Microbacteriaceae	0	117	0	0	4	0	0	0	0	0	0	0	0	0	0	0	0	0	0	0	0	0	41	0	0	0	0	0	0	0	9358	0	0	0	0	0	0	0	297	2	26	3	0	0	0	0	0	0	0
d__Bacteria;p__Actinobacteriota;c__Actinobacteria;o__Micrococcales;f__Micrococcaceae	0	30	0	0	26	0	15	6	7	2	0	0	0	9	58	0	25	9	1	0	57	0	356	4	0	0	0	240	0	0	0	0	0	38	18	5	0	0	0	0	0	21	1118	31	0	4	0	0	5
d__Bacteria;p__Actinobacteriota;c__Actinobacteria;o__Propionibacteriales;f__Propionibacteriaceae	3	27	0	0	0	0	20	0	12	0	0	0	0	132	0	0	0	0	0	0	0	26	0	0	4	62	0	0	0	153	0	0	0	0	4	42	0	3	126	0	86	0	66	0	0	0	4	0	40
d__Bacteria;p__Actinobacteriota;c__Coriobacteriia;o__Coriobacteriales;__	0	0	0	0	0	0	0	0	0	0	0	0	0	0	0	0	0	0	0	0	0	0	0	0	0	0	0	0	0	0	0	0	0	0	0	0	0	0	0	5	0	2	0	0	0	0	0	0	0
d__Bacteria;p__Actinobacteriota;c__Coriobacteriia;o__Coriobacteriales;f__Atopobiaceae	0	54	0	56	166	0	0	1050	0	3	0	0	0	257	791	101	349	419	68	0	38	6	125	153	120	0	0	5	793	475	0	0	950	376	1183	1128	650	54	12	0	67	4	688	0	0	188	49	0	33
d__Bacteria;p__Actinobacteriota;c__Coriobacteriia;o__Coriobacteriales;f__Coriobacteriaceae	21	676	88	0	164	618	0	983	234	95	492	426	15	0	609	16	918	0	1570	0	526	2760	208	869	452	2	84	337	63	0	32	121	40	1319	825	0	38	0	0	1133	11	5	0	130	384	673	2648	0	263
d__Bacteria;p__Actinobacteriota;c__Coriobacteriia;o__Coriobacteriales;f__Coriobacteriales_Incertae_Sedis	0	62	0	0	89	0	0	0	26	0	0	0	30	0	0	2	133	0	42	0	4	44	3	67	9	0	0	15	0	0	0	0	0	0	0	0	0	10	0	0	0	4	0	0	0	19	0	0	0
d__Bacteria;p__Actinobacteriota;c__Coriobacteriia;o__Coriobacteriales;f__Eggerthellaceae	15	83	341	5	308	0	6	264	8	33	429	132	0	11	773	194	341	356	48	0	1822	877	278	529	175	0	14	187	101	47	82	239	203	550	624	14	19	837	133	576	200	142	2074	0	738	373	1116	13	81
d__Bacteria;p__Actinobacteriota;c__Coriobacteriia;o__Coriobacteriales;f__uncultured	0	0	0	0	0	0	0	0	0	15	0	0	0	0	0	40	0	0	7	0	0	0	1	376	148	0	0	0	7	0	3	0	0	0	0	0	0	58	0	0	0	0	4	18	0	0	0	1	5
d__Bacteria;p__Bacteroidota;c__Bacteroidia;__;__	0	0	0	0	0	0	0	0	0	0	0	0	0	0	19	0	0	0	0	0	0	0	0	0	0	0	0	0	10	0	0	0	0	0	0	0	0	0	0	0	0	0	0	0	0	0	0	0	0
d__Bacteria;p__Bacteroidota;c__Bacteroidia;o__Bacteroidales;__	0	0	0	0	0	0	0	0	0	0	0	0	0	0	0	0	0	0	0	0	0	0	0	0	0	0	0	0	0	0	0	0	0	0	0	0	0	0	0	0	0	0	0	0	0	0	0	0	0
d__Bacteria;p__Bacteroidota;c__Bacteroidia;o__Bacteroidales;f__Bacteroidaceae	17800	18188	16449	1237	28213	81358	6692	10473	23468	17207	42892	13385	10916	7908	22483	2365	7877	55535	41535	130	73987	13784	225	5931	8013	8741	1719	37007	5520	1553	7448	4903	370	3332	8565	57	273	59867	400	44415	6698	46765	74446	2747	26332	25768	6364	10145	16629
d__Bacteria;p__Bacteroidota;c__Bacteroidia;o__Bacteroidales;f__Bacteroidales_Incertae_Sedis	0	0	0	0	0	0	0	0	0	0	0	0	0	0	0	0	5	0	0	0	0	0	0	70	0	0	0	0	0	0	0	0	0	0	0	0	0	0	0	0	0	0	0	0	0	0	0	0	0
d__Bacteria;p__Bacteroidota;c__Bacteroidia;o__Bacteroidales;f__Bacteroidales_RF16_group	0	0	0	0	0	0	0	0	0	0	0	0	0	0	0	0	0	0	0	0	0	0	28	0	0	0	0	0	0	0	0	0	0	0	0	0	0	0	0	0	0	0	0	0	0	0	0	0	0
d__Bacteria;p__Bacteroidota;c__Bacteroidia;o__Bacteroidales;f__Barnesiellaceae	191	1067	2695	0	1820	289	0	0	693	484	1794	582	1298	0	166	31	1223	0	955	0	11398	304	23	84	29	0	11	571	2	0	205	166	1	23	256	0	0	19	0	6	396	3710	0	8	2	1613	0	54	1922
d__Bacteria;p__Bacteroidota;c__Bacteroidia;o__Bacteroidales;f__Dysgonomonadaceae	0	0	3295	0	0	0	0	0	0	0	0	0	0	0	0	0	0	0	0	0	0	0	0	0	0	0	0	0	0	0	0	0	0	0	0	0	0	0	0	0	0	0	0	0	0	0	0	0	0
d__Bacteria;p__Bacteroidota;c__Bacteroidia;o__Bacteroidales;f__Marinifilaceae	83	561	2325	0	1435	444	0	781	1365	345	1374	599	300	0	1321	26	933	105	708	0	2760	103	144	83	312	0	17	2882	43	0	139	108	0	505	414	0	39	375	0	1466	103	707	1	0	673	944	73	115	1634
d__Bacteria;p__Bacteroidota;c__Bacteroidia;o__Bacteroidales;f__Muribaculaceae	0	1813	0	0	7	162	0	1600	0	2814	0	0	0	0	1687	0	0	0	0	0	89	33	421	0	196	0	42	0	1015	0	0	0	0	2640	375	0	0	0	13	262	0	0	0	0	1310	559	200	10	221
d__Bacteria;p__Bacteroidota;c__Bacteroidia;o__Bacteroidales;f__Porphyromonadaceae	392	315	27	0	46	0	597	262	201	2867	41	0	464	0	7854	26390	192	2543	8343	9	7520	39	402	42916	40980	1	6	3639	6913	0	0	6205	0	5552	872	0	2948	3915	706	68	3258	49	987	2200	28	524	929	305	1676
d__Bacteria;p__Bacteroidota;c__Bacteroidia;o__Bacteroidales;f__Prevotellaceae	11428	12931	48	11421	1030	985	130	79078	338	8215	998	9024	1580	40011	41551	18828	2057	20749	15869	34	18770	46540	32355	23470	61222	51265	159	554	33838	13661	5589	1090	35092	47608	29699	37912	34214	78	48671	6359	2365	49	6548	1519	14298	28961	16833	687	13900
d__Bacteria;p__Bacteroidota;c__Bacteroidia;o__Bacteroidales;f__Rikenellaceae	111	5034	3673	0	3898	56	3	614	1503	1458	7263	1725	1262	0	2561	34	5388	1075	5489	13	13198	604	1055	1336	1950	14	109	9307	769	136	460	433	28	1186	373	0	58	1103	0	12021	1287	8771	410	87	1596	2203	30	83	3085
d__Bacteria;p__Bacteroidota;c__Bacteroidia;o__Bacteroidales;f__Tannerellaceae	1214	1710	5242	0	2759	39419	318	1072	3450	432	1690	612	533	127	2007	1143	1169	4995	2422	0	2904	357	552	252	545	6	10	3487	300	298	232	11	17	349	110	0	47	545	13	1416	62	2016	283	135	497	2108	1262	2567	2570
d__Bacteria;p__Bacteroidota;c__Bacteroidia;o__Bacteroidales;f__uncultured	0	0	0	0	0	0	0	0	0	0	0	0	0	0	0	0	0	0	0	0	0	0	31	0	0	0	0	0	0	0	0	0	0	0	0	0	0	0	0	0	0	0	2	0	0	0	4	0	0
d__Bacteria;p__Bacteroidota;c__Bacteroidia;o__Chitinophagales;f__Chitinophagaceae	0	0	0	0	0	0	0	0	0	0	0	0	0	0	0	0	0	0	0	0	0	5	0	0	0	0	0	0	0	5	0	0	0	0	0	0	0	0	0	0	0	0	0	0	0	0	0	0	0
d__Bacteria;p__Bacteroidota;c__Bacteroidia;o__Cytophagales;f__Hymenobacteraceae	0	0	0	0	0	0	0	0	0	0	0	0	0	0	0	0	0	0	0	0	0	0	0	0	0	0	0	0	0	0	0	0	0	0	0	0	0	0	0	0	0	0	0	0	0	0	0	0	0
d__Bacteria;p__Bacteroidota;c__Bacteroidia;o__Cytophagales;f__Spirosomaceae	0	0	0	0	0	0	0	0	5	0	0	0	0	0	0	0	0	0	0	0	0	0	0	0	0	0	0	0	0	0	0	0	1	0	0	4	0	0	0	0	0	0	0	0	0	0	0	51	0
d__Bacteria;p__Bacteroidota;c__Bacteroidia;o__Flavobacteriales;f__Flavobacteriaceae	0	0	590	0	67	0	0	0	0	0	0	0	0	0	0	6	372	0	0	0	0	0	0	0	0	0	0	0	7	0	0	0	0	5	0	0	0	0	0	0	0	1	0	0	0	6	0	0	54
d__Bacteria;p__Bacteroidota;c__Bacteroidia;o__Flavobacteriales;f__Weeksellaceae	0	0	0	0	0	0	0	0	0	0	0	0	0	0	0	0	0	0	0	0	0	0	0	0	0	0	0	0	0	0	0	0	0	0	0	82	0	0	0	0	0	0	0	0	0	0	0	0	0
d__Bacteria;p__Bacteroidota;c__Bacteroidia;o__Sphingobacteriales;__	0	0	0	0	0	0	0	0	0	0	0	0	0	0	0	0	0	0	0	0	0	0	7	0	7	0	0	0	0	0	0	0	0	39	14	0	0	0	0	0	0	0	0	0	0	0	0	0	0
d__Bacteria;p__Bacteroidota;c__Bacteroidia;o__Sphingobacteriales;f__Lentimicrobiaceae	0	0	0	0	0	0	0	0	0	0	0	0	0	0	0	0	0	0	502	0	0	0	0	0	59	0	0	0	0	0	0	0	0	0	30	0	0	0	0	0	0	0	0	0	0	0	0	0	0
d__Bacteria;p__Bacteroidota;c__Bacteroidia;o__Sphingobacteriales;f__Sphingobacteriaceae	0	0	0	0	0	0	0	0	0	0	0	0	0	0	0	0	0	0	0	0	0	0	0	0	0	0	0	0	0	0	0	0	0	0	0	0	0	0	0	0	0	0	0	0	0	0	0	0	0
d__Bacteria;p__Bdellovibrionota;c__Oligoflexia;o__0319-6G20;f__0319-6G20	0	0	0	0	0	0	0	0	5	0	0	0	0	0	0	0	0	0	0	0	0	0	0	0	0	0	0	0	0	0	1	0	0	0	0	0	0	0	4	0	0	0	0	0	0	0	0	0	0
d__Bacteria;p__Campilobacterota;c__Campylobacteria;o__Campylobacterales;f__Campylobacteraceae	467	1579	54	37	147	48	3023	248	37	8187	61	398	1814	124	3900	1571	7	19	11105	5	3431	26	514	1760	4445	0	2	16845	14166	59	1184	3170	1816	2441	370	1593	3111	11	1840	1174	0	22	1489	2105	0	865	3355	107	6911
d__Bacteria;p__Chloroflexi;c__Anaerolineae;o__Anaerolineales;f__Anaerolineaceae	0	0	0	0	10	0	0	0	0	0	0	0	0	0	0	0	0	0	0	0	0	0	0	0	0	0	0	0	0	0	0	0	0	0	0	0	0	0	0	0	0	0	0	0	0	0	0	0	0
d__Bacteria;p__Cyanobacteria;c__Cyanobacteriia;o__Chloroplast;f__Chloroplast	0	0	0	0	46	0	0	0	0	0	0	0	0	0	0	0	0	0	0	0	33	5	0	0	0	0	0	0	0	0	0	0	0	8	0	0	0	4	0	0	0	0	0	0	0	1	0	7	0
d__Bacteria;p__Cyanobacteria;c__Vampirivibrionia;o__Gastranaerophilales;f__Gastranaerophilales	0	0	0	0	36	0	0	0	0	0	0	0	0	0	52	0	83	0	0	0	0	254	583	0	7	0	21	0	0	0	0	0	0	0	0	0	0	0	0	0	0	0	0	0	0	0	0	0	9
d__Bacteria;p__Cyanobacteria;c__Vampirivibrionia;o__Obscuribacterales;f__Obscuribacteraceae	0	0	0	0	0	0	0	0	0	0	0	0	0	0	0	0	0	0	0	0	0	0	0	0	0	0	0	0	0	0	0	0	0	0	0	0	0	0	0	0	0	0	0	0	0	0	0	0	0
d__Bacteria;p__Deinococcota;c__Deinococci;o__Deinococcales;f__Deinococcaceae	0	0	0	0	0	0	0	0	0	0	0	0	0	0	0	0	0	0	0	0	0	0	0	0	0	0	0	0	0	0	0	0	0	0	0	0	0	0	0	4	0	0	0	0	0	0	0	0	0
d__Bacteria;p__Desulfobacterota;c__Desulfovibrionia;o__Desulfovibrionales;f__Desulfovibrionaceae	218	260	2526	0	783	141	0	0	266	330	659	72	166	0	2258	418	2222	944	1070	0	583	240	114	167	620	0	3	2436	139	12	151	60	130	780	57	0	68	565	14	1494	52	429	6715	17	850	834	164	6	112
d__Bacteria;p__Elusimicrobiota;c__Elusimicrobia;o__Elusimicrobiales;f__Elusimicrobiaceae	0	0	0	0	0	0	0	0	1193	0	0	0	0	0	0	0	0	0	0	0	0	0	1255	0	0	0	0	0	0	0	0	0	0	0	0	0	0	0	0	0	0	0	0	0	0	0	0	0	0
d__Bacteria;p__Firmicutes;__;__;__	0	0	0	0	0	0	0	0	0	0	0	0	0	0	0	0	0	0	0	0	0	0	0	0	0	0	0	0	0	0	0	0	0	0	0	0	0	0	0	0	0	0	0	0	0	6	0	0	0
d__Bacteria;p__Firmicutes;c__Bacilli;__;__	0	0	0	0	1	0	0	0	13	0	0	0	0	0	7	0	0	0	0	0	6	0	0	0	0	0	0	0	0	0	0	0	0	0	0	0	0	0	0	0	0	0	0	0	0	0	0	0	0
d__Bacteria;p__Firmicutes;c__Bacilli;o__Acholeplasmatales;f__Acholeplasmataceae	0	0	0	0	0	0	0	0	0	0	0	0	0	0	0	0	0	0	0	0	0	0	1	0	0	0	0	0	0	0	0	0	0	19	0	0	0	0	0	0	0	0	0	0	0	0	0	0	0
d__Bacteria;p__Firmicutes;c__Bacilli;o__Bacillales;f__Bacillaceae	131	5	3	14	0	19	59	0	33	0	0	2	0	119	0	2	0	0	0	0	0	4	0	0	7	1	0	0	0	8	0	0	0	3	3	0	0	3	0	0	21	0	0	40	0	0	0	32	0
d__Bacteria;p__Firmicutes;c__Bacilli;o__Erysipelotrichales;__	0	0	0	0	141	0	0	0	0	0	0	0	0	0	0	0	74	0	0	0	0	0	0	0	0	0	0	0	0	0	0	0	0	0	0	0	0	0	0	0	0	0	0	0	0	0	0	0	94
d__Bacteria;p__Firmicutes;c__Bacilli;o__Erysipelotrichales;f__Erysipelatoclostridiaceae	173	552	175	16	870	287	785	3646	355	164	945	2773	95	0	143	8	1561	223	2479	0	3222	676	566	394	779	0	52	31	48	66	114	103	49	861	48	0	17	1658	0	1870	127	274	347	163	273	428	30020	17	33
d__Bacteria;p__Firmicutes;c__Bacilli;o__Erysipelotrichales;f__Erysipelotrichaceae	20	228	289	0	251	66	45	896	23	22	252	452	0	46	1756	72	1575	345	652	0	435	135	804	107	133	0	143	1460	55	135	44	384	2	647	6	0	750	1750	0	2657	89	141	1197	45	67	2006	199	96	291
d__Bacteria;p__Firmicutes;c__Bacilli;o__Izemoplasmatales;f__Izemoplasmatales	0	5	65	0	889	0	0	0	180	0	96	0	0	0	0	0	17	0	0	0	0	31	1	0	8	0	0	107	0	0	0	0	0	0	0	0	0	0	0	0	0	0	0	0	0	0	0	0	23
d__Bacteria;p__Firmicutes;c__Bacilli;o__Lactobacillales;__	0	0	0	0	1	0	0	97	0	2	0	0	4	1	0	0	1	2	0	0	4	1	9572	3	0	0	3	1	0	0	0	0	0	4	0	2	0	0	0	0	0	2	7	0	5	1	1	0	0
d__Bacteria;p__Firmicutes;c__Bacilli;o__Lactobacillales;f__Aerococcaceae	9	10	0	0	4	1	1250	5	0	0	0	43	0	0	734	6	11	14	0	0	0	0	115	18	115	0	0	39	0	0	514	40	14	7	16	0	93	810	0	0	269	0	1528	7	20	0	363	0	0
d__Bacteria;p__Firmicutes;c__Bacilli;o__Lactobacillales;f__Carnobacteriaceae	0	35	0	0	59	0	0	43	9	8	0	0	0	85	7	0	32	90	1	0	28	3	265	0	0	0	29	5	0	8	0	0	0	181	0	9565	0	11	0	7	0	10	689	0	3	0	21	0	4
d__Bacteria;p__Firmicutes;c__Bacilli;o__Lactobacillales;f__Enterococcaceae	14	26	939	22953	192	0	25915	9	15	3	15	105	0	80	23	9	96	82	2311	75751	278	44	10	2	42	10401	14	9683	9	354	0	82	0	619	222	0	10569	24	26	30	2555	16	1719	39	32162	308	5278	1100	1410
d__Bacteria;p__Firmicutes;c__Bacilli;o__Lactobacillales;f__Lactobacillaceae	0	0	0	1099	907	0	0	1162	0	0	11	0	0	0	127	2	24	94	13	28	1159	268	57	0	12	7819	0	1013	0	5	0	0	0	36	30	0	0	150	10	29	0	0	2507	0	0	20	10	0	0
d__Bacteria;p__Firmicutes;c__Bacilli;o__Lactobacillales;f__Leuconostocaceae	0	8	0	0	0	0	0	0	0	0	0	0	0	0	0	0	73	0	0	0	0	0	0	0	0	0	0	0	0	0	0	0	0	34	0	0	0	29	0	0	0	0	0	0	0	0	0	0	17
d__Bacteria;p__Firmicutes;c__Bacilli;o__Lactobacillales;f__Streptococcaceae	67	381	100	2059	1937	0	32	3881	172	11	1292	1455	9	587	7068	2177	8036	920	658	26	4548	72447	341	157	2092	515	102	1362	485	37	228	7	633	3016	815	10146	5759	727	1359	226	63	261	29874	66	46	1310	174	162	86
d__Bacteria;p__Firmicutes;c__Bacilli;o__Mycoplasmatales;f__Mycoplasmataceae	0	0	0	0	0	0	0	0	0	0	0	0	0	0	248	0	0	0	0	0	0	0	10	0	0	0	0	0	0	0	0	0	0	0	0	20	0	0	0	0	0	0	0	0	0	0	0	0	0
d__Bacteria;p__Firmicutes;c__Bacilli;o__RF39;f__RF39	0	0	0	0	3	0	0	0	172	0	0	0	0	0	0	0	0	0	11	0	0	9	109	0	31	0	8	55	0	0	0	0	0	38	0	0	0	24	0	0	0	0	0	0	0	4	0	0	118
d__Bacteria;p__Firmicutes;c__Bacilli;o__Staphylococcales;f__Gemellaceae	0	7	29	0	0	0	0	19	21	0	0	0	0	0	2249	0	127	4	0	0	14	4934	349	14	160	0	0	0	0	0	19	0	0	5	0	1796	0	0	0	17	0	14	129	0	0	0	19	0	0
d__Bacteria;p__Firmicutes;c__Bacilli;o__Staphylococcales;f__Staphylococcaceae	0	270	2	24	0	0	4	1	0	0	2	444	0	1413	444	9	0	6	144	37757	18	2763	140	15	360	61	0	33	4	1508	0	2074	0	11	660	125	31	0	0	0	352	5	6	9	315	84	27	65	644
d__Bacteria;p__Firmicutes;c__Bacilli;o__Thermicanales;f__Thermicanaceae	0	0	0	0	0	0	0	0	0	0	0	0	0	0	0	0	0	0	0	0	0	0	0	0	0	0	0	0	0	0	0	0	0	0	0	0	0	0	0	0	0	0	0	0	0	0	0	0	0
d__Bacteria;p__Firmicutes;c__Clostridia;__;__	0	228	1122	0	87	0	0	0	24	3	64	26	0	0	3	2	1021	10	24	0	90	26	0	0	33	0	0	102	0	0	0	0	0	282	0	0	0	110	0	0	0	13	0	0	0	5	0	0	34
d__Bacteria;p__Firmicutes;c__Clostridia;o__Christensenellales;f__Christensenellaceae	238	5736	28831	0	7303	37	0	645	3748	207	858	409	364	0	439	285	5163	92	1363	0	124	4184	461	221	3026	0	38	14105	19	0	368	52	10	151	0	0	0	847	0	727	48	1077	0	64	7	1527	20	209	4380
d__Bacteria;p__Firmicutes;c__Clostridia;o__Clostridia;f__Hungateiclostridiaceae	0	0	141	0	69	0	0	23	10	606	119	0	0	0	244	0	32	0	1000	0	151	3	10	159	447	0	0	717	31	0	0	0	0	454	21	0	0	0	16	0	3553	37	84	0	0	36	0	81	0
d__Bacteria;p__Firmicutes;c__Clostridia;o__Clostridia_UCG-014;f__Clostridia_UCG-014	0	3579	0	0	1193	0	0	0	2805	0	1423	107	109	0	306	17	16355	3	1932	0	958	1240	690	0	26364	0	156	1	0	0	6	0	0	333	16	0	0	170	0	427	0	0	0	136	0	0	5	3	3006
d__Bacteria;p__Firmicutes;c__Clostridia;o__Clostridia_vadinBB60_group;f__Clostridia_vadinBB60_group	253	34	795	0	630	205	0	983	1042	56	588	0	27	0	44	4	143	66	118	0	88	263	295	1	0	0	4	4763	0	0	30	0	0	156	0	0	0	482	0	95	0	2507	0	0	0	9	81	0	322
d__Bacteria;p__Firmicutes;c__Clostridia;o__Clostridiales;f__Clostridiaceae	0	22	59	0	2779	0	0	18	92	0	41	0	8	0	0	0	16	18	0	0	0	10	0	0	0	3308	0	60	0	0	0	0	0	0	0	0	0	0	0	0	0	17	0	28	0	0	0	0	92
d__Bacteria;p__Firmicutes;c__Clostridia;o__Eubacteriales;f__Anaerofustaceae	0	0	8	0	9	0	0	0	0	0	0	0	0	0	0	0	25	0	0	0	7	0	0	0	0	0	0	0	0	0	0	0	0	0	0	0	0	0	0	0	0	0	0	0	0	0	0	0	0
d__Bacteria;p__Firmicutes;c__Clostridia;o__Eubacteriales;f__Eubacteriaceae	0	0	277	0	0	0	0	0	0	0	0	0	0	0	0	6	48	5	0	0	0	0	0	0	4	0	12	72	0	0	11	0	0	8	0	0	0	0	0	83	0	39	0	0	0	47	0	0	27
d__Bacteria;p__Firmicutes;c__Clostridia;o__Lachnospirales;__	0	0	0	0	0	0	0	0	0	0	0	0	0	0	0	0	0	0	0	0	0	0	0	0	0	0	0	3	0	0	0	0	0	0	0	0	0	0	0	0	0	0	0	0	0	0	0	0	0
d__Bacteria;p__Firmicutes;c__Clostridia;o__Lachnospirales;f__Defluviitaleaceae	0	0	1192	0	32	0	0	0	23	0	22	25	9	0	12	0	27	5	76	0	0	3	8	0	23	0	0	40	0	0	0	0	0	32	0	0	0	144	0	23	10	7	0	0	0	5	2	0	31
d__Bacteria;p__Firmicutes;c__Clostridia;o__Lachnospirales;f__Lachnospiraceae	13354	15416	16701	403	41338	5815	3529	36126	36335	10504	23716	17262	15778	36813	9252	10773	6874	38843	16579	25	45998	18395	4916	2790	3051	1106	780	26020	2328	1537	4388	5547	586	22404	7653	357	433	96952	132	20742	5830	8391	12230	1310	12323	18030	7362	1753	11101
d__Bacteria;p__Firmicutes;c__Clostridia;o__Monoglobales;f__Monoglobaceae	0	248	366	0	159	0	0	0	91	151	128	26	211	0	60	0	1178	58	201	0	1425	89	17	21	0	0	0	77	0	0	35	49	0	188	0	0	0	4	0	176	0	8	0	0	0	0	0	0	77
d__Bacteria;p__Firmicutes;c__Clostridia;o__Oscillospirales;__	0	16	560	0	34	0	0	0	0	0	32	22	3	0	0	0	0	8	13	0	8	1	3	8	0	0	0	35	0	0	0	10	0	7	0	0	0	10	0	6	0	3	0	0	0	0	0	0	0
d__Bacteria;p__Firmicutes;c__Clostridia;o__Oscillospirales;f__Butyricicoccaceae	106	357	55	0	383	196	0	702	698	127	96	180	155	12	118	26	116	483	126	0	2539	589	56	38	21	0	14	51	0	93	7	15	3	283	80	0	2	78	0	592	83	151	12	0	35	74	93	36	116
d__Bacteria;p__Firmicutes;c__Clostridia;o__Oscillospirales;f__Ethanoligenenaceae	0	0	2	0	5	9	0	0	0	0	14	0	0	0	0	3	19	0	0	0	85	3	0	0	0	0	0	4	0	0	0	0	0	5	0	0	3	0	0	9	0	7	3	0	8	0	0	0	1
d__Bacteria;p__Firmicutes;c__Clostridia;o__Oscillospirales;f__Oscillospiraceae	3257	12955	10127	11	14713	120	146	12838	4562	5589	13264	6163	4732	18	4655	414	9989	2816	9009	8	9626	4688	3013	5426	18493	3	458	22161	135	173	2863	118	239	8156	551	5	116	16957	0	16531	821	4830	710	764	1590	11320	2163	305	6083
d__Bacteria;p__Firmicutes;c__Clostridia;o__Oscillospirales;f__Oscillospirales	0	0	716	0	86	0	0	0	0	22	133	0	0	0	0	0	70	0	12	0	0	30	0	0	0	0	0	1794	0	0	1	0	0	2	0	0	0	0	0	0	0	4	0	0	0	8	0	0	18
d__Bacteria;p__Firmicutes;c__Clostridia;o__Oscillospirales;f__Ruminococcaceae	13817	18269	27165	14	23477	980	76	40738	30705	8899	25819	12994	17034	609	11659	2599	9958	12572	27942	33	42162	20959	2686	2970	4478	15	1036	25254	206	1033	3842	1673	448	18647	24	0	77	58525	27	24872	852	22491	3189	690	1813	13937	8741	2334	4241
d__Bacteria;p__Firmicutes;c__Clostridia;o__Oscillospirales;f__UCG-010	29	447	823	0	936	1110	0	87	320	6	622	136	84	0	89	2	1256	0	237	0	457	115	274	39	374	0	12	752	0	0	15	0	0	306	0	0	0	789	0	33	0	149	0	0	0	0	4	0	271
d__Bacteria;p__Firmicutes;c__Clostridia;o__Oscillospirales;f__[Clostridium]_methylpentosum_group	0	0	38	0	11	0	0	0	29	4	299	0	0	0	0	0	349	1	41	0	16	0	0	2	0	0	1	1883	0	0	0	0	0	1	0	0	0	210	0	12	0	0	0	0	0	0	0	0	24
d__Bacteria;p__Firmicutes;c__Clostridia;o__Oscillospirales;f__[Eubacterium]_coprostanoligenes_group	869	2332	2588	0	2560	36	0	1186	3810	315	2229	799	1871	0	221	6	17532	243	3080	0	14316	1993	508	264	3447	8	121	4920	40	0	831	101	118	2598	10	0	15	2015	0	13246	38	451	10	76	0	1256	39	11	791
d__Bacteria;p__Firmicutes;c__Clostridia;o__Oscillospirales;f__uncultured	0	0	114	0	79	0	0	0	8	0	6	0	0	0	0	0	71	0	0	0	18	16	0	0	5	0	0	12	0	0	0	0	0	16	0	0	0	1	0	64	0	7	2	0	0	2	0	0	40
d__Bacteria;p__Firmicutes;c__Clostridia;o__Peptococcales;f__Peptococcaceae	61	9	162	0	62	0	0	4	63	19	58	0	0	0	111	7	368	57	237	0	4	67	80	161	66	0	0	48	247	0	0	0	0	83	56	0	40	409	238	0	38	140	25	40	0	27	0	22	51
d__Bacteria;p__Firmicutes;c__Clostridia;o__Peptostreptococcales-Tissierellales;__	0	0	0	0	0	0	0	20	0	0	0	0	0	0	0	0	0	0	0	0	0	0	30	0	126	0	0	0	0	0	0	0	0	5	675	0	0	0	0	0	0	0	0	0	0	65	0	0	0
d__Bacteria;p__Firmicutes;c__Clostridia;o__Peptostreptococcales-Tissierellales;f__Anaerovoracaceae	153	1177	739	0	433	7	0	415	302	431	354	93	271	3	710	287	922	527	2809	0	7109	75	507	2120	1976	0	4	1646	413	6	1645	78	24	455	13	149	631	1786	26	343	2541	656	2246	170	27	932	54	5981	1467
d__Bacteria;p__Firmicutes;c__Clostridia;o__Peptostreptococcales-Tissierellales;f__Peptostreptococcaceae	9	488	664	0	172	0	187	247	186	0	50	54	30	1656	4780	2111	81	287	463	0	25	24	2293	0	1096	0	0	153	17	35	0	0	35	80	6500	0	0	1	5807	0	26	25	0	0	0	68	7	0	1105
d__Bacteria;p__Firmicutes;c__Clostridia;o__Peptostreptococcales-Tissierellales;f__Peptostreptococcales-Tissierellales	5999	22759	60	50	532	223	13367	2534	1971	6282	832	5057	1697	8796	13667	43080	481	7486	34171	58	10922	24016	13578	118227	104253	1998	12	22870	32200	8285	30804	59769	41494	19150	16814	34	6560	19340	20487	3220	58540	145	72868	17080	3470	16984	31099	38617	11627
d__Bacteria;p__Firmicutes;c__Clostridia;o__Peptostreptococcales-Tissierellales;f__Sedimentibacteraceae	0	0	1267	0	0	0	0	0	0	0	0	0	0	0	0	0	0	0	0	0	0	0	0	0	0	0	0	0	0	0	0	0	0	0	0	0	0	0	0	0	0	0	0	0	0	0	0	0	0
d__Bacteria;p__Firmicutes;c__Clostridia;o__uncultured;f__uncultured	0	0	0	0	0	0	0	0	0	0	64	0	0	0	0	0	33	0	0	0	0	0	0	0	0	0	0	0	0	0	0	0	0	28	0	0	0	0	0	0	0	0	0	0	0	0	0	0	7
d__Bacteria;p__Firmicutes;c__Incertae_Sedis;o__DTU014;f__DTU014	0	0	124	0	63	0	0	0	0	0	47	43	0	0	0	0	6	1	3	0	0	24	0	0	0	0	0	85	0	0	0	0	0	0	0	0	0	0	0	0	0	0	0	0	0	5	0	0	38
d__Bacteria;p__Firmicutes;c__Negativicutes;o__Acidaminococcales;f__Acidaminococcaceae	1305	1564	953	0	2204	1095	195	0	1697	27	5694	414	946	0	0	11	2324	0	2067	0	18553	29	1389	2734	527	3	94	5325	489	4151	929	769	524	2694	7164	0	1896	3832	164	1175	1926	3939	1845	0	19094	4238	3953	48	630
d__Bacteria;p__Firmicutes;c__Negativicutes;o__Veillonellales-Selenomonadales;f__Selenomonadaceae	40047	0	0	0	0	0	0	9120	0	0	0	0	0	2	0	7	0	0	2	0	0	0	228	182	244	2	0	0	0	0	0	0	0	2	984	154	0	0	67	0	0	8	4	0	0	16665	0	17	0
d__Bacteria;p__Firmicutes;c__Negativicutes;o__Veillonellales-Selenomonadales;f__Veillonellaceae	629	1473	177	1158	224	100	1048	17563	1230	2132	107	2336	86	3899	8535	10298	262	5402	2624	72	28732	3850	6882	8885	13385	53224	96	158	8942	9747	1788	2843	17201	4607	7786	45066	9620	377	8993	531	2999	3855	19119	2267	18	5515	10248	1615	3151
d__Bacteria;p__Firmicutes;c__Syntrophomonadia;o__Syntrophomonadales;f__Syntrophomonadaceae	0	0	4	0	0	0	0	0	2	0	0	0	0	0	0	0	0	0	0	0	0	0	0	0	0	0	0	0	0	0	0	0	0	0	0	0	0	0	0	0	0	0	0	0	0	0	0	0	0
d__Bacteria;p__Firmicutes;c__Thermoanaerobacteria;o__Thermoanaerobacterales;f__Family_III	0	0	0	0	0	0	0	0	0	0	0	0	0	0	0	0	0	0	0	0	0	0	0	0	0	0	0	0	0	0	0	0	0	0	0	0	0	0	0	0	0	0	0	0	0	0	0	0	0
d__Bacteria;p__Firmicutes;c__uncultured;o__uncultured;f__uncultured	0	0	48	0	21	0	0	0	0	0	0	0	0	0	0	0	0	0	0	0	0	3	0	0	0	0	0	44	0	0	0	0	0	0	0	0	0	0	0	0	0	0	0	0	0	0	0	0	0
d__Bacteria;p__Fusobacteriota;c__Fusobacteriia;o__Fusobacteriales;f__Fusobacteriaceae	0	271	1	153	7	0	94	154	47	109	0	0	0	0	12148	0	0	605	702	0	114	0	21292	62	956	0	0	276	1850	48	0	6	244	3	2891	8185	0	18	2033	0	27	0	2617	20	0	296	0	0	133
d__Bacteria;p__Fusobacteriota;c__Fusobacteriia;o__Fusobacteriales;f__Leptotrichiaceae	0	0	0	0	0	0	0	0	36	0	0	0	0	94	18671	0	0	0	0	0	0	0	0	0	0	0	0	0	0	0	0	0	0	0	0	1614	0	0	0	0	0	0	0	0	0	0	0	0	0
d__Bacteria;p__Myxococcota;c__Polyangia;o__mle1-27;f__mle1-27	0	0	0	0	0	34	0	0	0	0	0	0	0	0	0	0	0	0	0	0	0	0	0	0	0	0	0	0	0	0	0	0	0	0	0	0	0	0	0	0	0	0	0	0	0	0	0	0	0
d__Bacteria;p__Patescibacteria;c__Saccharimonadia;o__Saccharimonadales;f__Saccharimonadaceae	26	0	0	0	17	0	0	4	40	11	13	6	0	30	0	0	255	13	2	0	17	0	65	69	6	0	0	2	0	0	0	0	0	0	0	72	0	34	0	21	0	5	105	0	0	20	7	0	0
d__Bacteria;p__Patescibacteria;c__Saccharimonadia;o__Saccharimonadales;f__Saccharimonadales	0	0	0	0	0	0	0	0	0	180	0	10	0	0	0	0	0	173	0	0	0	0	0	14	0	0	0	0	0	0	0	0	0	127	0	60	0	19	0	0	0	0	0	0	0	1	0	779	0
d__Bacteria;p__Proteobacteria;c__Alphaproteobacteria;o__Acetobacterales;f__Acetobacteraceae	0	0	0	0	0	0	0	0	0	0	0	0	0	0	0	0	0	0	0	0	0	0	0	0	0	0	0	0	0	0	0	0	0	0	0	0	0	0	0	0	0	0	0	0	0	0	0	0	0
d__Bacteria;p__Proteobacteria;c__Alphaproteobacteria;o__Caulobacterales;f__Caulobacteraceae	0	0	0	0	0	0	6	0	0	0	0	0	0	0	0	0	0	0	0	0	0	0	0	0	0	0	0	0	0	0	0	0	0	0	0	0	0	0	0	0	0	0	0	0	0	0	0	0	0
d__Bacteria;p__Proteobacteria;c__Alphaproteobacteria;o__Rhizobiales;f__Beijerinckiaceae	0	0	0	0	0	0	0	1	0	0	0	0	0	0	0	0	0	2	0	0	0	0	0	0	6	5	0	0	0	0	0	14	0	0	0	0	0	0	11	5	46	0	0	0	0	0	0	0	0
d__Bacteria;p__Proteobacteria;c__Alphaproteobacteria;o__Rhizobiales;f__Rhizobiaceae	0	0	0	0	0	0	0	0	0	0	0	0	0	0	0	0	0	0	0	0	0	0	0	0	0	0	0	0	0	0	0	0	0	0	0	0	0	0	0	0	0	0	0	0	0	0	0	0	0
d__Bacteria;p__Proteobacteria;c__Alphaproteobacteria;o__Rhizobiales;f__Xanthobacteraceae	0	17	0	0	0	0	0	0	0	0	0	0	0	0	0	0	0	0	0	0	0	0	0	0	0	0	0	0	0	0	0	0	0	0	0	0	0	0	0	0	0	0	0	0	0	0	0	0	0
d__Bacteria;p__Proteobacteria;c__Alphaproteobacteria;o__Rhodobacterales;f__Rhodobacteraceae	0	0	0	0	0	0	0	0	0	0	0	0	0	0	0	0	0	0	0	0	0	0	0	0	0	0	0	0	0	0	0	18	0	0	0	0	0	0	0	0	0	0	0	19	0	0	0	0	0
d__Bacteria;p__Proteobacteria;c__Alphaproteobacteria;o__Rhodospirillales;f__uncultured	0	678	0	0	2527	0	0	0	1129	0	0	0	1044	0	507	308	0	0	0	0	0	448	205	24	0	0	0	0	161	0	13	244	0	19	0	0	0	10535	0	1074	0	0	37	0	0	0	0	0	37
d__Bacteria;p__Proteobacteria;c__Alphaproteobacteria;o__Rickettsiales;f__Mitochondria	0	0	0	0	0	0	0	0	0	0	0	0	0	0	0	0	0	0	0	2	0	0	0	0	0	0	2	0	0	0	0	0	0	0	0	0	0	0	2	0	0	0	0	0	0	0	0	0	0
d__Bacteria;p__Proteobacteria;c__Alphaproteobacteria;o__Sphingomonadales;f__Sphingomonadaceae	111	149	18	52	6	879	58	16	119	7	1	257	0	176	7	22	7	16	0	46	4	62	9	5	13	0	0	3	0	53	12	30	17	0	12	26	10	9	9	8	50	3	4	162	2	2	28	106	10
d__Bacteria;p__Proteobacteria;c__Gammaproteobacteria;o__Aeromonadales;f__Succinivibrionaceae	0	0	0	0	0	0	0	0	0	0	0	0	0	0	0	0	0	0	3	0	0	0	214	0	0	0	0	0	0	0	0	0	44	10543	0	0	0	0	0	0	0	0	0	0	0	0	0	0	0
d__Bacteria;p__Proteobacteria;c__Gammaproteobacteria;o__Alteromonadales;f__Alteromonadaceae	0	0	0	0	0	0	0	0	0	0	0	0	0	0	0	0	0	0	0	0	0	0	0	0	0	0	0	0	0	0	0	0	0	0	0	0	0	0	0	0	0	0	0	0	0	0	0	0	0
d__Bacteria;p__Proteobacteria;c__Gammaproteobacteria;o__Burkholderiales;f__Alcaligenaceae	0	0	0	0	0	0	0	0	0	0	0	0	0	0	0	0	0	0	0	0	0	0	0	0	0	0	0	43	0	0	0	0	0	0	0	0	0	0	19	0	0	0	379	0	0	0	0	0	0
d__Bacteria;p__Proteobacteria;c__Gammaproteobacteria;o__Burkholderiales;f__Burkholderiaceae	0	0	0	0	0	0	0	0	0	0	0	0	0	0	0	0	0	0	0	0	0	0	0	0	0	0	0	0	0	0	0	0	0	0	0	0	0	0	0	0	6	0	0	0	0	0	0	0	0
d__Bacteria;p__Proteobacteria;c__Gammaproteobacteria;o__Burkholderiales;f__Comamonadaceae	0	0	0	0	0	37	0	0	0	0	0	0	0	0	0	0	0	0	0	0	0	0	0	0	0	0	103	0	0	0	0	0	0	24	0	0	0	0	0	0	0	0	0	5	0	53	0	0	0
d__Bacteria;p__Proteobacteria;c__Gammaproteobacteria;o__Burkholderiales;f__Hydrogenophilaceae	0	0	0	0	0	0	0	0	0	0	0	0	0	0	0	0	0	0	0	0	0	0	0	0	0	0	0	0	0	0	0	0	0	0	0	0	0	0	0	0	0	0	0	0	0	0	11	0	0
d__Bacteria;p__Proteobacteria;c__Gammaproteobacteria;o__Burkholderiales;f__Neisseriaceae	0	193	0	0	0	0	0	0	0	0	0	0	0	0	0	0	0	0	3106	0	0	0	27	0	307	0	0	0	22	0	0	0	0	0	71	0	5	0	21	0	0	0	0	11	0	86	0	0	0
d__Bacteria;p__Proteobacteria;c__Gammaproteobacteria;o__Burkholderiales;f__Nitrosomonadaceae	0	0	0	0	0	0	0	0	0	0	0	0	0	0	0	0	0	0	0	0	0	0	0	0	0	0	0	0	0	0	0	0	0	0	0	0	0	0	0	0	0	0	0	0	0	0	0	0	0
d__Bacteria;p__Proteobacteria;c__Gammaproteobacteria;o__Burkholderiales;f__Oxalobacteraceae	0	0	0	0	11	0	0	0	6	8	41	0	0	0	0	0	56	0	12	0	0	0	0	2	52	0	0	266	0	0	19	0	0	108	0	0	0	193	0	55	0	0	0	0	0	4	0	0	14
d__Bacteria;p__Proteobacteria;c__Gammaproteobacteria;o__Burkholderiales;f__Sutterellaceae	910	4320	0	0	443	59	87	3600	1722	541	2179	282	593	3257	4782	0	3	6382	1692	12	1207	2763	788	103	82	2392	77	1224	883	1522	466	0	1	3262	3440	0	223	4571	216	1251	3	1221	6	236	4248	1918	594	0	4228
d__Bacteria;p__Proteobacteria;c__Gammaproteobacteria;o__Enterobacterales;__	0	0	0	0	0	0	1	0	0	0	0	0	0	0	0	0	3	0	0	0	0	0	0	0	0	0	0	7	0	0	0	3	0	0	0	0	0	0	0	0	0	0	0	0	0	0	0	0	0
d__Bacteria;p__Proteobacteria;c__Gammaproteobacteria;o__Enterobacterales;f__Enterobacteriaceae	1284	546	1291	84768	20147	499	26069	497	218	2569	5430	8849	593	25	32337	139	6408	1993	428	136	6665	24180	5708	1368	310	38520	369	25364	22	3076	11	8	15	4814	2121	10	3119	95	11559	9857	246	391	23658	75	7	4104	74387	4	1358
d__Bacteria;p__Proteobacteria;c__Gammaproteobacteria;o__Enterobacterales;f__Hafniaceae	0	0	0	0	0	0	0	0	0	0	0	0	0	0	0	0	12	0	0	0	0	0	0	0	0	0	0	0	0	0	0	0	0	0	0	0	0	0	0	0	0	0	0	0	0	0	0	0	0
d__Bacteria;p__Proteobacteria;c__Gammaproteobacteria;o__Enterobacterales;f__Morganellaceae	0	26	182	3546	57	1	11172	0	10	0	0	0	0	0	0	2	0	0	0	0	0	0	0	0	0	0	0	12	0	119	0	18	1	0	0	0	0	0	0	0	0	0	34	0	0	0	0	0	0
d__Bacteria;p__Proteobacteria;c__Gammaproteobacteria;o__Enterobacterales;f__Yersiniaceae	8	0	0	0	0	0	0	0	0	0	0	0	0	0	0	5	0	0	0	0	0	0	0	0	0	0	0	0	0	0	0	6	0	0	0	0	0	4	0	0	0	0	0	0	0	0	0	0	4
d__Bacteria;p__Proteobacteria;c__Gammaproteobacteria;o__Gammaproteobacteria_Incertae_Sedis;f__Unknown_Family	18	0	0	0	0	0	26	0	0	0	0	0	0	0	0	0	0	0	0	7	0	0	0	0	0	0	0	0	0	0	0	22	0	0	0	0	0	0	0	0	0	0	1	0	0	0	0	0	0
d__Bacteria;p__Proteobacteria;c__Gammaproteobacteria;o__Oceanospirillales;f__Halomonadaceae	29	0	0	13	0	38	6	0	23	9	0	86	0	9	0	2	6	0	0	28	4	10	0	0	3	0	0	0	0	25	0	17	0	0	3	4	0	0	6	0	21	0	0	121	0	0	2	65	3
d__Bacteria;p__Proteobacteria;c__Gammaproteobacteria;o__Pasteurellales;f__Pasteurellaceae	0	0	0	131	0	0	7	75	134	0	0	264	0	0	5	0	43	0	0	4	0	9	168	0	0	0	2	35	0	0	0	0	0	693	143	299	0	0	0	5	0	0	2	0	0	0	300	0	0
d__Bacteria;p__Proteobacteria;c__Gammaproteobacteria;o__Pseudomonadales;f__Moraxellaceae	0	2334	0	0	0	13	9	0	0	2	0	0	0	0	0	34	0	0	2	0	0	6	0	0	0	0	0	0	0	0	0	17	0	0	0	0	0	0	0	0	3	0	0	48	0	0	0	15	0
d__Bacteria;p__Proteobacteria;c__Gammaproteobacteria;o__Pseudomonadales;f__Pseudomonadaceae	0	0	33	0	39	46	2	0	0	0	2	47	49	57	29	4	0	0	0	0	0	0	18	0	10	16	177150	17	0	3	0	5	0	0	0	0	0	26	0	0	7	0	1	0	0	3	0	28	4
d__Bacteria;p__Proteobacteria;c__Gammaproteobacteria;o__R7C24;f__R7C24	0	0	0	0	0	0	0	0	0	0	0	0	0	9	0	0	0	0	0	0	0	0	0	0	0	0	0	0	0	0	0	0	0	0	0	0	0	0	0	0	0	0	0	0	0	0	0	0	0
d__Bacteria;p__Proteobacteria;c__Gammaproteobacteria;o__Xanthomonadales;f__Xanthomonadaceae	0	0	0	0	0	0	0	0	0	0	0	0	0	0	0	0	0	0	0	0	0	0	0	0	0	0	0	0	0	0	0	0	0	0	0	0	0	0	0	0	11	0	0	0	0	0	0	0	0
d__Bacteria;p__Spirochaetota;c__Brachyspirae;o__Brachyspirales;f__Brachyspiraceae	0	0	0	0	0	0	0	0	0	0	0	0	0	0	0	0	0	0	0	0	0	0	2	0	0	0	0	0	0	0	0	0	0	0	0	0	0	0	0	0	0	0	0	0	0	0	0	0	0
d__Bacteria;p__Spirochaetota;c__Spirochaetia;o__Spirochaetales;f__Spirochaetaceae	0	0	0	0	0	0	0	0	0	243	0	0	0	0	0	0	0	0	0	0	0	0	91	0	66	0	0	0	77	0	0	0	0	0	0	0	0	0	0	0	0	0	0	0	0	0	0	0	0
d__Bacteria;p__Synergistota;c__Synergistia;o__Synergistales;f__Synergistaceae	0	0	7840	0	3270	0	0	0	53	284	0	0	0	0	0	593	280	0	175	0	711	0	42	1266	90	0	0	2746	371	0	119	0	16	89	179	0	31	0	38	9	5603	0	1095	0	0	573	15	92	457
d__Bacteria;p__Verrucomicrobiota;c__Lentisphaeria;o__Oligosphaerales;f__Oligosphaeraceae	0	0	0	0	0	0	0	0	0	0	0	0	0	0	0	0	0	0	0	0	0	0	142	0	0	0	0	0	0	0	0	0	0	0	0	0	0	0	0	0	0	0	0	0	0	0	0	0	0
d__Bacteria;p__Verrucomicrobiota;c__Lentisphaeria;o__Victivallales;f__Victivallaceae	0	186	86	0	29	0	0	0	61	0	72	0	4	0	0	0	0	0	23	0	0	5	7	0	0	0	0	96	0	0	0	0	0	23	0	0	0	6	0	2	0	26	0	0	5	9	19	0	33
d__Bacteria;p__Verrucomicrobiota;c__Lentisphaeria;o__Victivallales;f__vadinBE97	0	50	35	0	356	0	0	0	3	0	0	0	0	0	0	0	0	0	0	0	0	0	137	0	0	0	0	0	0	0	0	0	0	0	0	0	0	0	0	5	0	0	0	0	0	0	0	0	16
d__Bacteria;p__Verrucomicrobiota;c__Verrucomicrobiae;o__Opitutales;f__Puniceicoccaceae	0	91	218	0	149	0	0	0	112	0	0	0	0	0	0	0	0	0	0	0	0	0	36	0	0	0	11	0	0	0	0	0	0	320	1	0	0	0	0	0	0	0	0	0	0	0	0	0	97
d__Bacteria;p__Verrucomicrobiota;c__Verrucomicrobiae;o__Verrucomicrobiales;f__Akkermansiaceae	0	2548	30827	0	281	113	0	0	1245	0	3	0	0	0	16	0	197	0	0	0	133	229	0	563	452	0	0	2463	0	1840	3	0	0	47	198	0	0	10	0	0	4	7103	0	0	2	0	0	0	212
d__Eukaryota;__;__;__;__	0	0	0	0	0	0	0	0	0	0	0	0	2	0	3	0	0	0	4	10	5	0	0	0	0	16	21	4	0	0	0	0	0	0	0	0	0	14	12	8	6	0	2	2	0	0	0	0	0
d__Eukaryota;p__Ascomycota;c__Sordariomycetes;o__Glomerellales;f__Glomerellaceae	0	0	0	0	0	0	0	0	0	0	0	0	0	0	0	0	0	0	0	0	0	0	0	0	0	0	0	0	0	0	0	0	0	0	0	0	0	0	2	0	0	0	0	0	0	0	0	0	0
Unassigned;__;__;__;__;__	0	3	3	0	0	9	0	2	0	0	2	21	0	0	69	2	4	60	11	134	26	29	0	7	13	12	105	24	3	7	0	0	4	0	0	35	6	29	445	7	18	0	12	0	1	0	9	0	0
d__Archaea;__;__;__;__;__	0	0	0	0	0	0	0	0	0	0	0	0	0	0	0	0	0	0	0	0	0	0	0	0	0	0	0	0	0	0	0	0	0	0	0	0	0	0	3	0	0	0	0	0	0	0	0	0	0
d__Archaea;p__Euryarchaeota;c__Methanobacteria;o__Methanobacteriales;f__Methanobacteriaceae;g__Methanobrevibacter	0	25	16	0	73	0	0	0	103	0	0	0	0	0	0	65	340	0	78	0	0	92	82	6	127	0	0	142	0	0	17	0	6	4	2	0	0	828	0	443	116	286	2	47	0	21	70	0	165
d__Archaea;p__Euryarchaeota;c__Methanobacteria;o__Methanobacteriales;f__Methanobacteriaceae;g__Methanosphaera	0	0	0	0	0	0	0	0	0	0	0	0	0	0	0	0	0	0	0	0	0	0	0	0	0	0	0	0	0	0	0	0	0	0	0	0	0	0	0	0	0	0	0	0	0	0	0	0	9
d__Archaea;p__Thermoplasmatota;c__Thermoplasmata;o__Methanomassiliicoccales;f__Methanomassiliicoccaceae;g__Methanomassiliicoccus	0	0	14	0	0	0	0	0	0	0	0	0	0	0	0	0	0	0	0	0	0	0	0	0	0	0	0	5	0	0	0	0	0	0	0	0	0	0	0	0	0	0	0	0	0	0	0	0	0
d__Archaea;p__Thermoplasmatota;c__Thermoplasmata;o__Methanomassiliicoccales;f__Methanomethylophilaceae;g__uncultured	0	0	0	0	0	0	0	0	0	0	0	0	0	0	0	0	0	0	0	0	0	0	0	0	0	0	0	0	0	0	0	0	0	4	0	0	0	0	0	0	0	0	0	0	0	0	0	0	0
d__Bacteria;__;__;__;__;__	0	0	0	0	0	0	0	0	0	0	0	0	0	2	6	0	0	0	2	5	0	0	0	0	0	16	18	0	0	0	0	0	0	1	0	0	0	7	8	3	0	0	0	0	0	0	0	0	0
d__Bacteria;p__Acidobacteriota;c__Vicinamibacteria;o__Vicinamibacterales;f__Vicinamibacteraceae;g__Vicinamibacteraceae	0	0	0	0	0	0	0	0	0	0	0	0	0	0	0	0	0	0	0	0	0	0	0	0	0	0	0	0	0	0	0	0	0	0	0	0	0	0	0	0	0	0	0	0	0	0	0	0	0
d__Bacteria;p__Actinobacteriota;c__Acidimicrobiia;o__Microtrichales;f__Ilumatobacteraceae;g__CL500-29_marine_group	0	0	0	0	0	0	0	0	0	0	0	0	0	0	0	0	0	0	0	0	0	0	0	0	0	0	0	0	0	0	0	0	0	0	0	0	0	0	0	0	0	0	0	0	0	0	0	0	0
d__Bacteria;p__Actinobacteriota;c__Actinobacteria;__;__;__	0	0	0	0	0	0	0	0	0	0	0	0	0	0	0	0	0	0	0	0	0	0	0	0	0	0	0	0	0	0	0	10	0	0	0	0	0	0	0	0	0	0	0	0	0	0	0	0	0
d__Bacteria;p__Actinobacteriota;c__Actinobacteria;o__Actinomycetales;f__Actinomycetaceae;__	0	0	0	0	0	0	0	0	0	0	0	0	0	0	0	0	0	0	0	0	0	0	0	0	1	0	0	0	0	0	0	0	0	0	0	0	0	0	0	0	0	0	0	0	0	0	0	0	0
d__Bacteria;p__Actinobacteriota;c__Actinobacteria;o__Actinomycetales;f__Actinomycetaceae;g__Actinobaculum	0	0	0	0	0	0	0	0	0	0	0	0	0	0	0	0	0	0	0	0	0	0	0	0	0	0	0	0	0	0	0	0	0	0	0	0	0	0	0	0	0	0	0	0	0	0	0	0	0
d__Bacteria;p__Actinobacteriota;c__Actinobacteria;o__Actinomycetales;f__Actinomycetaceae;g__Actinomyces	8	142	0	14	70	0	0	32	28	13	52	141	0	73	851	33	212	22	106	0	41	1881	341	223	3013	0	2	32	112	1695	21	575	229	10	11	56	370	19	102	9	145	19	7901	82	11	39	7	0	5
d__Bacteria;p__Actinobacteriota;c__Actinobacteria;o__Actinomycetales;f__Actinomycetaceae;g__Actinotignum	0	14	0	0	5	0	0	0	0	0	4	0	0	0	0	40	0	0	0	0	0	378	0	207	0	0	0	0	102	0	0	0	0	0	0	0	225	0	0	0	0	0	0	0	0	0	0	0	0
d__Bacteria;p__Actinobacteriota;c__Actinobacteria;o__Actinomycetales;f__Actinomycetaceae;g__Arcanobacterium	0	0	0	0	0	0	0	10	0	0	0	0	0	0	26	249	0	0	0	0	0	0	803	50	0	0	0	14	0	0	0	0	363	11	0	0	93	0	0	0	0	0	572	0	0	0	0	0	0
d__Bacteria;p__Actinobacteriota;c__Actinobacteria;o__Actinomycetales;f__Actinomycetaceae;g__F0332	0	0	0	0	0	0	0	0	0	0	0	0	0	0	0	0	2	0	0	0	0	0	0	0	0	0	0	0	0	0	0	0	0	0	0	0	0	0	0	0	0	0	0	0	0	0	0	0	0
d__Bacteria;p__Actinobacteriota;c__Actinobacteria;o__Actinomycetales;f__Actinomycetaceae;g__Mobiluncus	0	894	0	0	205	3	38	274	44	927	10	32	0	366	130	1355	87	441	2120	0	0	13	14	22350	5739	0	0	34	99	0	90	0	0	144	8	0	622	3987	0	34	3385	0	408	763	0	52	74	0	0
d__Bacteria;p__Actinobacteriota;c__Actinobacteria;o__Actinomycetales;f__Actinomycetaceae;g__Trueperella	0	0	0	0	0	0	0	0	0	0	0	0	0	0	0	0	0	0	0	0	0	0	0	0	0	0	0	82	0	0	0	0	0	0	0	0	0	0	0	0	0	0	71	0	0	0	0	0	0
d__Bacteria;p__Actinobacteriota;c__Actinobacteria;o__Actinomycetales;f__Actinomycetaceae;g__Varibaculum	3	6	0	0	0	0	20	0	0	0	0	3	0	23	0	7	0	9	73	0	0	392	0	26	9	0	0	90	40	0	11	0	0	25	0	0	89	231	308	0	50	0	38	314	0	9	0	249	0
d__Bacteria;p__Actinobacteriota;c__Actinobacteria;o__Bifidobacteriales;f__Bifidobacteriaceae;g__Alloscardovia	0	0	0	0	5	0	0	0	0	0	0	12	0	0	0	0	0	0	1	0	0	0	0	0	0	0	0	0	0	0	0	0	0	0	0	0	372	0	0	0	0	0	0	0	0	0	0	0	0
d__Bacteria;p__Actinobacteriota;c__Actinobacteria;o__Bifidobacteriales;f__Bifidobacteriaceae;g__Bifidobacterium	0	554	5916	340	967	1	2950	2241	439	104	1055	32	135	130	1282	0	138	0	2219	2	91	2965	13	4581	465	1	7	17450	82	2	3	0	20	103	56	0	517	1	5	75	0	66	0	57	1	40	5	0	46
d__Bacteria;p__Actinobacteriota;c__Actinobacteria;o__Bifidobacteriales;f__Bifidobacteriaceae;g__Gardnerella	0	0	0	0	0	0	0	0	0	0	0	0	0	326	2287	0	0	0	0	0	0	0	34	0	0	6	0	0	0	0	0	0	0	0	0	0	0	0	0	0	0	0	0	0	33	0	0	0	0
d__Bacteria;p__Actinobacteriota;c__Actinobacteria;o__Bifidobacteriales;f__Bifidobacteriaceae;g__Parascardovia	0	0	0	0	0	0	0	0	0	0	0	0	0	0	0	0	0	0	0	0	0	0	0	0	0	0	0	0	0	0	0	0	0	0	0	0	0	0	0	0	0	0	0	0	0	0	0	0	0
d__Bacteria;p__Actinobacteriota;c__Actinobacteria;o__Bifidobacteriales;f__Bifidobacteriaceae;g__Scardovia	0	0	0	0	41	0	0	2	0	0	0	0	0	0	0	0	0	0	0	0	1	0	0	0	0	0	0	0	0	0	0	0	0	6	0	0	0	0	0	0	0	0	4	0	0	0	0	0	0
d__Bacteria;p__Actinobacteriota;c__Actinobacteria;o__Corynebacteriales;f__Corynebacteriaceae;__	0	0	0	0	0	0	0	0	0	0	0	0	0	0	0	0	0	0	0	0	0	0	0	0	0	0	0	0	0	0	0	0	0	0	0	0	0	0	0	0	0	0	0	0	0	0	0	0	0
d__Bacteria;p__Actinobacteriota;c__Actinobacteria;o__Corynebacteriales;f__Corynebacteriaceae;g__Corynebacteriaceae	0	0	0	0	0	0	0	0	0	0	0	0	0	0	0	0	0	0	0	0	0	0	0	0	0	0	0	0	0	0	0	0	0	0	0	0	0	0	0	0	0	0	0	0	0	0	0	0	0
d__Bacteria;p__Actinobacteriota;c__Actinobacteria;o__Corynebacteriales;f__Corynebacteriaceae;g__Corynebacterium	532	5347	69	1808	40	18	9847	130	56	3	153	1093	14	12305	852	383	6	21	367	2047	5	570	3393	2271	1628	1844	0	217	11	6793	7203	591	3471	456	960	1167	341	24	8425	9	13348	217	2508	45501	993	61	4506	440	1051
d__Bacteria;p__Actinobacteriota;c__Actinobacteria;o__Corynebacteriales;f__Corynebacteriaceae;g__Lawsonella	91	83	8	55	37	0	132	0	11	104	2	1	0	15	257	18	4	108	416	0	98	335	40	1545	1847	0	0	56	611	242	581	202	882	13	469	29	420	4	988	0	1834	9	1006	0	0	500	21	13	167
d__Bacteria;p__Actinobacteriota;c__Actinobacteria;o__Corynebacteriales;f__Corynebacteriaceae;g__uncultured	0	0	0	0	0	0	0	0	0	0	0	0	0	0	0	0	0	0	0	0	0	0	0	0	0	0	0	0	0	0	0	0	0	0	0	0	0	0	0	0	0	0	0	0	3	0	0	0	0
d__Bacteria;p__Actinobacteriota;c__Actinobacteria;o__Kineosporiales;f__Kineosporiaceae;g__Kineococcus	0	0	0	0	0	0	0	0	0	0	0	0	0	0	0	0	0	0	0	0	0	0	0	0	0	0	0	0	0	0	0	0	0	0	0	0	0	0	0	0	0	0	0	0	0	0	0	0	0
d__Bacteria;p__Actinobacteriota;c__Actinobacteria;o__Micrococcales;f__Brevibacteriaceae;g__Brevibacterium	0	1230	0	0	0	0	0	0	11	0	0	0	0	0	19	0	0	0	0	0	0	9	293	0	0	0	0	0	0	0	16147	0	11	2	0	0	11	1	0	0	933	0	0	0	0	0	4	0	0
d__Bacteria;p__Actinobacteriota;c__Actinobacteria;o__Micrococcales;f__Dermabacteraceae;g__Brachybacterium	0	0	0	0	0	0	0	0	0	0	0	0	0	0	0	0	0	0	0	0	0	0	19	0	0	0	0	0	0	0	90	0	0	0	0	0	0	0	0	0	0	0	0	0	0	0	0	0	0
d__Bacteria;p__Actinobacteriota;c__Actinobacteria;o__Micrococcales;f__Dermabacteraceae;g__Dermabacter	0	30	0	0	0	0	0	0	0	0	0	0	0	174	18	3	0	0	0	0	0	0	23	0	0	21	0	0	0	60	7	0	6	0	7	0	0	0	77	0	74	0	0	230	17	0	7	0	0
d__Bacteria;p__Actinobacteriota;c__Actinobacteria;o__Micrococcales;f__Dermacoccaceae;g__Kytococcus	0	0	0	0	0	0	0	0	0	0	0	0	0	0	0	0	0	0	0	0	0	0	0	0	0	0	0	0	0	0	0	0	0	0	0	0	0	0	0	0	39	0	0	0	0	0	0	0	0
d__Bacteria;p__Actinobacteriota;c__Actinobacteria;o__Micrococcales;f__Microbacteriaceae;__	0	0	0	0	0	0	0	0	0	0	0	0	0	0	0	0	0	0	0	0	0	0	0	0	0	0	0	0	0	0	23	0	0	0	0	0	0	0	0	0	0	0	0	0	0	0	0	0	0
d__Bacteria;p__Actinobacteriota;c__Actinobacteria;o__Micrococcales;f__Microbacteriaceae;g__Pseudoclavibacter	0	117	0	0	4	0	0	0	0	0	0	0	0	0	0	0	0	0	0	0	0	0	41	0	0	0	0	0	0	0	9335	0	0	0	0	0	0	0	297	2	26	3	0	0	0	0	0	0	0
d__Bacteria;p__Actinobacteriota;c__Actinobacteria;o__Micrococcales;f__Micrococcaceae;__	0	0	0	0	0	0	0	0	0	0	0	0	0	0	0	0	0	0	0	0	0	0	0	0	0	0	0	0	0	0	0	0	0	0	0	0	0	0	0	0	0	0	0	0	0	0	0	0	0
d__Bacteria;p__Actinobacteriota;c__Actinobacteria;o__Micrococcales;f__Micrococcaceae;g__Kocuria	0	30	0	0	0	0	0	0	0	0	0	0	0	0	9	0	0	3	0	0	0	0	0	0	0	0	0	0	0	0	0	0	0	0	18	0	0	0	0	0	0	0	0	0	0	0	0	0	5
d__Bacteria;p__Actinobacteriota;c__Actinobacteria;o__Micrococcales;f__Micrococcaceae;g__Micrococcus	0	0	0	0	0	0	15	0	0	0	0	0	0	9	49	0	0	5	0	0	0	0	0	0	0	0	0	0	0	0	0	0	0	0	0	0	0	0	0	0	0	0	0	31	0	0	0	0	0
d__Bacteria;p__Actinobacteriota;c__Actinobacteria;o__Micrococcales;f__Micrococcaceae;g__Pseudoglutamicibacter	0	0	0	0	0	0	0	0	0	0	0	0	0	0	0	0	0	0	0	0	0	0	351	0	0	0	0	216	0	0	0	0	0	0	0	0	0	0	0	0	0	0	0	0	0	0	0	0	0
d__Bacteria;p__Actinobacteriota;c__Actinobacteria;o__Micrococcales;f__Micrococcaceae;g__Rothia	0	0	0	0	26	0	0	6	7	2	0	0	0	0	0	0	25	1	1	0	57	0	5	4	0	0	0	24	0	0	0	0	0	38	0	5	0	0	0	0	0	21	1118	0	0	4	0	0	0
d__Bacteria;p__Actinobacteriota;c__Actinobacteria;o__Propionibacteriales;f__Propionibacteriaceae;g__Brooklawnia	0	0	0	0	0	0	0	0	0	0	0	0	0	0	0	0	0	0	0	0	0	0	0	0	0	0	0	0	0	0	0	0	0	0	0	0	0	0	0	0	0	0	0	0	0	0	0	0	0
d__Bacteria;p__Actinobacteriota;c__Actinobacteria;o__Propionibacteriales;f__Propionibacteriaceae;g__Cutibacterium	3	27	0	0	0	0	20	0	12	0	0	0	0	132	0	0	0	0	0	0	0	26	0	0	4	62	0	0	0	153	0	0	0	0	4	42	0	0	126	0	83	0	0	0	0	0	4	0	40
d__Bacteria;p__Actinobacteriota;c__Actinobacteria;o__Propionibacteriales;f__Propionibacteriaceae;g__Propionimicrobium	0	0	0	0	0	0	0	0	0	0	0	0	0	0	0	0	0	0	0	0	0	0	0	0	0	0	0	0	0	0	0	0	0	0	0	0	0	3	0	0	0	0	66	0	0	0	0	0	0
d__Bacteria;p__Actinobacteriota;c__Actinobacteria;o__Propionibacteriales;f__Propionibacteriaceae;g__Tessaracoccus	0	0	0	0	0	0	0	0	0	0	0	0	0	0	0	0	0	0	0	0	0	0	0	0	0	0	0	0	0	0	0	0	0	0	0	0	0	0	0	0	3	0	0	0	0	0	0	0	0
d__Bacteria;p__Actinobacteriota;c__Coriobacteriia;o__Coriobacteriales;__;__	0	0	0	0	0	0	0	0	0	0	0	0	0	0	0	0	0	0	0	0	0	0	0	0	0	0	0	0	0	0	0	0	0	0	0	0	0	0	0	5	0	2	0	0	0	0	0	0	0
d__Bacteria;p__Actinobacteriota;c__Coriobacteriia;o__Coriobacteriales;f__Atopobiaceae;__	0	0	0	0	0	0	0	0	0	0	0	0	0	0	0	0	0	0	0	0	0	0	0	0	0	0	0	0	0	0	0	0	0	0	0	0	0	0	0	0	0	0	0	0	0	0	0	0	0
d__Bacteria;p__Actinobacteriota;c__Coriobacteriia;o__Coriobacteriales;f__Atopobiaceae;g__Atopobium	0	54	0	56	166	0	0	9	0	3	0	0	0	257	791	8	58	300	61	0	30	6	91	153	30	0	0	5	202	475	0	0	950	28	1129	1128	650	54	12	0	67	4	688	0	0	187	49	0	33
d__Bacteria;p__Actinobacteriota;c__Coriobacteriia;o__Coriobacteriales;f__Atopobiaceae;g__Coriobacteriaceae_UCG-002	0	0	0	0	0	0	0	0	0	0	0	0	0	0	0	0	0	0	0	0	0	0	0	0	0	0	0	0	0	0	0	0	0	0	0	0	0	0	0	0	0	0	0	0	0	0	0	0	0
d__Bacteria;p__Actinobacteriota;c__Coriobacteriia;o__Coriobacteriales;f__Atopobiaceae;g__Coriobacteriaceae_UCG-003	0	0	0	0	0	0	0	0	0	0	0	0	0	0	0	0	0	0	0	0	0	0	17	0	0	0	0	0	0	0	0	0	0	0	0	0	0	0	0	0	0	0	0	0	0	0	0	0	0
d__Bacteria;p__Actinobacteriota;c__Coriobacteriia;o__Coriobacteriales;f__Atopobiaceae;g__Libanicoccus	0	0	0	0	0	0	0	88	0	0	0	0	0	0	0	0	0	0	0	0	0	0	6	0	34	0	0	0	0	0	0	0	0	293	46	0	0	0	0	0	0	0	0	0	0	0	0	0	0
d__Bacteria;p__Actinobacteriota;c__Coriobacteriia;o__Coriobacteriales;f__Atopobiaceae;g__Olsenella	0	0	0	0	0	0	0	953	0	0	0	0	0	0	0	93	291	119	7	0	8	0	11	0	56	0	0	0	591	0	0	0	0	40	0	0	0	0	0	0	0	0	0	0	0	1	0	0	0
d__Bacteria;p__Actinobacteriota;c__Coriobacteriia;o__Coriobacteriales;f__Atopobiaceae;g__uncultured	0	0	0	0	0	0	0	0	0	0	0	0	0	0	0	0	0	0	0	0	0	0	0	0	0	0	0	0	0	0	0	0	0	15	8	0	0	0	0	0	0	0	0	0	0	0	0	0	0
d__Bacteria;p__Actinobacteriota;c__Coriobacteriia;o__Coriobacteriales;f__Coriobacteriaceae;g__Collinsella	21	676	88	0	164	618	0	983	234	95	492	426	15	0	609	16	918	0	1570	0	526	2760	208	869	452	2	84	337	63	0	32	0	40	1319	825	0	38	0	0	1133	11	5	0	130	384	673	2648	0	263
d__Bacteria;p__Actinobacteriota;c__Coriobacteriia;o__Coriobacteriales;f__Coriobacteriaceae;g__Enorma	0	0	0	0	0	0	0	0	0	0	0	0	0	0	0	0	0	0	0	0	0	0	0	0	0	0	0	0	0	0	0	121	0	0	0	0	0	0	0	0	0	0	0	0	0	0	0	0	0
d__Bacteria;p__Actinobacteriota;c__Coriobacteriia;o__Coriobacteriales;f__Coriobacteriales_Incertae_Sedis;g__Raoultibacter	0	0	0	0	0	0	0	0	0	0	0	0	0	0	0	0	0	0	0	0	4	0	0	0	0	0	0	0	0	0	0	0	0	0	0	0	0	0	0	0	0	0	0	0	0	9	0	0	0
d__Bacteria;p__Actinobacteriota;c__Coriobacteriia;o__Coriobacteriales;f__Coriobacteriales_Incertae_Sedis;g__uncultured	0	62	0	0	89	0	0	0	26	0	0	0	30	0	0	2	133	0	42	0	0	44	3	67	9	0	0	15	0	0	0	0	0	0	0	0	0	10	0	0	0	4	0	0	0	10	0	0	0
d__Bacteria;p__Actinobacteriota;c__Coriobacteriia;o__Coriobacteriales;f__Eggerthellaceae;__	0	0	0	0	0	0	0	0	0	0	0	0	0	0	4	0	39	0	0	0	0	0	0	7	0	0	0	0	0	0	0	0	0	0	0	0	0	0	0	0	0	0	0	0	0	0	0	0	0
d__Bacteria;p__Actinobacteriota;c__Coriobacteriia;o__Coriobacteriales;f__Eggerthellaceae;g__Adlercreutzia	3	40	0	0	0	0	0	0	0	0	9	0	0	0	0	0	45	0	14	0	30	0	0	26	0	0	0	0	0	0	0	0	0	0	0	0	0	108	0	0	0	0	0	0	0	16	0	0	0
d__Bacteria;p__Actinobacteriota;c__Coriobacteriia;o__Coriobacteriales;f__Eggerthellaceae;g__CHKCI002	0	0	0	0	9	0	0	0	0	0	0	0	0	0	0	0	0	8	0	0	0	27	0	0	0	0	0	0	0	0	0	0	0	0	0	0	0	0	0	0	0	0	0	0	4	0	0	0	0
d__Bacteria;p__Actinobacteriota;c__Coriobacteriia;o__Coriobacteriales;f__Eggerthellaceae;g__Cryptobacterium	0	0	0	0	0	0	0	0	0	0	0	0	0	0	0	0	0	0	0	0	0	0	0	0	0	0	0	0	0	0	0	0	0	0	0	0	0	0	0	0	0	0	47	0	0	0	0	0	0
d__Bacteria;p__Actinobacteriota;c__Coriobacteriia;o__Coriobacteriales;f__Eggerthellaceae;g__DNF00809	0	8	0	0	0	0	0	0	0	0	0	0	0	0	580	0	0	0	0	0	0	0	57	0	0	0	0	0	0	0	0	0	0	0	40	0	0	0	118	0	0	0	0	0	0	0	0	0	0
d__Bacteria;p__Actinobacteriota;c__Coriobacteriia;o__Coriobacteriales;f__Eggerthellaceae;g__Eggerthella	0	0	230	5	44	0	6	0	0	12	257	31	0	0	6	58	190	342	33	0	286	3	2	132	4	0	0	178	0	47	27	65	4	0	348	0	9	60	0	97	139	113	2015	0	733	15	0	0	0
d__Bacteria;p__Actinobacteriota;c__Coriobacteriia;o__Coriobacteriales;f__Eggerthellaceae;g__Enterorhabdus	0	0	111	0	57	0	0	0	0	0	0	0	0	0	0	4	3	0	0	0	22	0	22	1	30	0	0	0	0	0	0	0	0	50	0	0	0	0	0	40	0	0	0	0	0	2	0	7	0
d__Bacteria;p__Actinobacteriota;c__Coriobacteriia;o__Coriobacteriales;f__Eggerthellaceae;g__Gordonibacter	0	0	0	0	0	0	0	5	0	0	30	0	0	0	0	0	64	6	0	0	111	0	0	13	0	0	0	9	0	0	0	51	0	0	0	0	0	669	0	0	0	29	0	0	1	8	0	0	4
d__Bacteria;p__Actinobacteriota;c__Coriobacteriia;o__Coriobacteriales;f__Eggerthellaceae;g__Senegalimassilia	12	0	0	0	192	0	0	120	8	0	0	0	0	11	134	0	0	0	0	0	920	819	89	0	27	0	12	0	0	0	11	108	0	54	0	0	4	0	0	108	0	0	0	0	0	188	555	0	26
d__Bacteria;p__Actinobacteriota;c__Coriobacteriia;o__Coriobacteriales;f__Eggerthellaceae;g__Slackia	0	35	0	0	6	0	0	46	0	21	0	9	0	0	27	132	0	0	1	0	453	28	102	350	46	0	2	0	101	0	42	0	199	403	236	14	6	0	15	322	61	0	12	0	0	79	561	0	8
d__Bacteria;p__Actinobacteriota;c__Coriobacteriia;o__Coriobacteriales;f__Eggerthellaceae;g__uncultured	0	0	0	0	0	0	0	93	0	0	133	92	0	0	22	0	0	0	0	0	0	0	6	0	68	0	0	0	0	0	2	15	0	43	0	0	0	0	0	9	0	0	0	0	0	65	0	6	43
d__Bacteria;p__Actinobacteriota;c__Coriobacteriia;o__Coriobacteriales;f__uncultured;g__uncultured	0	0	0	0	0	0	0	0	0	15	0	0	0	0	0	40	0	0	7	0	0	0	1	376	148	0	0	0	7	0	3	0	0	0	0	0	0	58	0	0	0	0	4	18	0	0	0	1	5
d__Bacteria;p__Bacteroidota;c__Bacteroidia;__;__;__	0	0	0	0	0	0	0	0	0	0	0	0	0	0	19	0	0	0	0	0	0	0	0	0	0	0	0	0	10	0	0	0	0	0	0	0	0	0	0	0	0	0	0	0	0	0	0	0	0
d__Bacteria;p__Bacteroidota;c__Bacteroidia;o__Bacteroidales;__;__	0	0	0	0	0	0	0	0	0	0	0	0	0	0	0	0	0	0	0	0	0	0	0	0	0	0	0	0	0	0	0	0	0	0	0	0	0	0	0	0	0	0	0	0	0	0	0	0	0
d__Bacteria;p__Bacteroidota;c__Bacteroidia;o__Bacteroidales;f__Bacteroidaceae;g__Bacteroides	17800	18188	16449	1237	28213	81358	6692	10473	23468	17207	42892	13385	10916	7908	22483	2365	7877	55535	41535	130	73987	13784	225	5931	8013	8741	1719	37007	5520	1553	7448	4903	370	3332	8565	57	273	59867	400	44415	6698	46765	74446	2747	26332	25768	6364	10145	16629
d__Bacteria;p__Bacteroidota;c__Bacteroidia;o__Bacteroidales;f__Bacteroidales_Incertae_Sedis;g__Phocaeicola	0	0	0	0	0	0	0	0	0	0	0	0	0	0	0	0	5	0	0	0	0	0	0	70	0	0	0	0	0	0	0	0	0	0	0	0	0	0	0	0	0	0	0	0	0	0	0	0	0
d__Bacteria;p__Bacteroidota;c__Bacteroidia;o__Bacteroidales;f__Bacteroidales_RF16_group;g__Bacteroidales_RF16_group	0	0	0	0	0	0	0	0	0	0	0	0	0	0	0	0	0	0	0	0	0	0	28	0	0	0	0	0	0	0	0	0	0	0	0	0	0	0	0	0	0	0	0	0	0	0	0	0	0
d__Bacteria;p__Bacteroidota;c__Bacteroidia;o__Bacteroidales;f__Barnesiellaceae;g__Barnesiella	191	852	2695	0	431	289	0	0	435	477	1744	582	1233	0	166	31	1223	0	829	0	11398	241	6	84	27	0	11	113	0	0	177	166	1	13	36	0	0	16	0	6	395	2802	0	8	0	1151	0	54	1879
d__Bacteria;p__Bacteroidota;c__Bacteroidia;o__Bacteroidales;f__Barnesiellaceae;g__Coprobacter	0	0	0	0	1319	0	0	0	176	7	50	0	65	0	0	0	0	0	126	0	0	20	17	0	2	0	0	458	0	0	28	0	0	0	220	0	0	3	0	0	1	908	0	0	2	148	0	0	2
d__Bacteria;p__Bacteroidota;c__Bacteroidia;o__Bacteroidales;f__Barnesiellaceae;g__uncultured	0	215	0	0	70	0	0	0	82	0	0	0	0	0	0	0	0	0	0	0	0	43	0	0	0	0	0	0	2	0	0	0	0	10	0	0	0	0	0	0	0	0	0	0	0	314	0	0	41
d__Bacteria;p__Bacteroidota;c__Bacteroidia;o__Bacteroidales;f__Dysgonomonadaceae;g__Proteiniphilum	0	0	3295	0	0	0	0	0	0	0	0	0	0	0	0	0	0	0	0	0	0	0	0	0	0	0	0	0	0	0	0	0	0	0	0	0	0	0	0	0	0	0	0	0	0	0	0	0	0
d__Bacteria;p__Bacteroidota;c__Bacteroidia;o__Bacteroidales;f__Marinifilaceae;__	0	0	0	0	0	0	0	0	0	0	0	0	0	0	0	0	0	0	0	0	0	0	0	0	0	0	0	0	0	0	0	0	0	0	7	0	0	0	0	0	0	0	0	0	0	0	0	0	0
d__Bacteria;p__Bacteroidota;c__Bacteroidia;o__Bacteroidales;f__Marinifilaceae;g__Butyricimonas	83	222	606	0	553	127	0	0	611	230	898	276	44	0	259	12	797	105	138	0	1279	94	33	37	78	0	10	2260	12	0	41	108	0	154	129	0	39	354	0	670	0	357	0	0	35	566	62	106	343
d__Bacteria;p__Bacteroidota;c__Bacteroidia;o__Bacteroidales;f__Marinifilaceae;g__Odoribacter	0	339	1719	0	882	250	0	781	751	115	476	323	256	0	1062	14	136	0	570	0	1481	9	111	46	146	0	7	622	31	0	96	0	0	351	278	0	0	3	0	796	103	350	1	0	638	378	7	9	1144
d__Bacteria;p__Bacteroidota;c__Bacteroidia;o__Bacteroidales;f__Marinifilaceae;g__Sanguibacteroides	0	0	0	0	0	67	0	0	3	0	0	0	0	0	0	0	0	0	0	0	0	0	0	0	88	0	0	0	0	0	2	0	0	0	0	0	0	18	0	0	0	0	0	0	0	0	4	0	147
d__Bacteria;p__Bacteroidota;c__Bacteroidia;o__Bacteroidales;f__Muribaculaceae;g__CAG-873	0	0	0	0	0	0	0	0	0	0	0	0	0	0	0	0	0	0	0	0	0	0	339	0	0	0	0	0	0	0	0	0	0	0	0	0	0	0	0	0	0	0	0	0	0	0	0	0	0
d__Bacteria;p__Bacteroidota;c__Bacteroidia;o__Bacteroidales;f__Muribaculaceae;g__Muribaculaceae	0	1813	0	0	7	162	0	1600	0	2814	0	0	0	0	1687	0	0	0	0	0	89	33	82	0	196	0	42	0	1015	0	0	0	0	2640	375	0	0	0	13	262	0	0	0	0	1310	559	200	10	221
d__Bacteria;p__Bacteroidota;c__Bacteroidia;o__Bacteroidales;f__Muribaculaceae;g__Muribaculum	0	0	0	0	0	0	0	0	0	0	0	0	0	0	0	0	0	0	0	0	0	0	0	0	0	0	0	0	0	0	0	0	0	0	0	0	0	0	0	0	0	0	0	0	0	0	0	0	0
d__Bacteria;p__Bacteroidota;c__Bacteroidia;o__Bacteroidales;f__Porphyromonadaceae;g__Porphyromonas	392	315	27	0	46	0	597	262	201	2867	41	0	464	0	7854	26390	192	2543	8343	9	7520	39	402	42916	40980	1	6	3639	6913	0	0	6205	0	5552	872	0	2948	3915	706	68	3258	49	987	2200	28	524	929	305	1676
d__Bacteria;p__Bacteroidota;c__Bacteroidia;o__Bacteroidales;f__Prevotellaceae;__	0	0	0	0	0	0	0	0	0	0	0	0	0	0	0	0	0	0	0	0	3	0	24	0	0	0	0	0	0	0	0	0	0	174	0	0	0	0	0	0	0	0	0	0	0	0	0	0	0
d__Bacteria;p__Bacteroidota;c__Bacteroidia;o__Bacteroidales;f__Prevotellaceae;g__Alloprevotella	0	0	0	0	0	0	0	7314	0	0	0	0	0	0	0	0	0	0	3	0	0	0	92	0	0	0	53	4	0	0	0	28	0	4532	436	0	0	0	0	782	0	0	0	34	0	0	245	0	0
d__Bacteria;p__Bacteroidota;c__Bacteroidia;o__Bacteroidales;f__Prevotellaceae;g__Paraprevotella	335	0	0	0	403	0	0	206	39	0	0	79	309	0	0	0	695	0	1	0	0	0	0	0	210	6	12	0	0	8	257	0	6	1642	70	0	0	0	0	3011	0	0	3415	2	0	4060	40	0	72
d__Bacteria;p__Bacteroidota;c__Bacteroidia;o__Bacteroidales;f__Prevotellaceae;g__Prevotella	11093	12931	48	11421	627	985	130	70219	299	8215	998	6582	1271	40011	36947	18828	1362	20749	15865	34	18767	46524	31697	23470	61012	51259	91	550	33498	13619	5316	1062	35086	40702	29193	37912	34209	71	48668	2501	2365	49	3131	1483	14298	24901	15900	2	9771
d__Bacteria;p__Bacteroidota;c__Bacteroidia;o__Bacteroidales;f__Prevotellaceae;g__Prevotellaceae_NK3B31_group	0	0	0	0	0	0	0	0	0	0	0	2363	0	0	4604	0	0	0	0	0	0	16	150	0	0	0	0	0	340	34	16	0	0	0	0	0	5	7	0	46	0	0	2	0	0	0	0	0	4057
d__Bacteria;p__Bacteroidota;c__Bacteroidia;o__Bacteroidales;f__Prevotellaceae;g__Prevotellaceae_UCG-001	0	0	0	0	0	0	0	0	0	0	0	0	0	0	0	0	0	0	0	0	0	0	19	0	0	0	0	0	0	0	0	0	0	0	0	0	0	0	0	0	0	0	0	0	0	0	0	685	0
d__Bacteria;p__Bacteroidota;c__Bacteroidia;o__Bacteroidales;f__Prevotellaceae;g__Prevotellaceae_UCG-003	0	0	0	0	0	0	0	0	0	0	0	0	0	0	0	0	0	0	0	0	0	0	139	0	0	0	0	0	0	0	0	0	0	0	0	0	0	0	0	0	0	0	0	0	0	0	0	0	0
d__Bacteria;p__Bacteroidota;c__Bacteroidia;o__Bacteroidales;f__Prevotellaceae;g__Prevotellaceae_UCG-004	0	0	0	0	0	0	0	0	0	0	0	0	0	0	0	0	0	0	0	0	0	0	29	0	0	0	0	0	0	0	0	0	0	0	0	0	0	0	0	0	0	0	0	0	0	0	0	0	0
d__Bacteria;p__Bacteroidota;c__Bacteroidia;o__Bacteroidales;f__Prevotellaceae;g__uncultured	0	0	0	0	0	0	0	1339	0	0	0	0	0	0	0	0	0	0	0	0	0	0	205	0	0	0	3	0	0	0	0	0	0	558	0	0	0	0	3	19	0	0	0	0	0	0	648	0	0
d__Bacteria;p__Bacteroidota;c__Bacteroidia;o__Bacteroidales;f__Rikenellaceae;g__Alistipes	111	4701	3673	0	3898	56	3	613	1503	1438	7263	1725	1262	0	2561	34	5388	1075	5421	13	13149	604	48	1336	1878	14	25	9307	126	136	460	433	28	484	338	0	58	1103	0	12021	1287	8771	410	87	1596	2116	30	59	3085
d__Bacteria;p__Bacteroidota;c__Bacteroidia;o__Bacteroidales;f__Rikenellaceae;g__Rikenella	0	0	0	0	0	0	0	0	0	0	0	0	0	0	0	0	0	0	0	0	0	0	0	0	18	0	0	0	0	0	0	0	0	0	0	0	0	0	0	0	0	0	0	0	0	0	0	0	0
d__Bacteria;p__Bacteroidota;c__Bacteroidia;o__Bacteroidales;f__Rikenellaceae;g__Rikenellaceae_RC9_gut_group	0	333	0	0	0	0	0	1	0	20	0	0	0	0	0	0	0	0	68	0	49	0	1007	0	54	0	84	0	643	0	0	0	0	702	35	0	0	0	0	0	0	0	0	0	0	87	0	24	0
d__Bacteria;p__Bacteroidota;c__Bacteroidia;o__Bacteroidales;f__Tannerellaceae;__	0	0	0	0	0	0	0	0	0	0	0	0	0	0	0	0	0	0	0	0	0	0	0	0	0	0	0	0	0	0	0	0	0	0	0	0	0	0	0	0	0	0	0	0	0	0	0	0	0
d__Bacteria;p__Bacteroidota;c__Bacteroidia;o__Bacteroidales;f__Tannerellaceae;g__Parabacteroides	1214	1710	5242	0	2759	39419	318	1072	3450	432	1690	612	533	127	2007	1143	1169	4995	2422	0	2904	357	552	252	545	6	10	3487	300	298	232	11	17	349	110	0	47	545	13	1416	62	2016	283	135	497	2108	1262	2567	2570
d__Bacteria;p__Bacteroidota;c__Bacteroidia;o__Bacteroidales;f__Tannerellaceae;g__Tannerella	0	0	0	0	0	0	0	0	0	0	0	0	0	0	0	0	0	0	0	0	0	0	0	0	0	0	0	0	0	0	0	0	0	0	0	0	0	0	0	0	0	0	0	0	0	0	0	0	0
d__Bacteria;p__Bacteroidota;c__Bacteroidia;o__Bacteroidales;f__Tannerellaceae;g__Tannerellaceae	0	0	0	0	0	0	0	0	0	0	0	0	0	0	0	0	0	0	0	0	0	0	0	0	0	0	0	0	0	0	0	0	0	0	0	0	0	0	0	0	0	0	0	0	0	0	0	0	0
d__Bacteria;p__Bacteroidota;c__Bacteroidia;o__Bacteroidales;f__uncultured;g__uncultured	0	0	0	0	0	0	0	0	0	0	0	0	0	0	0	0	0	0	0	0	0	0	31	0	0	0	0	0	0	0	0	0	0	0	0	0	0	0	0	0	0	0	2	0	0	0	4	0	0
d__Bacteria;p__Bacteroidota;c__Bacteroidia;o__Chitinophagales;f__Chitinophagaceae;g__Asinibacterium	0	0	0	0	0	0	0	0	0	0	0	0	0	0	0	0	0	0	0	0	0	0	0	0	0	0	0	0	0	0	0	0	0	0	0	0	0	0	0	0	0	0	0	0	0	0	0	0	0
d__Bacteria;p__Bacteroidota;c__Bacteroidia;o__Chitinophagales;f__Chitinophagaceae;g__Vibrionimonas	0	0	0	0	0	0	0	0	0	0	0	0	0	0	0	0	0	0	0	0	0	5	0	0	0	0	0	0	0	5	0	0	0	0	0	0	0	0	0	0	0	0	0	0	0	0	0	0	0
d__Bacteria;p__Bacteroidota;c__Bacteroidia;o__Cytophagales;f__Hymenobacteraceae;g__Hymenobacter	0	0	0	0	0	0	0	0	0	0	0	0	0	0	0	0	0	0	0	0	0	0	0	0	0	0	0	0	0	0	0	0	0	0	0	0	0	0	0	0	0	0	0	0	0	0	0	0	0
d__Bacteria;p__Bacteroidota;c__Bacteroidia;o__Cytophagales;f__Spirosomaceae;g__Flectobacillus	0	0	0	0	0	0	0	0	5	0	0	0	0	0	0	0	0	0	0	0	0	0	0	0	0	0	0	0	0	0	0	0	1	0	0	4	0	0	0	0	0	0	0	0	0	0	0	51	0
d__Bacteria;p__Bacteroidota;c__Bacteroidia;o__Flavobacteriales;f__Flavobacteriaceae;g__Flavobacterium	0	0	0	0	0	0	0	0	0	0	0	0	0	0	0	0	0	0	0	0	0	0	0	0	0	0	0	0	0	0	0	0	0	0	0	0	0	0	0	0	0	0	0	0	0	0	0	0	0
d__Bacteria;p__Bacteroidota;c__Bacteroidia;o__Flavobacteriales;f__Flavobacteriaceae;g__uncultured	0	0	590	0	67	0	0	0	0	0	0	0	0	0	0	6	372	0	0	0	0	0	0	0	0	0	0	0	7	0	0	0	0	5	0	0	0	0	0	0	0	1	0	0	0	6	0	0	54
d__Bacteria;p__Bacteroidota;c__Bacteroidia;o__Flavobacteriales;f__Weeksellaceae;g__Bergeyella	0	0	0	0	0	0	0	0	0	0	0	0	0	0	0	0	0	0	0	0	0	0	0	0	0	0	0	0	0	0	0	0	0	0	0	77	0	0	0	0	0	0	0	0	0	0	0	0	0
d__Bacteria;p__Bacteroidota;c__Bacteroidia;o__Flavobacteriales;f__Weeksellaceae;g__Cloacibacterium	0	0	0	0	0	0	0	0	0	0	0	0	0	0	0	0	0	0	0	0	0	0	0	0	0	0	0	0	0	0	0	0	0	0	0	5	0	0	0	0	0	0	0	0	0	0	0	0	0
d__Bacteria;p__Bacteroidota;c__Bacteroidia;o__Sphingobacteriales;__;__	0	0	0	0	0	0	0	0	0	0	0	0	0	0	0	0	0	0	0	0	0	0	7	0	7	0	0	0	0	0	0	0	0	39	14	0	0	0	0	0	0	0	0	0	0	0	0	0	0
d__Bacteria;p__Bacteroidota;c__Bacteroidia;o__Sphingobacteriales;f__Lentimicrobiaceae;g__Lentimicrobium	0	0	0	0	0	0	0	0	0	0	0	0	0	0	0	0	0	0	502	0	0	0	0	0	59	0	0	0	0	0	0	0	0	0	30	0	0	0	0	0	0	0	0	0	0	0	0	0	0
d__Bacteria;p__Bacteroidota;c__Bacteroidia;o__Sphingobacteriales;f__Sphingobacteriaceae;g__Mucilaginibacter	0	0	0	0	0	0	0	0	0	0	0	0	0	0	0	0	0	0	0	0	0	0	0	0	0	0	0	0	0	0	0	0	0	0	0	0	0	0	0	0	0	0	0	0	0	0	0	0	0
d__Bacteria;p__Bdellovibrionota;c__Oligoflexia;o__0319-6G20;f__0319-6G20;g__0319-6G20	0	0	0	0	0	0	0	0	5	0	0	0	0	0	0	0	0	0	0	0	0	0	0	0	0	0	0	0	0	0	1	0	0	0	0	0	0	0	4	0	0	0	0	0	0	0	0	0	0
d__Bacteria;p__Campilobacterota;c__Campylobacteria;o__Campylobacterales;f__Campylobacteraceae;g__Campylobacter	467	1579	54	37	147	48	3023	248	37	8187	61	398	1814	124	3900	1571	7	19	11105	5	3431	26	514	1760	4445	0	2	16845	14166	59	1184	3170	1816	2441	370	1593	3111	11	1840	1174	0	22	1489	2105	0	865	3355	107	6911
d__Bacteria;p__Chloroflexi;c__Anaerolineae;o__Anaerolineales;f__Anaerolineaceae;g__Flexilinea	0	0	0	0	10	0	0	0	0	0	0	0	0	0	0	0	0	0	0	0	0	0	0	0	0	0	0	0	0	0	0	0	0	0	0	0	0	0	0	0	0	0	0	0	0	0	0	0	0
d__Bacteria;p__Cyanobacteria;c__Cyanobacteriia;o__Chloroplast;f__Chloroplast;g__Chloroplast	0	0	0	0	46	0	0	0	0	0	0	0	0	0	0	0	0	0	0	0	33	5	0	0	0	0	0	0	0	0	0	0	0	8	0	0	0	4	0	0	0	0	0	0	0	1	0	7	0
d__Bacteria;p__Cyanobacteria;c__Vampirivibrionia;o__Gastranaerophilales;f__Gastranaerophilales;g__Gastranaerophilales	0	0	0	0	36	0	0	0	0	0	0	0	0	0	52	0	83	0	0	0	0	254	583	0	7	0	21	0	0	0	0	0	0	0	0	0	0	0	0	0	0	0	0	0	0	0	0	0	9
d__Bacteria;p__Cyanobacteria;c__Vampirivibrionia;o__Obscuribacterales;f__Obscuribacteraceae;g__Candidatus_Obscuribacter	0	0	0	0	0	0	0	0	0	0	0	0	0	0	0	0	0	0	0	0	0	0	0	0	0	0	0	0	0	0	0	0	0	0	0	0	0	0	0	0	0	0	0	0	0	0	0	0	0
d__Bacteria;p__Deinococcota;c__Deinococci;o__Deinococcales;f__Deinococcaceae;g__Deinococcus	0	0	0	0	0	0	0	0	0	0	0	0	0	0	0	0	0	0	0	0	0	0	0	0	0	0	0	0	0	0	0	0	0	0	0	0	0	0	0	4	0	0	0	0	0	0	0	0	0
d__Bacteria;p__Desulfobacterota;c__Desulfovibrionia;o__Desulfovibrionales;f__Desulfovibrionaceae;__	0	0	0	0	38	0	0	0	0	0	0	0	0	0	0	0	22	0	0	0	0	0	0	0	29	0	0	0	0	0	0	0	0	0	0	0	0	0	0	0	0	0	0	0	0	0	0	0	0
d__Bacteria;p__Desulfobacterota;c__Desulfovibrionia;o__Desulfovibrionales;f__Desulfovibrionaceae;g__Bilophila	218	115	659	0	238	0	0	0	210	129	606	72	166	0	2258	271	229	678	1051	0	519	207	6	0	229	0	3	1071	139	7	141	39	130	216	46	0	68	20	14	946	52	349	6571	1	843	651	152	0	25
d__Bacteria;p__Desulfobacterota;c__Desulfovibrionia;o__Desulfovibrionales;f__Desulfovibrionaceae;g__Desulfovibrio	0	145	1867	0	402	141	0	0	56	201	1	0	0	0	0	147	1966	237	0	0	64	4	106	0	355	0	0	1365	0	0	0	0	0	530	4	0	0	0	0	0	0	74	144	16	0	170	9	6	87
d__Bacteria;p__Desulfobacterota;c__Desulfovibrionia;o__Desulfovibrionales;f__Desulfovibrionaceae;g__Mailhella	0	0	0	0	0	0	0	0	0	0	0	0	0	0	0	0	0	0	0	0	0	29	0	39	0	0	0	0	0	0	0	0	0	0	0	0	0	0	0	0	0	0	0	0	0	0	0	0	0
d__Bacteria;p__Desulfobacterota;c__Desulfovibrionia;o__Desulfovibrionales;f__Desulfovibrionaceae;g__uncultured	0	0	0	0	105	0	0	0	0	0	52	0	0	0	0	0	5	29	19	0	0	0	2	128	7	0	0	0	0	5	10	21	0	34	7	0	0	545	0	548	0	6	0	0	7	13	3	0	0
d__Bacteria;p__Elusimicrobiota;c__Elusimicrobia;o__Elusimicrobiales;f__Elusimicrobiaceae;g__Elusimicrobium	0	0	0	0	0	0	0	0	1193	0	0	0	0	0	0	0	0	0	0	0	0	0	1255	0	0	0	0	0	0	0	0	0	0	0	0	0	0	0	0	0	0	0	0	0	0	0	0	0	0
d__Bacteria;p__Firmicutes;__;__;__;__	0	0	0	0	0	0	0	0	0	0	0	0	0	0	0	0	0	0	0	0	0	0	0	0	0	0	0	0	0	0	0	0	0	0	0	0	0	0	0	0	0	0	0	0	0	6	0	0	0
d__Bacteria;p__Firmicutes;c__Bacilli;__;__;__	0	0	0	0	1	0	0	0	13	0	0	0	0	0	7	0	0	0	0	0	6	0	0	0	0	0	0	0	0	0	0	0	0	0	0	0	0	0	0	0	0	0	0	0	0	0	0	0	0
d__Bacteria;p__Firmicutes;c__Bacilli;o__Acholeplasmatales;f__Acholeplasmataceae;g__Anaeroplasma	0	0	0	0	0	0	0	0	0	0	0	0	0	0	0	0	0	0	0	0	0	0	1	0	0	0	0	0	0	0	0	0	0	19	0	0	0	0	0	0	0	0	0	0	0	0	0	0	0
d__Bacteria;p__Firmicutes;c__Bacilli;o__Bacillales;f__Bacillaceae;__	0	0	0	0	0	0	0	0	0	0	0	0	0	0	0	0	0	0	0	0	0	0	0	0	0	0	0	0	0	0	0	0	0	0	0	0	0	0	0	0	0	0	0	0	0	0	0	0	0
d__Bacteria;p__Firmicutes;c__Bacilli;o__Bacillales;f__Bacillaceae;g__Anaerobacillus	98	5	3	10	0	19	59	0	33	0	0	2	0	119	0	2	0	0	0	0	0	1	0	0	7	1	0	0	0	8	0	0	0	0	3	0	0	3	0	0	14	0	0	16	0	0	0	32	0
d__Bacteria;p__Firmicutes;c__Bacilli;o__Bacillales;f__Bacillaceae;g__Anoxybacillus	0	0	0	0	0	0	0	0	0	0	0	0	0	0	0	0	0	0	0	0	0	0	0	0	0	0	0	0	0	0	0	0	0	0	0	0	0	0	0	0	0	0	0	0	0	0	0	0	0
d__Bacteria;p__Firmicutes;c__Bacilli;o__Bacillales;f__Bacillaceae;g__Bacillus	33	0	0	4	0	0	0	0	0	0	0	0	0	0	0	0	0	0	0	0	0	3	0	0	0	0	0	0	0	0	0	0	0	3	0	0	0	0	0	0	7	0	0	24	0	0	0	0	0
d__Bacteria;p__Firmicutes;c__Bacilli;o__Erysipelotrichales;__;__	0	0	0	0	141	0	0	0	0	0	0	0	0	0	0	0	74	0	0	0	0	0	0	0	0	0	0	0	0	0	0	0	0	0	0	0	0	0	0	0	0	0	0	0	0	0	0	0	94
d__Bacteria;p__Firmicutes;c__Bacilli;o__Erysipelotrichales;f__Erysipelatoclostridiaceae;__	0	0	0	0	0	0	0	0	0	0	0	0	0	0	0	0	0	0	0	0	0	0	0	0	0	0	0	0	0	0	0	0	0	0	0	0	0	0	0	0	0	0	0	0	0	0	0	0	0
d__Bacteria;p__Firmicutes;c__Bacilli;o__Erysipelotrichales;f__Erysipelatoclostridiaceae;g__Asteroleplasma	0	0	0	0	0	0	0	3567	41	0	0	2672	0	0	0	3	0	0	0	0	0	0	21	0	0	0	4	0	0	0	0	0	0	100	0	0	0	0	0	0	0	0	0	0	0	356	29623	0	0
d__Bacteria;p__Firmicutes;c__Bacilli;o__Erysipelotrichales;f__Erysipelatoclostridiaceae;g__Candidatus_Stoquefichus	0	0	0	0	0	0	534	0	0	0	0	0	0	0	0	0	0	0	0	0	0	0	0	0	0	0	0	0	0	0	0	0	0	0	0	0	0	0	0	0	0	0	0	0	0	0	0	0	0
d__Bacteria;p__Firmicutes;c__Bacilli;o__Erysipelotrichales;f__Erysipelatoclostridiaceae;g__Catenibacterium	0	0	0	0	0	0	0	0	0	0	0	0	0	0	0	0	0	0	0	0	0	0	545	0	699	0	40	0	0	0	0	0	0	724	0	0	17	0	0	1855	0	0	5	163	0	0	362	0	0
d__Bacteria;p__Firmicutes;c__Bacilli;o__Erysipelotrichales;f__Erysipelatoclostridiaceae;g__Coprobacillus	0	32	21	0	0	0	0	0	0	0	513	0	0	0	0	0	0	0	2165	0	39	43	0	0	61	0	0	9	0	0	0	0	0	0	0	0	0	0	0	0	0	5	0	0	0	1	0	0	0
d__Bacteria;p__Firmicutes;c__Bacilli;o__Erysipelotrichales;f__Erysipelatoclostridiaceae;g__Erysipelatoclostridiaceae	0	0	0	0	0	0	0	0	0	0	0	0	0	0	0	0	0	0	0	0	0	0	0	0	0	0	0	0	0	0	0	0	0	0	0	0	0	0	0	0	0	0	0	0	0	0	0	0	0
d__Bacteria;p__Firmicutes;c__Bacilli;o__Erysipelotrichales;f__Erysipelatoclostridiaceae;g__Erysipelatoclostridium	0	63	154	16	323	0	251	3	0	19	5	27	0	0	6	5	25	152	110	0	297	38	0	52	19	0	0	22	48	66	0	0	0	0	0	0	0	1650	0	2	127	177	342	0	273	71	28	17	14
d__Bacteria;p__Firmicutes;c__Bacilli;o__Erysipelotrichales;f__Erysipelatoclostridiaceae;g__Erysipelotrichaceae_UCG-003	173	422	0	0	547	287	0	0	284	145	427	74	95	0	137	0	1536	0	204	0	2886	595	0	342	0	0	0	0	0	0	114	103	49	37	48	0	0	8	0	13	0	92	0	0	0	0	0	0	19
d__Bacteria;p__Firmicutes;c__Bacilli;o__Erysipelotrichales;f__Erysipelatoclostridiaceae;g__UCG-004	0	35	0	0	0	0	0	76	30	0	0	0	0	0	0	0	0	71	0	0	0	0	0	0	0	0	8	0	0	0	0	0	0	0	0	0	0	0	0	0	0	0	0	0	0	0	7	0	0
d__Bacteria;p__Firmicutes;c__Bacilli;o__Erysipelotrichales;f__Erysipelotrichaceae;g__Dielma	0	0	0	0	21	6	0	0	13	7	64	0	0	0	0	0	0	142	37	0	16	6	0	0	3	0	0	0	0	0	2	0	2	0	0	0	0	0	0	162	0	4	0	0	0	9	7	0	25
d__Bacteria;p__Firmicutes;c__Bacilli;o__Erysipelotrichales;f__Erysipelotrichaceae;g__Erysipelothrix	20	12	6	0	5	30	20	0	0	2	0	15	0	46	0	0	0	0	0	0	0	10	0	0	0	0	0	1	0	2	0	27	0	0	0	0	1	4	0	0	9	0	0	45	0	0	0	38	0
d__Bacteria;p__Firmicutes;c__Bacilli;o__Erysipelotrichales;f__Erysipelotrichaceae;g__Erysipelotrichaceae	0	0	173	0	0	0	0	0	0	0	0	0	0	0	0	0	153	0	3	0	0	0	0	0	0	0	3	25	0	0	0	0	0	0	0	0	0	0	0	0	0	8	0	0	0	0	0	0	0
d__Bacteria;p__Firmicutes;c__Bacilli;o__Erysipelotrichales;f__Erysipelotrichaceae;g__Erysipelotrichaceae_UCG-006	0	0	0	0	0	0	0	0	0	0	0	0	0	0	0	0	0	0	0	0	0	0	21	0	0	0	0	0	0	0	0	0	0	0	0	0	0	0	0	0	0	0	0	0	0	0	0	0	0
d__Bacteria;p__Firmicutes;c__Bacilli;o__Erysipelotrichales;f__Erysipelotrichaceae;g__Faecalicoccus	0	0	0	0	0	0	0	0	0	0	0	0	0	0	0	0	0	0	0	0	0	0	0	0	0	0	0	0	0	0	0	0	0	0	0	0	0	0	0	0	61	0	0	0	0	0	0	0	11
d__Bacteria;p__Firmicutes;c__Bacilli;o__Erysipelotrichales;f__Erysipelotrichaceae;g__Faecalitalea	0	0	0	0	0	0	0	0	0	0	0	161	0	0	0	3	1125	0	0	0	38	0	19	0	0	0	0	0	0	19	14	20	0	1	0	0	0	177	0	0	0	0	510	0	0	0	11	0	0
d__Bacteria;p__Firmicutes;c__Bacilli;o__Erysipelotrichales;f__Erysipelotrichaceae;g__Holdemanella	0	0	0	0	147	0	0	832	0	0	0	0	0	0	792	0	0	0	0	0	0	0	525	0	0	0	128	0	0	0	5	315	0	577	0	0	4	0	0	2153	0	0	0	0	0	1945	168	0	193
d__Bacteria;p__Firmicutes;c__Bacilli;o__Erysipelotrichales;f__Erysipelotrichaceae;g__Holdemania	0	33	0	0	20	0	0	0	10	9	80	0	0	0	4	1	35	0	54	0	263	15	0	59	0	0	1	0	4	0	17	22	0	0	0	0	0	45	0	110	0	7	0	0	0	25	9	0	8
d__Bacteria;p__Firmicutes;c__Bacilli;o__Erysipelotrichales;f__Erysipelotrichaceae;g__Merdibacter	0	9	65	0	36	0	0	0	0	0	60	276	0	0	0	0	0	30	6	0	0	2	0	0	26	0	0	25	0	0	0	0	0	0	0	0	0	817	0	104	0	9	0	0	4	0	2	40	1
d__Bacteria;p__Firmicutes;c__Bacilli;o__Erysipelotrichales;f__Erysipelotrichaceae;g__Solobacterium	0	48	3	0	18	0	0	0	0	0	4	0	0	0	930	24	87	2	0	0	9	0	221	47	104	0	0	0	51	6	0	0	0	69	0	0	745	0	0	0	0	0	47	0	0	5	2	0	10
d__Bacteria;p__Firmicutes;c__Bacilli;o__Erysipelotrichales;f__Erysipelotrichaceae;g__Turicibacter	0	109	1	0	0	0	0	60	0	0	25	0	0	0	0	0	1	0	20	0	0	0	0	0	0	0	0	21	0	0	0	0	0	0	0	0	0	0	0	4	0	0	0	0	0	0	0	0	0
d__Bacteria;p__Firmicutes;c__Bacilli;o__Erysipelotrichales;f__Erysipelotrichaceae;g__[Clostridium]_innocuum_group	0	17	41	0	4	30	25	0	0	4	19	0	0	0	0	44	174	171	532	0	109	9	0	1	0	0	11	1311	0	108	0	0	0	0	6	0	0	707	0	124	19	108	640	0	63	22	0	18	0
d__Bacteria;p__Firmicutes;c__Bacilli;o__Erysipelotrichales;f__Erysipelotrichaceae;g__uncultured	0	0	0	0	0	0	0	4	0	0	0	0	0	0	30	0	0	0	0	0	0	93	18	0	0	0	0	77	0	0	6	0	0	0	0	0	0	0	0	0	0	5	0	0	0	0	0	0	43
d__Bacteria;p__Firmicutes;c__Bacilli;o__Izemoplasmatales;f__Izemoplasmatales;g__Izemoplasmatales	0	5	65	0	889	0	0	0	180	0	96	0	0	0	0	0	17	0	0	0	0	31	1	0	8	0	0	107	0	0	0	0	0	0	0	0	0	0	0	0	0	0	0	0	0	0	0	0	23
d__Bacteria;p__Firmicutes;c__Bacilli;o__Lactobacillales;__;__	0	0	0	0	1	0	0	97	0	2	0	0	4	1	0	0	1	2	0	0	4	1	9572	3	0	0	3	1	0	0	0	0	0	4	0	2	0	0	0	0	0	2	7	0	5	1	1	0	0
d__Bacteria;p__Firmicutes;c__Bacilli;o__Lactobacillales;f__Aerococcaceae;__	0	0	0	0	0	0	0	0	0	0	0	0	0	0	0	0	0	0	0	0	0	0	0	0	0	0	0	0	0	0	0	0	0	0	0	0	0	0	0	0	0	0	0	0	0	0	0	0	0
d__Bacteria;p__Firmicutes;c__Bacilli;o__Lactobacillales;f__Aerococcaceae;g__Abiotrophia	0	0	0	0	0	0	0	5	0	0	0	0	0	0	0	0	11	0	0	0	0	0	0	0	0	0	0	0	0	0	0	0	0	7	0	0	0	0	0	0	0	0	29	0	0	0	0	0	0
d__Bacteria;p__Firmicutes;c__Bacilli;o__Lactobacillales;f__Aerococcaceae;g__Aerococcus	0	0	0	0	0	0	0	0	0	0	0	0	0	0	732	0	0	0	0	0	0	0	0	0	0	0	0	6	0	0	0	0	0	0	0	0	0	0	0	0	0	0	0	0	0	0	0	0	0
d__Bacteria;p__Firmicutes;c__Bacilli;o__Lactobacillales;f__Aerococcaceae;g__Eremococcus	9	0	0	0	0	0	224	0	0	0	0	0	0	0	2	0	0	0	0	0	0	0	108	0	0	0	0	0	0	0	467	0	9	0	0	0	0	0	0	0	0	0	0	0	0	0	0	0	0
d__Bacteria;p__Firmicutes;c__Bacilli;o__Lactobacillales;f__Aerococcaceae;g__Facklamia	0	10	0	0	4	1	1026	0	0	0	0	43	0	0	0	6	0	14	0	0	0	0	7	18	115	0	0	30	0	0	47	40	5	0	16	0	93	810	0	0	269	0	1468	7	20	0	363	0	0
d__Bacteria;p__Firmicutes;c__Bacilli;o__Lactobacillales;f__Aerococcaceae;g__Globicatella	0	0	0	0	0	0	0	0	0	0	0	0	0	0	0	0	0	0	0	0	0	0	0	0	0	0	0	3	0	0	0	0	0	0	0	0	0	0	0	0	0	0	31	0	0	0	0	0	0
d__Bacteria;p__Firmicutes;c__Bacilli;o__Lactobacillales;f__Carnobacteriaceae;g__Dolosigranulum	0	0	0	0	0	0	0	0	0	0	0	0	0	0	0	0	0	0	0	0	0	0	0	0	0	0	0	0	0	0	0	0	0	0	0	26	0	0	0	0	0	0	0	0	0	0	0	0	0
d__Bacteria;p__Firmicutes;c__Bacilli;o__Lactobacillales;f__Carnobacteriaceae;g__Granulicatella	0	35	0	0	59	0	0	43	9	8	0	0	0	85	7	0	32	90	1	0	28	3	265	0	0	0	29	5	0	8	0	0	0	181	0	9539	0	11	0	7	0	10	689	0	3	0	21	0	4
d__Bacteria;p__Firmicutes;c__Bacilli;o__Lactobacillales;f__Enterococcaceae;g__Enterococcus	14	26	939	22953	192	0	25915	9	15	3	15	105	0	80	23	9	96	82	2311	75751	278	44	10	2	42	10401	14	9683	9	354	0	82	0	619	222	0	10569	24	26	30	2555	16	1719	39	32162	308	5278	1100	1410
d__Bacteria;p__Firmicutes;c__Bacilli;o__Lactobacillales;f__Lactobacillaceae;g__Lactobacillus	0	0	0	1099	907	0	0	1162	0	0	11	0	0	0	127	2	24	94	13	28	1159	268	57	0	12	7819	0	1013	0	5	0	0	0	36	30	0	0	150	10	29	0	0	2507	0	0	17	10	0	0
d__Bacteria;p__Firmicutes;c__Bacilli;o__Lactobacillales;f__Lactobacillaceae;g__Pediococcus	0	0	0	0	0	0	0	0	0	0	0	0	0	0	0	0	0	0	0	0	0	0	0	0	0	0	0	0	0	0	0	0	0	0	0	0	0	0	0	0	0	0	0	0	0	3	0	0	0
d__Bacteria;p__Firmicutes;c__Bacilli;o__Lactobacillales;f__Leuconostocaceae;g__Fructobacillus	0	0	0	0	0	0	0	0	0	0	0	0	0	0	0	0	0	0	0	0	0	0	0	0	0	0	0	0	0	0	0	0	0	0	0	0	0	20	0	0	0	0	0	0	0	0	0	0	0
d__Bacteria;p__Firmicutes;c__Bacilli;o__Lactobacillales;f__Leuconostocaceae;g__Leuconostoc	0	8	0	0	0	0	0	0	0	0	0	0	0	0	0	0	20	0	0	0	0	0	0	0	0	0	0	0	0	0	0	0	0	14	0	0	0	9	0	0	0	0	0	0	0	0	0	0	0
d__Bacteria;p__Firmicutes;c__Bacilli;o__Lactobacillales;f__Leuconostocaceae;g__Weissella	0	0	0	0	0	0	0	0	0	0	0	0	0	0	0	0	53	0	0	0	0	0	0	0	0	0	0	0	0	0	0	0	0	20	0	0	0	0	0	0	0	0	0	0	0	0	0	0	17
d__Bacteria;p__Firmicutes;c__Bacilli;o__Lactobacillales;f__Streptococcaceae;g__Lactococcus	0	0	0	0	5	0	0	0	0	0	0	0	0	0	0	0	12	0	0	0	3	0	0	0	0	0	4	0	0	0	0	0	0	17	0	0	0	130	0	0	0	0	0	0	0	0	3	0	0
d__Bacteria;p__Firmicutes;c__Bacilli;o__Lactobacillales;f__Streptococcaceae;g__Streptococcus	67	381	100	2059	1932	0	32	3881	172	11	1292	1455	9	587	7068	2177	8024	920	658	26	4545	72447	341	157	2092	515	98	1362	485	37	228	7	633	2999	815	10146	5759	597	1359	226	63	261	29874	66	46	1310	171	162	86
d__Bacteria;p__Firmicutes;c__Bacilli;o__Mycoplasmatales;f__Mycoplasmataceae;g__Mycoplasma	0	0	0	0	0	0	0	0	0	0	0	0	0	0	0	0	0	0	0	0	0	0	0	0	0	0	0	0	0	0	0	0	0	0	0	20	0	0	0	0	0	0	0	0	0	0	0	0	0
d__Bacteria;p__Firmicutes;c__Bacilli;o__Mycoplasmatales;f__Mycoplasmataceae;g__Ureaplasma	0	0	0	0	0	0	0	0	0	0	0	0	0	0	248	0	0	0	0	0	0	0	10	0	0	0	0	0	0	0	0	0	0	0	0	0	0	0	0	0	0	0	0	0	0	0	0	0	0
d__Bacteria;p__Firmicutes;c__Bacilli;o__RF39;f__RF39;g__RF39	0	0	0	0	3	0	0	0	172	0	0	0	0	0	0	0	0	0	11	0	0	9	109	0	31	0	8	55	0	0	0	0	0	38	0	0	0	24	0	0	0	0	0	0	0	4	0	0	118
d__Bacteria;p__Firmicutes;c__Bacilli;o__Staphylococcales;f__Gemellaceae;g__Gemella	0	7	29	0	0	0	0	19	21	0	0	0	0	0	2249	0	127	4	0	0	14	4934	349	14	160	0	0	0	0	0	19	0	0	5	0	1796	0	0	0	17	0	14	129	0	0	0	19	0	0
d__Bacteria;p__Firmicutes;c__Bacilli;o__Staphylococcales;f__Staphylococcaceae;g__Jeotgalicoccus	0	0	0	0	0	0	0	0	0	0	0	0	0	0	0	0	0	0	0	0	0	0	0	0	0	0	0	0	0	0	0	0	0	0	0	0	0	0	0	0	0	0	0	0	0	0	0	0	0
d__Bacteria;p__Firmicutes;c__Bacilli;o__Staphylococcales;f__Staphylococcaceae;g__Nosocomiicoccus	0	0	0	0	0	0	0	0	0	0	0	0	0	0	0	0	0	0	0	0	0	0	0	0	0	0	0	21	0	0	0	0	0	0	0	0	0	0	0	0	0	0	3	0	0	0	0	0	0
d__Bacteria;p__Firmicutes;c__Bacilli;o__Staphylococcales;f__Staphylococcaceae;g__Staphylococcus	0	270	2	24	0	0	4	1	0	0	2	444	0	1413	444	9	0	6	144	37757	18	2763	140	15	360	61	0	12	4	1508	0	2074	0	11	660	125	31	0	0	0	352	5	3	9	315	84	27	65	644
d__Bacteria;p__Firmicutes;c__Bacilli;o__Thermicanales;f__Thermicanaceae;g__Thermicanus	0	0	0	0	0	0	0	0	0	0	0	0	0	0	0	0	0	0	0	0	0	0	0	0	0	0	0	0	0	0	0	0	0	0	0	0	0	0	0	0	0	0	0	0	0	0	0	0	0
d__Bacteria;p__Firmicutes;c__Clostridia;__;__;__	0	228	1122	0	87	0	0	0	24	3	64	26	0	0	3	2	1021	10	24	0	90	26	0	0	33	0	0	102	0	0	0	0	0	282	0	0	0	110	0	0	0	13	0	0	0	5	0	0	34
d__Bacteria;p__Firmicutes;c__Clostridia;o__Christensenellales;f__Christensenellaceae;__	0	0	15	0	22	0	0	0	5	0	36	0	0	0	0	0	41	0	8	0	0	6	114	1	24	0	0	43	0	0	4	0	0	1	0	0	0	5	0	0	0	11	0	0	0	3	0	0	25
d__Bacteria;p__Firmicutes;c__Clostridia;o__Christensenellales;f__Christensenellaceae;g__Catabacter	0	0	78	0	4	0	0	0	0	4	11	0	0	0	0	2	11	0	0	0	0	0	0	21	0	0	0	0	0	0	0	0	0	0	0	0	0	0	0	2	0	30	0	0	7	0	0	0	7
d__Bacteria;p__Firmicutes;c__Clostridia;o__Christensenellales;f__Christensenellaceae;g__Christensenella	0	0	89	0	0	0	0	0	0	12	7	0	0	0	0	0	111	0	15	0	0	0	0	31	0	0	0	83	0	0	0	0	0	0	0	0	0	246	0	39	0	0	0	0	0	3	0	0	0
d__Bacteria;p__Firmicutes;c__Clostridia;o__Christensenellales;f__Christensenellaceae;g__Christensenellaceae	0	0	29	0	0	0	0	0	0	0	0	0	0	0	0	0	45	0	0	0	0	0	0	0	0	0	0	19	0	0	0	0	0	0	0	0	0	0	0	0	0	2	0	0	0	0	5	0	0
d__Bacteria;p__Firmicutes;c__Clostridia;o__Christensenellales;f__Christensenellaceae;g__Christensenellaceae_R-7_group	238	5718	28272	0	7272	37	0	645	3709	180	777	409	364	0	437	283	4864	13	1312	0	37	4157	347	158	2988	0	38	13871	19	0	351	52	10	149	0	0	0	449	0	655	48	1002	0	64	0	1511	15	209	4345
d__Bacteria;p__Firmicutes;c__Clostridia;o__Christensenellales;f__Christensenellaceae;g__uncultured	0	18	348	0	5	0	0	0	34	11	27	0	0	0	2	0	91	79	28	0	87	21	0	10	14	0	0	89	0	0	13	0	0	1	0	0	0	147	0	31	0	32	0	0	0	10	0	0	3
d__Bacteria;p__Firmicutes;c__Clostridia;o__Clostridia;f__Hungateiclostridiaceae;__	0	0	106	0	69	0	0	0	0	0	119	0	0	0	0	0	30	0	0	0	0	3	0	0	9	0	0	700	0	0	0	0	0	0	0	0	0	0	0	0	0	37	0	0	0	0	0	0	0
d__Bacteria;p__Firmicutes;c__Clostridia;o__Clostridia;f__Hungateiclostridiaceae;g__Fastidiosipila	0	0	35	0	0	0	0	23	10	606	0	0	0	0	244	0	0	0	1000	0	151	0	10	159	435	0	0	0	31	0	0	0	0	454	21	0	0	0	16	0	3553	0	84	0	0	36	0	81	0
d__Bacteria;p__Firmicutes;c__Clostridia;o__Clostridia;f__Hungateiclostridiaceae;g__Ruminiclostridium	0	0	0	0	0	0	0	0	0	0	0	0	0	0	0	0	2	0	0	0	0	0	0	0	3	0	0	17	0	0	0	0	0	0	0	0	0	0	0	0	0	0	0	0	0	0	0	0	0
d__Bacteria;p__Firmicutes;c__Clostridia;o__Clostridia_UCG-014;f__Clostridia_UCG-014;g__Clostridia_UCG-014	0	3579	0	0	1193	0	0	0	2805	0	1423	107	109	0	306	17	16355	3	1932	0	958	1240	690	0	26364	0	156	1	0	0	6	0	0	333	16	0	0	170	0	427	0	0	0	136	0	0	5	3	3006
d__Bacteria;p__Firmicutes;c__Clostridia;o__Clostridia_vadinBB60_group;f__Clostridia_vadinBB60_group;g__Clostridia_vadinBB60_group	253	34	795	0	630	205	0	983	1042	56	588	0	27	0	44	4	143	66	118	0	88	263	295	1	0	0	4	4763	0	0	30	0	0	156	0	0	0	482	0	95	0	2507	0	0	0	9	81	0	322
d__Bacteria;p__Firmicutes;c__Clostridia;o__Clostridiales;f__Clostridiaceae;g__Clostridium_sensu_stricto_1	0	22	59	0	922	0	0	18	92	0	41	0	8	0	0	0	15	18	0	0	0	10	0	0	0	1371	0	60	0	0	0	0	0	0	0	0	0	0	0	0	0	17	0	0	0	0	0	0	92
d__Bacteria;p__Firmicutes;c__Clostridia;o__Clostridiales;f__Clostridiaceae;g__Clostridium_sensu_stricto_13	0	0	0	0	1857	0	0	0	0	0	0	0	0	0	0	0	1	0	0	0	0	0	0	0	0	1937	0	0	0	0	0	0	0	0	0	0	0	0	0	0	0	0	0	28	0	0	0	0	0
d__Bacteria;p__Firmicutes;c__Clostridia;o__Eubacteriales;f__Anaerofustaceae;g__Anaerofustis	0	0	8	0	9	0	0	0	0	0	0	0	0	0	0	0	25	0	0	0	7	0	0	0	0	0	0	0	0	0	0	0	0	0	0	0	0	0	0	0	0	0	0	0	0	0	0	0	0
d__Bacteria;p__Firmicutes;c__Clostridia;o__Eubacteriales;f__Eubacteriaceae;g__Eubacterium	0	0	277	0	0	0	0	0	0	0	0	0	0	0	0	6	48	5	0	0	0	0	0	0	4	0	12	72	0	0	11	0	0	8	0	0	0	0	0	83	0	39	0	0	0	47	0	0	27
d__Bacteria;p__Firmicutes;c__Clostridia;o__Lachnospirales;__;__	0	0	0	0	0	0	0	0	0	0	0	0	0	0	0	0	0	0	0	0	0	0	0	0	0	0	0	3	0	0	0	0	0	0	0	0	0	0	0	0	0	0	0	0	0	0	0	0	0
d__Bacteria;p__Firmicutes;c__Clostridia;o__Lachnospirales;f__Defluviitaleaceae;g__Defluviitaleaceae_UCG-011	0	0	1192	0	32	0	0	0	23	0	22	25	9	0	12	0	27	5	76	0	0	3	8	0	23	0	0	40	0	0	0	0	0	32	0	0	0	144	0	23	10	7	0	0	0	5	2	0	31
d__Bacteria;p__Firmicutes;c__Clostridia;o__Lachnospirales;f__Lachnospiraceae;__	1238	2056	1711	0	5574	330	480	2257	2678	821	3431	614	1219	185	854	10	377	7917	808	0	9709	1267	1063	20	202	67	174	3327	95	312	204	171	19	1702	181	0	30	4257	0	1391	357	719	76	152	407	736	208	42	564
d__Bacteria;p__Firmicutes;c__Clostridia;o__Lachnospirales;f__Lachnospiraceae;g__Agathobacter	24	85	0	0	1091	0	1	511	8161	796	2996	1196	445	3	159	0	63	0	1104	0	10	2339	81	0	12	10	23	0	0	0	59	0	42	5170	0	0	0	16	0	2668	0	6	5	139	147	3	0	0	121
d__Bacteria;p__Firmicutes;c__Clostridia;o__Lachnospirales;f__Lachnospiraceae;g__Anaerostignum	0	0	0	0	0	0	0	0	0	0	0	0	0	0	0	0	0	0	0	0	0	0	0	0	0	0	0	0	0	0	0	0	0	0	0	0	0	0	0	0	0	0	0	0	0	0	0	0	46
d__Bacteria;p__Firmicutes;c__Clostridia;o__Lachnospirales;f__Lachnospiraceae;g__Anaerostipes	84	695	60	0	9	0	0	36	647	57	202	227	207	0	131	0	533	20	202	0	259	1855	29	0	31	0	28	81	1	0	70	489	5	15	0	0	0	398	0	18	0	0	0	145	134	0	0	0	11
d__Bacteria;p__Firmicutes;c__Clostridia;o__Lachnospirales;f__Lachnospiraceae;g__Blautia	1264	1612	514	10	4879	525	34	836	2890	1221	3249	1777	946	12259	621	11	141	5392	1066	0	1822	3290	531	99	751	4	58	239	306	60	262	1252	103	966	25	0	7	2999	9	991	1022	272	2377	124	1479	252	113	370	330
d__Bacteria;p__Firmicutes;c__Clostridia;o__Lachnospirales;f__Lachnospiraceae;g__Butyrivibrio	0	0	0	0	0	0	0	0	0	0	0	0	0	0	0	0	0	0	0	0	0	0	0	0	0	0	0	0	0	0	0	0	0	0	0	8	0	0	0	0	0	0	0	0	0	0	0	0	0
d__Bacteria;p__Firmicutes;c__Clostridia;o__Lachnospirales;f__Lachnospiraceae;g__CAG-56	56	18	0	0	24	0	0	118	313	245	184	814	56	0	0	0	0	0	68	0	1	406	0	0	0	0	5	0	0	0	0	0	0	27	0	0	0	341	0	187	0	0	0	0	0	127	0	0	15
d__Bacteria;p__Firmicutes;c__Clostridia;o__Lachnospirales;f__Lachnospiraceae;g__Catenibacillus	0	0	47	0	0	0	0	0	0	0	0	0	0	0	0	0	0	0	0	0	0	0	0	0	0	0	0	0	0	0	0	0	0	0	0	0	0	8	0	0	0	5	0	0	0	0	0	0	8
d__Bacteria;p__Firmicutes;c__Clostridia;o__Lachnospirales;f__Lachnospiraceae;g__Catonella	0	0	0	0	0	0	0	0	0	0	0	0	0	0	0	0	0	0	0	0	0	0	0	0	0	0	0	0	0	0	0	0	0	0	0	308	0	0	0	0	0	0	0	0	0	0	0	0	0
d__Bacteria;p__Firmicutes;c__Clostridia;o__Lachnospirales;f__Lachnospiraceae;g__Cellulosilyticum	0	0	0	0	0	0	0	0	0	0	0	0	0	0	0	0	0	0	0	0	0	0	0	0	0	0	0	0	0	0	0	0	0	0	0	0	0	0	0	0	0	0	0	0	0	0	0	0	0
d__Bacteria;p__Firmicutes;c__Clostridia;o__Lachnospirales;f__Lachnospiraceae;g__Coprococcus	2375	1424	0	0	660	184	0	5759	4002	332	523	3215	944	425	1158	8	20	0	1564	0	2127	3060	791	10	408	0	45	1817	0	0	2202	108	12	982	3229	0	0	2240	0	228	51	431	0	93	0	279	82	0	333
d__Bacteria;p__Firmicutes;c__Clostridia;o__Lachnospirales;f__Lachnospiraceae;g__Dorea	722	1209	1247	121	1272	0	0	2337	704	509	1659	1144	532	0	255	0	235	4457	1410	0	2630	816	537	109	322	0	46	462	0	0	73	907	81	1475	525	0	24	792	0	811	0	3	2	13	284	0	13	59	212
d__Bacteria;p__Firmicutes;c__Clostridia;o__Lachnospirales;f__Lachnospiraceae;g__Eisenbergiella	0	0	1238	0	19	0	0	0	0	25	67	0	5	0	2	693	179	73	16	0	218	12	0	10	24	0	0	1616	0	122	0	25	0	11	58	0	0	186	0	131	21	43	135	0	0	7	9	0	194
d__Bacteria;p__Firmicutes;c__Clostridia;o__Lachnospirales;f__Lachnospiraceae;g__Epulopiscium	0	0	0	0	604	0	0	0	0	0	0	0	0	0	0	0	0	0	0	0	0	0	0	0	0	0	0	0	0	0	0	0	0	0	0	0	0	0	0	0	0	0	0	0	0	0	0	0	0
d__Bacteria;p__Firmicutes;c__Clostridia;o__Lachnospirales;f__Lachnospiraceae;g__Frisingicoccus	0	0	256	0	538	0	0	0	0	0	21	0	0	0	10	180	24	117	0	0	2	0	0	0	0	0	0	664	0	0	0	0	0	0	0	0	0	0	0	0	0	88	0	0	0	335	0	0	0
d__Bacteria;p__Firmicutes;c__Clostridia;o__Lachnospirales;f__Lachnospiraceae;g__Fusicatenibacter	16	527	0	12	108	0	0	117	969	553	255	188	140	0	403	0	16	305	1102	0	988	765	85	43	59	0	4	836	0	0	325	17	30	49	0	0	4	542	0	74	0	0	0	24	24	11	4	60	33
d__Bacteria;p__Firmicutes;c__Clostridia;o__Lachnospirales;f__Lachnospiraceae;g__GCA-900066575	210	84	231	0	0	0	0	114	213	24	7	50	77	0	24	0	5	0	145	0	50	21	3	13	2	0	0	26	0	0	4	0	0	59	0	0	0	190	0	17	0	209	0	0	0	17	0	0	34
d__Bacteria;p__Firmicutes;c__Clostridia;o__Lachnospirales;f__Lachnospiraceae;g__GCA-900066755	0	0	60	0	6	0	0	0	0	7	14	0	0	0	0	0	10	1	25	0	62	0	0	12	0	0	0	17	0	0	0	0	0	0	0	0	0	51	0	0	0	32	0	0	0	5	0	0	2
d__Bacteria;p__Firmicutes;c__Clostridia;o__Lachnospirales;f__Lachnospiraceae;g__Howardella	0	0	0	47	0	0	0	0	0	0	0	8	0	0	96	0	0	0	0	0	0	47	44	85	27	0	0	0	49	20	0	0	16	33	43	0	317	0	69	93	0	0	172	0	0	31	19	21	11
d__Bacteria;p__Firmicutes;c__Clostridia;o__Lachnospirales;f__Lachnospiraceae;g__Hungatella	0	80	505	1	8	0	0	0	0	0	429	0	0	0	6	484	13	203	26	0	225	30	0	0	30	0	0	2930	21	131	33	3	2	1	34	0	3	223	0	121	67	63	14	26	100	14	6	0	51
d__Bacteria;p__Firmicutes;c__Clostridia;o__Lachnospirales;f__Lachnospiraceae;g__Johnsonella	0	0	0	0	0	0	0	0	13	0	0	0	0	0	0	0	0	0	0	0	0	0	0	0	0	0	0	0	0	0	0	0	0	0	0	0	0	0	0	0	0	0	0	0	0	0	0	0	0
d__Bacteria;p__Firmicutes;c__Clostridia;o__Lachnospirales;f__Lachnospiraceae;g__Lachnoanaerobaculum	0	0	0	0	0	0	0	0	0	0	0	0	0	0	0	0	0	0	0	0	0	0	0	0	0	0	2	0	0	0	0	0	0	0	0	0	0	0	0	0	0	0	0	0	0	0	0	0	0
d__Bacteria;p__Firmicutes;c__Clostridia;o__Lachnospirales;f__Lachnospiraceae;g__Lachnoclostridium	529	180	2426	38	568	4488	160	414	866	476	599	120	120	5443	233	786	912	5832	227	0	1729	492	51	96	24	1019	38	1100	487	561	93	240	62	498	1420	0	19	3018	0	2769	1005	924	3444	0	4682	541	6157	1166	323
d__Bacteria;p__Firmicutes;c__Clostridia;o__Lachnospirales;f__Lachnospiraceae;g__Lachnospira	34	303	0	0	789	0	0	666	1422	1819	403	793	1168	887	248	0	1	1041	0	0	241	38	8	0	409	0	0	169	51	1	106	15	11	310	0	0	0	44	0	0	22	0	0	0	0	0	0	0	116
d__Bacteria;p__Firmicutes;c__Clostridia;o__Lachnospirales;f__Lachnospiraceae;g__Lachnospiraceae	0	0	33	0	21	0	0	0	0	0	0	0	0	0	0	0	0	0	0	0	8	0	0	0	0	0	0	0	0	0	0	0	0	0	0	0	0	19	0	0	0	0	0	0	0	2	0	0	0
d__Bacteria;p__Firmicutes;c__Clostridia;o__Lachnospirales;f__Lachnospiraceae;g__Lachnospiraceae_FCS020_group	0	76	107	0	173	27	0	137	50	0	17	61	61	0	14	0	0	0	17	0	26	109	40	0	13	0	0	1	0	0	10	3	0	37	0	0	0	111	0	24	0	14	0	78	0	65	0	0	0
d__Bacteria;p__Firmicutes;c__Clostridia;o__Lachnospirales;f__Lachnospiraceae;g__Lachnospiraceae_FE2018_group	0	0	0	0	0	0	0	0	0	0	0	0	0	0	0	0	0	0	0	0	0	0	0	0	0	0	0	0	0	0	0	0	0	0	18	0	0	0	0	0	0	0	0	0	0	0	0	0	0
d__Bacteria;p__Firmicutes;c__Clostridia;o__Lachnospirales;f__Lachnospiraceae;g__Lachnospiraceae_NC2004_group	0	0	0	0	0	0	0	4	0	0	0	0	0	0	0	0	0	0	0	0	0	0	0	0	0	0	0	0	0	0	0	0	0	0	0	0	0	0	0	0	0	0	0	0	0	0	0	0	0
d__Bacteria;p__Firmicutes;c__Clostridia;o__Lachnospirales;f__Lachnospiraceae;g__Lachnospiraceae_ND3007_group	8	334	0	0	395	0	0	149	210	183	282	82	272	0	111	0	0	104	95	0	323	21	84	2	0	2	11	5	0	0	193	13	0	42	0	0	0	103	0	19	17	0	0	0	0	15	0	0	28
d__Bacteria;p__Firmicutes;c__Clostridia;o__Lachnospirales;f__Lachnospiraceae;g__Lachnospiraceae_NK3A20_group	0	0	0	0	0	0	0	0	0	0	0	0	0	0	0	0	0	0	0	0	0	0	24	0	0	0	0	0	0	0	0	0	0	0	0	0	0	0	0	0	0	0	0	0	0	0	0	0	0
d__Bacteria;p__Firmicutes;c__Clostridia;o__Lachnospirales;f__Lachnospiraceae;g__Lachnospiraceae_NK4A136_group	4227	851	0	0	7816	0	0	9516	1226	305	2370	567	2027	0	1146	0	1157	0	263	0	3899	427	53	90	66	0	6	0	1	0	133	40	0	1465	3	0	0	6524	0	3905	0	32	5	0	0	4644	109	0	561
d__Bacteria;p__Firmicutes;c__Clostridia;o__Lachnospirales;f__Lachnospiraceae;g__Lachnospiraceae_NK4B4_group	0	0	0	0	0	0	0	0	0	0	0	0	0	0	0	0	0	0	0	0	0	0	0	0	0	0	0	0	0	0	0	0	0	0	0	0	0	0	0	0	0	0	0	0	0	0	0	0	0
d__Bacteria;p__Firmicutes;c__Clostridia;o__Lachnospirales;f__Lachnospiraceae;g__Lachnospiraceae_UCG-001	0	118	0	0	24	0	0	183	271	9	26	196	75	0	0	0	0	0	0	0	317	0	0	0	0	0	4	0	0	0	10	0	0	0	0	0	0	20	0	0	0	0	0	0	0	0	0	0	0
d__Bacteria;p__Firmicutes;c__Clostridia;o__Lachnospirales;f__Lachnospiraceae;g__Lachnospiraceae_UCG-003	53	93	0	0	0	0	0	0	480	0	0	0	102	0	0	0	0	0	0	0	0	72	0	0	0	0	0	0	0	0	0	0	0	0	0	0	0	0	0	0	0	0	0	0	0	0	0	0	0
d__Bacteria;p__Firmicutes;c__Clostridia;o__Lachnospirales;f__Lachnospiraceae;g__Lachnospiraceae_UCG-004	206	319	0	0	11	0	1265	700	132	14	31	249	50	0	77	0	0	1011	19	0	243	585	16	3	9	0	30	0	0	0	17	0	4	80	6	0	0	60	0	0	0	0	0	0	0	0	230	0	8
d__Bacteria;p__Firmicutes;c__Clostridia;o__Lachnospirales;f__Lachnospiraceae;g__Lachnospiraceae_UCG-008	18	95	0	0	254	0	0	35	10	0	0	0	18	0	0	0	0	0	0	0	0	0	14	0	9	0	0	0	0	0	0	0	0	5	0	0	0	46	0	0	0	0	0	0	0	13	0	0	0
d__Bacteria;p__Firmicutes;c__Clostridia;o__Lachnospirales;f__Lachnospiraceae;g__Lachnospiraceae_UCG-010	16	1104	122	0	947	0	0	89	426	350	26	361	538	0	723	0	83	57	296	0	0	57	307	17	75	0	28	0	0	0	25	11	0	520	127	0	0	246	0	6	0	11	0	244	1	191	6	0	30
d__Bacteria;p__Firmicutes;c__Clostridia;o__Lachnospirales;f__Lachnospiraceae;g__Lactonifactor	0	0	56	0	0	0	0	0	0	0	0	0	0	0	0	0	4	0	0	0	0	0	0	0	0	0	0	0	0	0	2	0	0	0	0	0	0	14	0	23	0	0	3	0	0	3	0	0	0
d__Bacteria;p__Firmicutes;c__Clostridia;o__Lachnospirales;f__Lachnospiraceae;g__Marvinbryantia	32	84	0	0	107	0	0	59	23	0	46	3	11	0	7	5	0	63	24	0	154	0	98	0	14	0	0	0	0	0	11	18	0	44	0	0	0	0	0	0	0	0	0	0	2	3	0	0	14
d__Bacteria;p__Firmicutes;c__Clostridia;o__Lachnospirales;f__Lachnospiraceae;g__Moryella	12	67	3	0	0	0	0	85	86	24	17	1	32	0	39	0	0	469	74	0	0	11	43	33	134	0	0	0	547	0	16	0	0	77	329	0	0	0	0	0	0	2	14	0	0	716	0	0	7
d__Bacteria;p__Firmicutes;c__Clostridia;o__Lachnospirales;f__Lachnospiraceae;g__Oribacterium	0	0	0	0	0	0	0	0	12	0	0	0	0	8	0	0	13	0	0	0	2	0	80	0	0	0	12	0	0	0	0	0	0	1	0	37	0	0	0	5	0	0	5	0	0	0	0	0	0
d__Bacteria;p__Firmicutes;c__Clostridia;o__Lachnospirales;f__Lachnospiraceae;g__Roseburia	504	1733	25	0	5304	0	9	9591	8487	1341	518	1817	2899	6290	1670	2	711	8475	188	10	4262	94	27	2	14	1	26	0	0	54	6	17	0	826	0	1	0	6542	0	1112	4	417	0	81	0	3497	133	0	138
d__Bacteria;p__Firmicutes;c__Clostridia;o__Lachnospirales;f__Lachnospiraceae;g__Sellimonas	0	0	4	0	0	0	0	0	0	0	3	0	0	47	31	0	83	17	131	0	18	90	0	0	0	0	0	40	20	62	0	0	0	0	0	0	0	531	0	2	8	2103	0	0	387	766	0	0	0
d__Bacteria;p__Firmicutes;c__Clostridia;o__Lachnospirales;f__Lachnospiraceae;g__Shuttleworthia	0	0	0	0	0	0	0	0	0	0	0	0	0	0	0	0	0	0	0	0	0	0	0	0	0	0	0	0	0	0	0	0	0	0	0	0	0	0	0	0	0	92	9	0	0	12	0	0	0
d__Bacteria;p__Firmicutes;c__Clostridia;o__Lachnospirales;f__Lachnospiraceae;g__Stomatobaculum	0	0	0	0	0	0	0	0	0	0	0	0	0	0	0	0	0	0	0	0	0	0	0	0	0	0	9	0	0	0	0	0	0	7	0	0	0	0	0	0	0	0	0	0	0	0	0	0	0
d__Bacteria;p__Firmicutes;c__Clostridia;o__Lachnospirales;f__Lachnospiraceae;g__Tuzzerella	0	0	0	0	8	0	0	0	0	0	0	0	0	0	0	0	18	0	0	0	0	0	7	0	0	0	0	0	0	0	0	0	0	0	0	0	0	0	0	0	0	0	0	0	0	0	0	0	10
d__Bacteria;p__Firmicutes;c__Clostridia;o__Lachnospirales;f__Lachnospiraceae;g__Tyzzerella	0	0	5562	22	0	0	0	0	113	54	893	0	45	0	0	0	2	0	0	0	2888	0	0	0	0	0	0	9018	48	42	0	0	0	0	0	0	0	0	0	0	57	0	0	37	0	30	0	0	736
d__Bacteria;p__Firmicutes;c__Clostridia;o__Lachnospirales;f__Lachnospiraceae;g__UC5-1-2E3	0	0	7	0	21	0	0	0	0	6	17	0	0	10	3	0	0	0	37	0	0	6	0	0	0	0	0	0	0	0	0	0	0	0	0	0	0	0	0	0	16	25	0	0	0	0	0	24	11
d__Bacteria;p__Firmicutes;c__Clostridia;o__Lachnospirales;f__Lachnospiraceae;g__[Bacteroides]_pectinophilus_group	0	0	0	0	0	0	0	0	0	0	0	0	0	0	0	0	0	0	0	0	0	0	0	0	0	0	0	0	0	0	0	0	0	0	0	0	0	0	0	0	0	0	0	0	0	0	0	0	0
d__Bacteria;p__Firmicutes;c__Clostridia;o__Lachnospirales;f__Lachnospiraceae;g__[Eubacterium]_eligens_group	0	311	10	0	7250	0	0	591	333	631	722	118	939	0	16	0	0	317	1268	0	10284	207	13	0	21	0	42	769	0	18	411	17	27	134	0	0	0	313	5	0	0	200	0	0	0	0	0	0	371
d__Bacteria;p__Firmicutes;c__Clostridia;o__Lachnospirales;f__Lachnospiraceae;g__[Eubacterium]_fissicatena_group	0	16	71	0	0	0	0	0	0	14	6	0	0	0	4	12	6	25	20	0	62	25	0	7	5	0	0	89	1	0	11	0	0	8	5	0	8	0	0	30	2	14	0	0	26	11	21	0	70
d__Bacteria;p__Firmicutes;c__Clostridia;o__Lachnospirales;f__Lachnospiraceae;g__[Eubacterium]_hallii_group	24	480	11	0	195	0	0	43	164	29	72	248	33	0	52	0	4	556	63	0	83	596	290	1	35	0	0	11	74	0	22	262	0	41	0	0	0	43	0	242	80	7	0	58	85	38	15	9	27
d__Bacteria;p__Firmicutes;c__Clostridia;o__Lachnospirales;f__Lachnospiraceae;g__[Eubacterium]_oxidoreducens_group	0	0	0	0	0	0	0	0	0	0	0	0	0	0	0	0	0	0	0	0	0	0	0	0	0	0	0	0	0	0	0	0	0	0	0	0	0	0	0	0	0	0	0	0	0	0	0	0	0
d__Bacteria;p__Firmicutes;c__Clostridia;o__Lachnospirales;f__Lachnospiraceae;g__[Eubacterium]_ruminantium_group	0	0	0	0	1	0	0	743	0	0	0	0	600	0	0	0	0	0	0	0	0	0	0	0	0	0	0	0	4	0	0	0	0	7377	0	0	2	0	0	547	0	0	0	17	0	0	0	0	0
d__Bacteria;p__Firmicutes;c__Clostridia;o__Lachnospirales;f__Lachnospiraceae;g__[Eubacterium]_ventriosum_group	0	244	0	0	53	0	0	31	143	53	74	86	44	1357	7	0	274	73	11	0	153	27	4	10	0	0	1	113	0	0	0	0	0	0	0	0	0	203	0	0	0	135	0	0	0	0	0	0	394
d__Bacteria;p__Firmicutes;c__Clostridia;o__Lachnospirales;f__Lachnospiraceae;g__[Eubacterium]_xylanophilum_group	25	200	74	0	1249	0	0	0	365	0	12	177	74	0	3	0	711	85	0	0	0	28	5	0	0	0	0	140	0	0	0	0	0	0	0	0	0	1312	0	0	0	0	0	0	0	0	0	0	44
d__Bacteria;p__Firmicutes;c__Clostridia;o__Lachnospirales;f__Lachnospiraceae;g__[Ruminococcus]_gauvreauii_group	0	114	0	0	34	0	0	284	0	0	191	68	30	769	19	0	9	103	0	0	0	96	236	0	41	0	7	5	0	0	48	72	19	40	0	0	0	281	0	8	9	0	0	0	0	0	0	2	5
d__Bacteria;p__Firmicutes;c__Clostridia;o__Lachnospirales;f__Lachnospiraceae;g__[Ruminococcus]_gnavus_group	0	11	646	152	0	0	1551	0	5	8	2876	0	7	9130	160	5247	0	96	1006	0	1583	29	0	91	107	0	0	1102	190	43	0	130	21	0	1648	0	0	0	16	53	284	0	5969	0	1523	960	0	0	11
d__Bacteria;p__Firmicutes;c__Clostridia;o__Lachnospirales;f__Lachnospiraceae;g__[Ruminococcus]_torques_group	1529	726	1675	0	1235	225	0	678	876	591	1389	3082	1983	0	863	3335	1270	2017	5252	15	1620	1190	306	2013	207	3	179	1385	433	111	30	1707	132	182	2	3	14	65086	33	5147	2728	2540	0	3	3042	4367	13	0	6214
d__Bacteria;p__Firmicutes;c__Clostridia;o__Lachnospirales;f__Lachnospiraceae;g__uncultured	148	167	0	0	91	36	29	43	45	7	89	0	79	0	107	0	0	17	52	0	0	287	46	24	0	0	2	58	0	0	12	30	0	220	0	0	5	193	0	120	80	4	0	76	0	339	224	0	18
d__Bacteria;p__Firmicutes;c__Clostridia;o__Monoglobales;f__Monoglobaceae;g__Monoglobus	0	248	366	0	159	0	0	0	91	151	128	26	211	0	60	0	1178	58	201	0	1425	89	17	21	0	0	0	77	0	0	35	49	0	188	0	0	0	4	0	176	0	8	0	0	0	0	0	0	77
d__Bacteria;p__Firmicutes;c__Clostridia;o__Oscillospirales;__;__	0	16	560	0	34	0	0	0	0	0	32	22	3	0	0	0	0	8	13	0	8	1	3	8	0	0	0	35	0	0	0	10	0	7	0	0	0	10	0	6	0	3	0	0	0	0	0	0	0
d__Bacteria;p__Firmicutes;c__Clostridia;o__Oscillospirales;f__Butyricicoccaceae;__	0	35	0	0	0	0	0	0	0	0	0	0	0	0	0	0	0	0	0	0	0	0	0	0	0	0	0	11	0	0	0	0	0	0	0	0	0	0	0	0	0	0	0	0	0	0	0	0	0
d__Bacteria;p__Firmicutes;c__Clostridia;o__Oscillospirales;f__Butyricicoccaceae;g__Butyricicoccus	90	229	30	0	323	196	0	702	659	127	79	180	155	12	103	26	113	483	94	0	2533	584	56	35	8	0	14	24	0	93	7	15	3	215	80	0	2	66	0	581	83	124	12	0	35	40	93	0	71
d__Bacteria;p__Firmicutes;c__Clostridia;o__Oscillospirales;f__Butyricicoccaceae;g__UCG-008	0	0	0	0	0	0	0	0	0	0	0	0	0	0	0	0	0	0	0	0	0	0	0	0	0	0	0	0	0	0	0	0	0	0	0	0	0	0	0	11	0	0	0	0	0	0	0	0	0
d__Bacteria;p__Firmicutes;c__Clostridia;o__Oscillospirales;f__Butyricicoccaceae;g__UCG-009	16	93	25	0	60	0	0	0	39	0	17	0	0	0	15	0	3	0	32	0	6	5	0	3	13	0	0	16	0	0	0	0	0	68	0	0	0	12	0	0	0	27	0	0	0	34	0	36	45
d__Bacteria;p__Firmicutes;c__Clostridia;o__Oscillospirales;f__Ethanoligenenaceae;g__Acetanaerobacterium	0	0	2	0	5	9	0	0	0	0	14	0	0	0	0	3	19	0	0	0	85	3	0	0	0	0	0	4	0	0	0	0	0	5	0	0	3	0	0	9	0	7	3	0	8	0	0	0	1
d__Bacteria;p__Firmicutes;c__Clostridia;o__Oscillospirales;f__Oscillospiraceae;__	165	13	597	0	635	0	0	45	22	17	85	60	314	0	182	32	30	236	190	0	99	65	344	23	8	0	1	122	28	0	7	0	13	62	4	0	19	59	0	247	62	197	0	0	1	215	10	0	119
d__Bacteria;p__Firmicutes;c__Clostridia;o__Oscillospirales;f__Oscillospiraceae;g__Colidextribacter	47	167	216	0	328	0	0	391	218	61	100	136	74	0	121	2	12	135	903	0	1921	97	123	23	36	0	9	244	8	0	22	0	0	105	0	0	5	29	0	206	71	946	0	0	6	323	75	33	252
d__Bacteria;p__Firmicutes;c__Clostridia;o__Oscillospirales;f__Oscillospiraceae;g__Flavonifractor	68	0	95	7	112	0	146	0	40	14	16	268	27	18	310	134	10	1071	549	0	1312	1	0	16	0	0	0	143	52	75	4	0	12	103	69	0	16	425	0	800	295	397	697	21	426	367	354	0	207
d__Bacteria;p__Firmicutes;c__Clostridia;o__Oscillospirales;f__Oscillospiraceae;g__Intestinimonas	5	59	1253	0	449	0	0	0	2	14	71	9	2	0	0	44	188	42	139	0	73	1	1	0	0	0	0	593	0	4	23	0	4	19	0	0	0	16	0	41	0	17	0	46	0	35	4	0	141
d__Bacteria;p__Firmicutes;c__Clostridia;o__Oscillospirales;f__Oscillospiraceae;g__NK4A214_group	21	738	3333	0	937	0	0	393	415	151	326	109	202	0	33	54	347	250	402	1	91	136	285	109	256	0	17	5232	0	0	1	0	0	220	0	0	0	1210	0	418	131	520	0	0	0	89	6	49	654
d__Bacteria;p__Firmicutes;c__Clostridia;o__Oscillospirales;f__Oscillospiraceae;g__Oscillibacter	221	99	801	0	119	0	0	28	46	193	296	236	75	0	268	39	131	863	909	0	2492	81	34	373	101	0	13	745	5	56	151	0	5	240	28	0	17	948	0	1223	180	1738	7	87	1039	577	20	123	788
d__Bacteria;p__Firmicutes;c__Clostridia;o__Oscillospirales;f__Oscillospiraceae;g__Oscillospira	19	39	90	0	26	0	0	0	20	18	16	9	0	0	4	11	2	43	165	0	161	79	2	0	0	0	0	6	0	0	0	0	0	29	1	0	0	27	0	29	0	6	0	0	0	7	0	0	19
d__Bacteria;p__Firmicutes;c__Clostridia;o__Oscillospirales;f__Oscillospiraceae;g__Papillibacter	0	0	131	0	4	0	0	0	0	0	9	4	0	0	0	0	10	0	2	0	11	4	0	0	9	0	0	5	0	0	2	0	0	0	0	0	0	45	0	13	0	2	0	0	0	0	0	0	0
d__Bacteria;p__Firmicutes;c__Clostridia;o__Oscillospirales;f__Oscillospiraceae;g__Pseudoflavonifractor	0	0	0	0	0	0	0	0	0	0	0	0	0	0	12	0	0	0	13	0	0	0	0	0	0	0	0	0	0	0	0	0	0	0	0	0	0	0	0	0	0	67	0	0	0	0	0	0	0
d__Bacteria;p__Firmicutes;c__Clostridia;o__Oscillospirales;f__Oscillospiraceae;g__UCG-002	1205	8155	3086	4	8690	120	0	8523	2469	4735	9945	2719	3329	0	2766	65	8778	0	3309	4	27	1863	1445	4412	15824	2	380	11669	2	0	1983	36	196	5725	0	5	14	4530	0	9697	1	116	5	422	0	8128	891	0	2514
d__Bacteria;p__Firmicutes;c__Clostridia;o__Oscillospirales;f__Oscillospiraceae;g__UCG-003	359	1827	0	0	335	0	0	653	735	90	166	503	294	0	603	0	0	0	551	3	0	0	179	16	255	0	13	32	0	0	182	0	0	816	438	0	0	98	0	494	69	0	0	53	88	490	782	0	228
d__Bacteria;p__Firmicutes;c__Clostridia;o__Oscillospirales;f__Oscillospiraceae;g__UCG-005	1147	1281	213	0	2363	0	0	2805	489	157	1579	1844	288	0	229	27	276	135	949	0	1077	2040	598	286	1673	1	25	2389	0	0	359	0	0	628	0	0	0	8885	0	2371	0	404	1	111	1	689	2	15	813
d__Bacteria;p__Firmicutes;c__Clostridia;o__Oscillospirales;f__Oscillospiraceae;g__UCG-007	0	13	7	0	40	0	0	0	0	3	25	0	0	0	0	0	50	0	0	0	21	25	2	0	5	0	0	7	0	0	0	0	0	0	0	0	0	129	0	0	0	5	0	0	0	4	0	0	3
d__Bacteria;p__Firmicutes;c__Clostridia;o__Oscillospirales;f__Oscillospiraceae;g__V9D2013_group	0	0	45	0	11	0	0	0	0	0	1	0	0	0	0	0	2	0	0	0	0	7	0	0	0	0	0	0	0	0	0	0	0	0	0	0	0	0	0	0	0	0	0	0	0	0	0	0	6
d__Bacteria;p__Firmicutes;c__Clostridia;o__Oscillospirales;f__Oscillospiraceae;g__uncultured	0	564	260	0	664	0	0	0	106	136	629	266	127	0	127	6	153	41	928	0	2341	289	0	168	326	0	0	974	40	38	129	82	9	209	11	0	45	556	0	992	12	415	0	24	29	396	19	85	339
d__Bacteria;p__Firmicutes;c__Clostridia;o__Oscillospirales;f__Oscillospirales;g__Hydrogenoanaerobacterium	0	0	716	0	86	0	0	0	0	22	133	0	0	0	0	0	70	0	12	0	0	30	0	0	0	0	0	1794	0	0	1	0	0	2	0	0	0	0	0	0	0	4	0	0	0	8	0	0	18
d__Bacteria;p__Firmicutes;c__Clostridia;o__Oscillospirales;f__Ruminococcaceae;__	92	2602	14087	0	182	5	0	0	3090	171	4144	1350	36	608	2611	7	307	1364	205	0	6813	208	19	271	954	0	0	242	9	1	377	31	0	35	0	0	21	1693	0	1108	0	1601	0	125	6	263	4	103	197
d__Bacteria;p__Firmicutes;c__Clostridia;o__Oscillospirales;f__Ruminococcaceae;g__Anaerofilum	0	18	0	0	19	0	0	0	0	0	6	0	0	0	0	0	11	4	0	0	23	0	0	0	0	0	0	0	0	0	0	0	0	0	0	0	0	11	0	25	0	0	0	0	0	5	0	0	3
d__Bacteria;p__Firmicutes;c__Clostridia;o__Oscillospirales;f__Ruminococcaceae;g__Anaerotruncus	0	14	449	0	97	0	0	0	15	55	98	32	12	0	11	0	172	86	100	0	40	29	0	9	11	0	0	810	0	2	6	0	0	2	0	0	0	227	0	358	0	237	229	0	5	62	0	0	38
d__Bacteria;p__Firmicutes;c__Clostridia;o__Oscillospirales;f__Ruminococcaceae;g__Angelakisella	0	0	0	0	0	0	0	0	0	0	0	0	0	0	0	0	0	0	3	0	0	0	0	0	0	0	0	0	0	0	0	0	0	0	0	0	0	0	0	0	0	0	0	0	0	1	0	0	1
d__Bacteria;p__Firmicutes;c__Clostridia;o__Oscillospirales;f__Ruminococcaceae;g__CAG-352	0	3	1	0	2436	0	0	4814	0	2	0	1	3729	0	0	68	151	0	4482	0	3	1761	212	0	0	0	0	5	2	18	0	0	0	0	0	0	4	10155	0	0	50	0	0	0	0	0	0	0	0
d__Bacteria;p__Firmicutes;c__Clostridia;o__Oscillospirales;f__Ruminococcaceae;g__Candidatus_Soleaferrea	8	0	28	0	19	0	0	0	19	8	25	0	2	0	2	0	31	10	24	0	115	0	21	15	23	0	0	9	1	0	2	0	0	8	0	0	0	184	0	77	6	3	2	0	7	14	0	4	7
d__Bacteria;p__Firmicutes;c__Clostridia;o__Oscillospirales;f__Ruminococcaceae;g__Caproiciproducens	46	0	0	0	0	0	0	0	8	0	0	95	0	0	0	0	0	0	0	0	34	0	5	18	0	0	0	0	0	0	0	0	0	28	0	0	0	114	0	0	0	0	0	0	0	0	0	0	0
d__Bacteria;p__Firmicutes;c__Clostridia;o__Oscillospirales;f__Ruminococcaceae;g__DTU089	0	0	524	0	31	0	0	0	0	0	6	0	0	0	16	0	3	3	23	0	0	17	0	14	0	0	0	52	0	0	0	0	0	14	0	0	0	803	0	24	0	44	0	32	3	3	0	0	31
d__Bacteria;p__Firmicutes;c__Clostridia;o__Oscillospirales;f__Ruminococcaceae;g__Faecalibacterium	9877	5745	0	14	13364	738	27	26809	16300	3498	9675	6712	8293	0	6770	16	723	12	13175	24	32369	16558	1459	201	1425	11	931	1971	11	633	1831	330	400	11952	0	0	18	7107	16	5782	165	13983	15	220	5	12013	8588	1609	1371
d__Bacteria;p__Firmicutes;c__Clostridia;o__Oscillospirales;f__Ruminococcaceae;g__Fournierella	0	0	0	0	0	0	0	0	72	0	18	0	0	0	0	6	40	0	7	0	0	10	41	4	10	0	0	0	0	0	0	0	0	7	0	0	0	0	0	0	0	15	0	0	0	4	0	0	6
d__Bacteria;p__Firmicutes;c__Clostridia;o__Oscillospirales;f__Ruminococcaceae;g__Harryflintia	0	0	11	0	11	0	0	0	14	0	0	0	0	0	0	3	16	3	0	0	16	0	3	0	1	0	0	3	0	0	0	0	0	0	0	0	0	68	0	0	0	6	0	0	3	2	0	0	2
d__Bacteria;p__Firmicutes;c__Clostridia;o__Oscillospirales;f__Ruminococcaceae;g__Incertae_Sedis	0	184	761	0	185	112	38	177	324	34	317	49	58	0	61	100	965	205	599	0	429	89	20	31	18	0	9	330	6	88	31	37	6	63	0	0	24	5479	0	62	85	236	0	98	142	135	29	0	138
d__Bacteria;p__Firmicutes;c__Clostridia;o__Oscillospirales;f__Ruminococcaceae;g__Negativibacillus	9	990	76	0	96	0	0	0	76	0	136	11	206	0	54	0	14	0	226	0	0	39	253	0	111	0	0	5	0	0	259	158	0	0	6	0	0	36	0	195	59	45	0	4	0	103	0	0	308
d__Bacteria;p__Firmicutes;c__Clostridia;o__Oscillospirales;f__Ruminococcaceae;g__Paludicola	0	0	165	0	4	0	0	73	0	3	0	0	0	0	0	0	88	1	10	0	26	3	0	26	4	0	2	33	0	0	0	5	0	26	0	0	0	133	0	5	0	43	0	0	3	4	0	0	2
d__Bacteria;p__Firmicutes;c__Clostridia;o__Oscillospirales;f__Ruminococcaceae;g__Phocea	0	0	0	0	0	0	0	0	0	0	11	0	0	0	0	0	0	19	7	0	41	0	0	0	0	0	0	5	0	0	0	0	0	0	0	0	0	32	0	23	3	0	0	0	0	16	16	0	0
d__Bacteria;p__Firmicutes;c__Clostridia;o__Oscillospirales;f__Ruminococcaceae;g__Pygmaiobacter	0	11	0	0	0	0	0	0	0	0	0	0	0	0	0	0	0	0	0	0	0	16	0	0	0	0	0	0	0	0	0	0	0	0	0	0	0	0	0	0	0	14	0	0	0	2	0	0	0
d__Bacteria;p__Firmicutes;c__Clostridia;o__Oscillospirales;f__Ruminococcaceae;g__Ruminococcus	1887	2219	1275	0	1461	67	0	2112	5629	3450	2245	1224	1274	1	1021	0	1970	5545	2730	9	1024	672	134	731	164	4	6	17422	111	0	573	0	0	2143	0	0	0	498	0	1660	0	1038	1352	1	0	109	0	0	635
d__Bacteria;p__Firmicutes;c__Clostridia;o__Oscillospirales;f__Ruminococcaceae;g__Subdoligranulum	1786	5751	4	0	2632	58	0	4900	3729	1556	6071	1681	3261	0	980	0	3649	5250	5582	0	379	1318	404	885	464	0	77	1880	0	59	320	882	40	2773	0	0	8	29995	11	7753	346	4271	0	202	0	923	9	611	862
d__Bacteria;p__Firmicutes;c__Clostridia;o__Oscillospirales;f__Ruminococcaceae;g__UBA1819	0	101	7014	0	451	0	11	4	0	8	81	290	17	0	71	2388	682	56	458	0	198	74	0	118	64	0	0	2244	56	232	15	230	2	28	11	0	2	502	0	1805	91	113	1591	0	1639	68	41	0	183
d__Bacteria;p__Firmicutes;c__Clostridia;o__Oscillospirales;f__Ruminococcaceae;g__[Eubacterium]_siraeum_group	0	412	1600	0	1876	0	0	354	781	54	2638	1396	117	0	13	0	730	8	65	0	100	17	57	4	37	0	7	41	8	0	373	0	0	956	0	0	0	26	0	3007	0	571	0	0	0	142	32	0	67
d__Bacteria;p__Firmicutes;c__Clostridia;o__Oscillospirales;f__Ruminococcaceae;g__uncultured	112	219	1170	0	613	0	0	1495	648	60	348	153	29	0	49	11	406	6	246	0	552	148	58	643	1192	0	4	202	2	0	55	0	0	612	7	0	0	1462	0	2988	47	271	0	8	0	68	22	7	390
d__Bacteria;p__Firmicutes;c__Clostridia;o__Oscillospirales;f__UCG-010;g__UCG-010	29	447	823	0	936	1110	0	87	320	6	622	136	84	0	89	2	1256	0	237	0	457	115	274	39	374	0	12	752	0	0	15	0	0	306	0	0	0	789	0	33	0	149	0	0	0	0	4	0	271
d__Bacteria;p__Firmicutes;c__Clostridia;o__Oscillospirales;f__[Clostridium]_methylpentosum_group;g__[Clostridium]_methylpentosum_group	0	0	38	0	11	0	0	0	29	4	299	0	0	0	0	0	349	1	41	0	16	0	0	2	0	0	1	1883	0	0	0	0	0	1	0	0	0	210	0	12	0	0	0	0	0	0	0	0	24
d__Bacteria;p__Firmicutes;c__Clostridia;o__Oscillospirales;f__[Eubacterium]_coprostanoligenes_group;g__[Eubacterium]_coprostanoligenes_group	869	2332	2588	0	2560	36	0	1186	3810	315	2229	799	1871	0	221	6	17532	243	3080	0	14316	1993	508	264	3447	8	121	4920	40	0	831	101	118	2598	10	0	15	2015	0	13246	38	451	10	76	0	1256	39	11	791
d__Bacteria;p__Firmicutes;c__Clostridia;o__Oscillospirales;f__uncultured;g__uncultured	0	0	114	0	79	0	0	0	8	0	6	0	0	0	0	0	71	0	0	0	18	16	0	0	5	0	0	12	0	0	0	0	0	16	0	0	0	1	0	64	0	7	2	0	0	2	0	0	40
d__Bacteria;p__Firmicutes;c__Clostridia;o__Peptococcales;f__Peptococcaceae;__	0	0	0	0	0	0	0	0	0	0	0	0	0	0	0	0	0	0	0	0	0	0	0	0	0	0	0	0	0	0	0	0	0	0	0	0	0	0	0	0	0	0	0	0	0	0	0	0	1
d__Bacteria;p__Firmicutes;c__Clostridia;o__Peptococcales;f__Peptococcaceae;g__Peptococcus	61	0	0	0	0	0	0	4	51	7	15	0	0	0	110	7	0	42	229	0	4	20	80	161	44	0	0	9	247	0	0	0	0	45	56	0	40	409	238	0	38	105	25	40	0	27	0	22	7
d__Bacteria;p__Firmicutes;c__Clostridia;o__Peptococcales;f__Peptococcaceae;g__uncultured	0	9	162	0	62	0	0	0	12	12	43	0	0	0	1	0	368	15	8	0	0	47	0	0	22	0	0	39	0	0	0	0	0	38	0	0	0	0	0	0	0	35	0	0	0	0	0	0	43
d__Bacteria;p__Firmicutes;c__Clostridia;o__Peptostreptococcales-Tissierellales;__;__	0	0	0	0	0	0	0	20	0	0	0	0	0	0	0	0	0	0	0	0	0	0	30	0	126	0	0	0	0	0	0	0	0	5	675	0	0	0	0	0	0	0	0	0	0	65	0	0	0
d__Bacteria;p__Firmicutes;c__Clostridia;o__Peptostreptococcales-Tissierellales;f__Anaerovoracaceae;__	0	4	39	0	2	0	0	0	0	0	34	0	0	0	2	0	250	0	0	0	8	0	0	1	0	0	0	8	0	0	0	0	0	0	0	0	0	0	0	0	0	139	0	0	0	0	0	0	6
d__Bacteria;p__Firmicutes;c__Clostridia;o__Peptostreptococcales-Tissierellales;f__Anaerovoracaceae;g__Anaerovorax	0	0	0	0	4	0	0	0	0	0	0	0	0	0	0	0	0	0	0	0	0	0	0	0	0	0	0	16	0	0	0	0	0	0	0	0	0	0	0	0	0	0	0	0	0	0	0	0	0
d__Bacteria;p__Firmicutes;c__Clostridia;o__Peptostreptococcales-Tissierellales;f__Anaerovoracaceae;g__Family_XIII_AD3011_group	51	325	456	0	104	7	0	154	226	98	225	2	133	0	221	16	596	23	442	0	1179	58	296	55	336	0	4	1110	6	0	69	78	24	164	0	0	3	197	0	221	73	465	0	0	23	108	7	8	119
d__Bacteria;p__Firmicutes;c__Clostridia;o__Peptostreptococcales-Tissierellales;f__Anaerovoracaceae;g__Family_XIII_UCG-001	102	67	31	0	223	0	0	164	53	34	79	58	26	0	33	0	15	0	29	0	55	17	32	37	3	0	0	5	0	0	4	0	0	64	0	0	0	368	0	121	0	17	0	0	0	248	14	0	10
d__Bacteria;p__Firmicutes;c__Clostridia;o__Peptostreptococcales-Tissierellales;f__Anaerovoracaceae;g__Mogibacterium	0	0	0	0	0	0	0	10	7	5	0	6	2	0	0	13	12	12	237	0	19	0	6	10	252	0	0	0	51	0	0	0	0	43	3	0	0	3	0	0	72	0	10	0	0	5	27	89	5
d__Bacteria;p__Firmicutes;c__Clostridia;o__Peptostreptococcales-Tissierellales;f__Anaerovoracaceae;g__S5-A14a	0	781	69	0	8	0	0	87	14	282	4	0	97	3	435	243	9	289	2072	0	1179	0	170	1984	1176	0	0	466	356	0	1572	0	0	184	9	0	628	1211	26	1	2378	0	2217	113	0	517	0	5884	1291
d__Bacteria;p__Firmicutes;c__Clostridia;o__Peptostreptococcales-Tissierellales;f__Anaerovoracaceae;g__[Eubacterium]_brachy_group	0	0	104	0	65	0	0	0	2	0	7	27	0	0	19	15	10	8	19	0	30	0	3	24	0	0	0	29	0	0	0	0	0	0	1	0	0	7	0	0	18	5	0	57	4	45	6	0	36
d__Bacteria;p__Firmicutes;c__Clostridia;o__Peptostreptococcales-Tissierellales;f__Anaerovoracaceae;g__[Eubacterium]_nodatum_group	0	0	40	0	27	0	0	0	0	12	5	0	13	0	0	0	30	195	10	0	4639	0	0	9	209	0	0	12	0	6	0	0	0	0	0	149	0	0	0	0	0	30	19	0	0	9	0	0	0
d__Bacteria;p__Firmicutes;c__Clostridia;o__Peptostreptococcales-Tissierellales;f__Anaerovoracaceae;g__uncultured	0	0	0	0	0	0	0	0	0	0	0	0	0	0	0	0	0	0	0	0	0	0	0	0	0	0	0	0	0	0	0	0	0	0	0	0	0	0	0	0	0	0	0	0	0	0	0	0	0
d__Bacteria;p__Firmicutes;c__Clostridia;o__Peptostreptococcales-Tissierellales;f__Peptostreptococcaceae;__	0	0	0	0	0	0	0	0	0	0	0	0	0	0	0	0	0	0	0	0	0	0	22	0	0	0	0	3	0	0	0	0	0	0	0	0	0	0	0	0	0	0	0	0	0	0	0	0	0
d__Bacteria;p__Firmicutes;c__Clostridia;o__Peptostreptococcales-Tissierellales;f__Peptostreptococcaceae;g__Clostridioides	0	0	0	0	0	0	32	0	0	0	0	0	0	0	0	0	0	0	0	0	0	0	0	0	0	0	0	0	0	0	0	0	0	0	11	0	0	0	0	0	0	0	0	0	0	0	0	0	0
d__Bacteria;p__Firmicutes;c__Clostridia;o__Peptostreptococcales-Tissierellales;f__Peptostreptococcaceae;g__Filifactor	0	0	0	0	0	0	0	0	0	0	0	0	0	0	44	0	0	0	375	0	0	0	27	0	296	0	0	0	17	0	0	0	0	80	106	0	0	0	0	0	0	0	0	0	0	0	0	0	0
d__Bacteria;p__Firmicutes;c__Clostridia;o__Peptostreptococcales-Tissierellales;f__Peptostreptococcaceae;g__Intestinibacter	9	33	34	0	93	0	126	226	93	0	28	34	23	0	4	0	0	237	0	0	25	0	0	0	0	0	0	0	0	0	0	0	0	0	0	0	0	0	0	0	12	0	0	0	0	0	0	0	15
d__Bacteria;p__Firmicutes;c__Clostridia;o__Peptostreptococcales-Tissierellales;f__Peptostreptococcaceae;g__Paeniclostridium	0	0	0	0	0	0	0	0	0	0	0	0	0	0	0	0	26	0	0	0	0	0	0	0	0	0	0	0	0	0	0	0	0	0	0	0	0	0	0	0	0	0	0	0	0	0	0	0	0
d__Bacteria;p__Firmicutes;c__Clostridia;o__Peptostreptococcales-Tissierellales;f__Peptostreptococcaceae;g__Peptostreptococcus	0	327	0	0	0	0	29	0	0	0	0	0	0	1656	4732	2111	0	0	85	0	0	0	2241	0	767	0	0	6	0	28	0	0	35	0	6383	0	0	0	5807	0	14	0	0	0	0	68	7	0	1050
d__Bacteria;p__Firmicutes;c__Clostridia;o__Peptostreptococcales-Tissierellales;f__Peptostreptococcaceae;g__Romboutsia	0	128	624	0	54	0	0	21	40	0	14	18	0	0	0	0	55	50	3	0	0	24	0	0	33	0	0	144	0	0	0	0	0	0	0	0	0	1	0	0	0	25	0	0	0	0	0	0	23
d__Bacteria;p__Firmicutes;c__Clostridia;o__Peptostreptococcales-Tissierellales;f__Peptostreptococcaceae;g__Terrisporobacter	0	0	6	0	25	0	0	0	53	0	8	2	7	0	0	0	0	0	0	0	0	0	0	0	0	0	0	0	0	7	0	0	0	0	0	0	0	0	0	0	0	0	0	0	0	0	0	0	17
d__Bacteria;p__Firmicutes;c__Clostridia;o__Peptostreptococcales-Tissierellales;f__Peptostreptococcaceae;g__[Eubacterium]_yurii_group	0	0	0	0	0	0	0	0	0	0	0	0	0	0	0	0	0	0	0	0	0	0	3	0	0	0	0	0	0	0	0	0	0	0	0	0	0	0	0	0	0	0	0	0	0	0	0	0	0
d__Bacteria;p__Firmicutes;c__Clostridia;o__Peptostreptococcales-Tissierellales;f__Peptostreptococcales-Tissierellales;__	0	0	0	0	0	0	0	0	0	0	0	0	0	0	0	0	0	0	0	0	0	0	0	4	0	0	0	0	0	0	0	0	0	0	0	0	0	0	0	0	0	0	0	0	0	0	0	0	0
d__Bacteria;p__Firmicutes;c__Clostridia;o__Peptostreptococcales-Tissierellales;f__Peptostreptococcales-Tissierellales;g__Anaerococcus	353	49	10	47	3	130	2830	21	47	177	211	122	60	544	1901	3530	18	1226	845	10	551	4270	700	8282	9498	9	3	87	11906	1772	5275	27129	8596	1318	2878	16	2995	3881	4853	93	9541	32	49042	3881	301	5373	8143	13576	1323
d__Bacteria;p__Firmicutes;c__Clostridia;o__Peptostreptococcales-Tissierellales;f__Peptostreptococcales-Tissierellales;g__Ezakiella	0	10	5	0	21	17	236	729	3	296	0	15	452	16	328	26956	378	492	5073	1	132	19	64	28032	22776	0	0	163	1309	0	13851	0	3	2679	131	0	22	13792	4135	15	38	6	2937	487	15	4263	6	3452	415
d__Bacteria;p__Firmicutes;c__Clostridia;o__Peptostreptococcales-Tissierellales;f__Peptostreptococcales-Tissierellales;g__Fenollaria	1488	12184	17	0	282	11	0	423	1493	3491	0	0	529	47	0	47	0	113	17879	0	7122	1019	393	61062	30828	29	6	20991	2481	0	5	15	24974	10216	971	0	341	0	497	2934	502	20	32	168	14	2492	13	8	2606
d__Bacteria;p__Firmicutes;c__Clostridia;o__Peptostreptococcales-Tissierellales;f__Peptostreptococcales-Tissierellales;g__Finegoldia	1754	6925	15	3	21	57	5746	39	98	276	238	2298	144	7303	1923	5480	37	1535	1156	47	445	11192	3981	2836	10023	1953	0	134	4315	5789	5231	11225	3154	780	8457	0	791	0	4499	121	33520	54	11853	1349	2937	2219	18646	5963	3538
d__Bacteria;p__Firmicutes;c__Clostridia;o__Peptostreptococcales-Tissierellales;f__Peptostreptococcales-Tissierellales;g__Gallicola	0	0	8	0	7	0	0	0	0	11	0	0	0	0	0	0	0	0	14	0	2	0	0	241	18	0	0	111	12	0	0	73	0	73	5	0	4	0	4	0	0	0	18	0	0	4	0	0	0
d__Bacteria;p__Firmicutes;c__Clostridia;o__Peptostreptococcales-Tissierellales;f__Peptostreptococcales-Tissierellales;g__Helcococcus	0	0	0	0	0	0	0	0	0	0	0	0	0	0	0	0	0	0	0	0	0	0	0	0	0	0	0	4	0	0	0	0	0	0	0	0	6	6	0	0	0	0	60	0	0	0	0	0	0
d__Bacteria;p__Firmicutes;c__Clostridia;o__Peptostreptococcales-Tissierellales;f__Peptostreptococcales-Tissierellales;g__Murdochiella	1146	0	0	0	19	0	0	115	20	360	0	0	157	40	0	1852	0	4	4326	0	1113	68	73	1802	7973	0	0	0	159	0	0	0	0	1889	20	0	24	0	122	0	2197	0	3103	95	0	364	0	53	934
d__Bacteria;p__Firmicutes;c__Clostridia;o__Peptostreptococcales-Tissierellales;f__Peptostreptococcales-Tissierellales;g__Parvimonas	0	0	5	0	0	0	0	2	60	0	0	0	0	36	6516	813	0	0	0	0	4	0	6365	294	621	0	2	37	13	0	63	0	0	0	0	0	0	0	0	5	0	0	15	0	0	7	0	0	5
d__Bacteria;p__Firmicutes;c__Clostridia;o__Peptostreptococcales-Tissierellales;f__Peptostreptococcales-Tissierellales;g__Peptoniphilus	1258	3591	0	0	178	8	4555	1205	250	1604	383	2622	355	810	2999	4402	48	4036	4878	0	1553	7448	1998	15037	21053	7	1	1343	11943	724	6379	21327	4767	2114	4348	18	2232	1661	6377	52	12706	33	5808	11096	203	2130	4291	15565	2806
d__Bacteria;p__Firmicutes;c__Clostridia;o__Peptostreptococcales-Tissierellales;f__Peptostreptococcales-Tissierellales;g__W5053	0	0	0	0	1	0	0	0	0	67	0	0	0	0	0	0	0	80	0	0	0	0	4	637	1463	0	0	0	62	0	0	0	0	81	4	0	145	0	0	0	36	0	0	4	0	132	0	0	0
d__Bacteria;p__Firmicutes;c__Clostridia;o__Peptostreptococcales-Tissierellales;f__Sedimentibacteraceae;g__Sedimentibacter	0	0	1267	0	0	0	0	0	0	0	0	0	0	0	0	0	0	0	0	0	0	0	0	0	0	0	0	0	0	0	0	0	0	0	0	0	0	0	0	0	0	0	0	0	0	0	0	0	0
d__Bacteria;p__Firmicutes;c__Clostridia;o__uncultured;f__uncultured;g__uncultured	0	0	0	0	0	0	0	0	0	0	64	0	0	0	0	0	33	0	0	0	0	0	0	0	0	0	0	0	0	0	0	0	0	28	0	0	0	0	0	0	0	0	0	0	0	0	0	0	7
d__Bacteria;p__Firmicutes;c__Incertae_Sedis;o__DTU014;f__DTU014;g__DTU014	0	0	124	0	63	0	0	0	0	0	47	43	0	0	0	0	6	1	3	0	0	24	0	0	0	0	0	85	0	0	0	0	0	0	0	0	0	0	0	0	0	0	0	0	0	5	0	0	38
d__Bacteria;p__Firmicutes;c__Negativicutes;o__Acidaminococcales;f__Acidaminococcaceae;g__Acidaminococcus	0	2	0	0	0	1094	0	0	109	0	3	0	0	0	0	4	146	0	344	0	4016	25	362	0	3	1	0	1749	0	4151	0	1	0	245	6831	0	1894	0	151	0	5	0	1384	0	16102	966	3953	17	391
d__Bacteria;p__Firmicutes;c__Negativicutes;o__Acidaminococcales;f__Acidaminococcaceae;g__Phascolarctobacterium	1305	1562	953	0	2204	1	195	0	1588	0	5691	414	946	0	0	7	2168	0	1682	0	14537	4	1012	2734	343	2	94	3576	466	0	929	768	524	2445	119	0	2	3828	13	1175	129	3939	0	0	2992	2904	0	0	239
d__Bacteria;p__Firmicutes;c__Negativicutes;o__Acidaminococcales;f__Acidaminococcaceae;g__Succiniclasticum	0	0	0	0	0	0	0	0	0	27	0	0	0	0	0	0	10	0	41	0	0	0	15	0	181	0	0	0	23	0	0	0	0	4	214	0	0	4	0	0	1792	0	461	0	0	368	0	31	0
d__Bacteria;p__Firmicutes;c__Negativicutes;o__Veillonellales-Selenomonadales;f__Selenomonadaceae;__	0	0	0	0	0	0	0	0	0	0	0	0	0	0	0	0	0	0	0	0	0	0	0	0	0	0	0	0	0	0	0	0	0	0	0	0	0	0	0	0	0	0	0	0	0	0	0	0	0
d__Bacteria;p__Firmicutes;c__Negativicutes;o__Veillonellales-Selenomonadales;f__Selenomonadaceae;g__Anaerovibrio	0	0	0	0	0	0	0	0	0	0	0	0	0	0	0	0	0	0	0	0	0	0	18	0	0	0	0	0	0	0	0	0	0	0	0	0	0	0	0	0	0	0	0	0	0	0	0	0	0
d__Bacteria;p__Firmicutes;c__Negativicutes;o__Veillonellales-Selenomonadales;f__Selenomonadaceae;g__Megamonas	40047	0	0	0	0	0	0	0	0	0	0	0	0	2	0	7	0	0	2	0	0	0	0	182	78	0	0	0	0	0	0	0	0	0	0	0	0	0	67	0	0	8	0	0	0	16662	0	17	0
d__Bacteria;p__Firmicutes;c__Negativicutes;o__Veillonellales-Selenomonadales;f__Selenomonadaceae;g__Mitsuokella	0	0	0	0	0	0	0	9120	0	0	0	0	0	0	0	0	0	0	0	0	0	0	190	0	166	2	0	0	0	0	0	0	0	0	980	0	0	0	0	0	0	0	0	0	0	0	0	0	0
d__Bacteria;p__Firmicutes;c__Negativicutes;o__Veillonellales-Selenomonadales;f__Selenomonadaceae;g__Selenomonas	0	0	0	0	0	0	0	0	0	0	0	0	0	0	0	0	0	0	0	0	0	0	0	0	0	0	0	0	0	0	0	0	0	2	4	154	0	0	0	0	0	0	4	0	0	3	0	0	0
d__Bacteria;p__Firmicutes;c__Negativicutes;o__Veillonellales-Selenomonadales;f__Selenomonadaceae;g__uncultured	0	0	0	0	0	0	0	0	0	0	0	0	0	0	0	0	0	0	0	0	0	0	20	0	0	0	0	0	0	0	0	0	0	0	0	0	0	0	0	0	0	0	0	0	0	0	0	0	0
d__Bacteria;p__Firmicutes;c__Negativicutes;o__Veillonellales-Selenomonadales;f__Veillonellaceae;__	1	0	0	0	1	0	0	1	0	0	0	1	0	0	0	0	0	1	0	0	1	0	0	0	3	127	0	1	3	2	0	1	4	1	0	0	0	0	2	0	0	0	20	0	0	0	0	0	0
d__Bacteria;p__Firmicutes;c__Negativicutes;o__Veillonellales-Selenomonadales;f__Veillonellaceae;g__Allisonella	23	648	0	0	0	0	0	254	0	0	0	0	0	0	76	0	0	0	0	0	0	0	143	0	55	0	9	0	48	0	3	0	0	98	24	0	0	2	0	0	0	0	0	0	0	20	11	0	335
d__Bacteria;p__Firmicutes;c__Negativicutes;o__Veillonellales-Selenomonadales;f__Veillonellaceae;g__Anaeroglobus	0	0	0	0	14	0	0	0	0	15	0	0	0	0	0	0	0	0	0	0	33	0	5	138	0	0	0	0	4	115	0	0	0	0	3	3	10	0	189	0	0	0	591	0	0	663	0	0	0
d__Bacteria;p__Firmicutes;c__Negativicutes;o__Veillonellales-Selenomonadales;f__Veillonellaceae;g__Dialister	399	623	9	26	40	100	0	8932	369	1977	26	706	72	3701	7885	10243	175	3849	2401	0	3914	3829	4291	7570	10895	4673	0	74	7362	2256	1785	214	14722	3054	6470	8	6179	9	7943	446	2491	18	11322	1305	18	4531	323	1615	2439
d__Bacteria;p__Firmicutes;c__Negativicutes;o__Veillonellales-Selenomonadales;f__Veillonellaceae;g__Megasphaera	0	202	168	0	3	0	34	7890	244	8	0	0	5	60	127	0	0	0	54	0	24495	0	2142	0	41	0	3	80	476	3166	0	2	311	8	1104	5600	3411	0	569	0	428	3819	0	0	0	179	0	0	0
d__Bacteria;p__Firmicutes;c__Negativicutes;o__Veillonellales-Selenomonadales;f__Veillonellaceae;g__Negativicoccus	154	0	0	19	0	0	1006	0	0	132	71	269	9	0	154	55	15	1142	169	0	69	0	4	1162	2363	1548	0	3	222	3755	0	2626	2159	211	167	0	20	0	133	83	72	17	3530	801	0	32	9903	0	377
d__Bacteria;p__Firmicutes;c__Negativicutes;o__Veillonellales-Selenomonadales;f__Veillonellaceae;g__Veillonella	52	0	0	1113	166	0	8	486	617	0	10	1360	0	120	293	0	72	410	0	72	220	21	297	15	5	46876	84	0	4	235	0	0	5	1235	18	39455	0	366	157	2	8	1	3656	161	0	90	11	0	0
d__Bacteria;p__Firmicutes;c__Negativicutes;o__Veillonellales-Selenomonadales;f__Veillonellaceae;g__Veillonellaceae	0	0	0	0	0	0	0	0	0	0	0	0	0	18	0	0	0	0	0	0	0	0	0	0	23	0	0	0	823	218	0	0	0	0	0	0	0	0	0	0	0	0	0	0	0	0	0	0	0
d__Bacteria;p__Firmicutes;c__Syntrophomonadia;o__Syntrophomonadales;f__Syntrophomonadaceae;__	0	0	4	0	0	0	0	0	2	0	0	0	0	0	0	0	0	0	0	0	0	0	0	0	0	0	0	0	0	0	0	0	0	0	0	0	0	0	0	0	0	0	0	0	0	0	0	0	0
d__Bacteria;p__Firmicutes;c__Syntrophomonadia;o__Syntrophomonadales;f__Syntrophomonadaceae;g__uncultured	0	0	0	0	0	0	0	0	0	0	0	0	0	0	0	0	0	0	0	0	0	0	0	0	0	0	0	0	0	0	0	0	0	0	0	0	0	0	0	0	0	0	0	0	0	0	0	0	0
d__Bacteria;p__Firmicutes;c__Thermoanaerobacteria;o__Thermoanaerobacterales;f__Family_III;g__Thermoanaerobacterium	0	0	0	0	0	0	0	0	0	0	0	0	0	0	0	0	0	0	0	0	0	0	0	0	0	0	0	0	0	0	0	0	0	0	0	0	0	0	0	0	0	0	0	0	0	0	0	0	0
d__Bacteria;p__Firmicutes;c__uncultured;o__uncultured;f__uncultured;g__uncultured	0	0	48	0	21	0	0	0	0	0	0	0	0	0	0	0	0	0	0	0	0	3	0	0	0	0	0	44	0	0	0	0	0	0	0	0	0	0	0	0	0	0	0	0	0	0	0	0	0
d__Bacteria;p__Fusobacteriota;c__Fusobacteriia;o__Fusobacteriales;f__Fusobacteriaceae;g__Fusobacterium	0	271	1	153	7	0	94	154	47	109	0	0	0	0	12148	0	0	605	702	0	114	0	21292	62	956	0	0	276	1850	48	0	6	244	3	2891	8185	0	18	2033	0	27	0	2617	20	0	296	0	0	133
d__Bacteria;p__Fusobacteriota;c__Fusobacteriia;o__Fusobacteriales;f__Leptotrichiaceae;g__Leptotrichia	0	0	0	0	0	0	0	0	36	0	0	0	0	0	0	0	0	0	0	0	0	0	0	0	0	0	0	0	0	0	0	0	0	0	0	1614	0	0	0	0	0	0	0	0	0	0	0	0	0
d__Bacteria;p__Fusobacteriota;c__Fusobacteriia;o__Fusobacteriales;f__Leptotrichiaceae;g__Sneathia	0	0	0	0	0	0	0	0	0	0	0	0	0	94	18671	0	0	0	0	0	0	0	0	0	0	0	0	0	0	0	0	0	0	0	0	0	0	0	0	0	0	0	0	0	0	0	0	0	0
d__Bacteria;p__Myxococcota;c__Polyangia;o__mle1-27;f__mle1-27;g__mle1-27	0	0	0	0	0	34	0	0	0	0	0	0	0	0	0	0	0	0	0	0	0	0	0	0	0	0	0	0	0	0	0	0	0	0	0	0	0	0	0	0	0	0	0	0	0	0	0	0	0
d__Bacteria;p__Patescibacteria;c__Saccharimonadia;o__Saccharimonadales;f__Saccharimonadaceae;g__Candidatus_Saccharimonas	0	0	0	0	0	0	0	0	0	4	0	0	0	0	0	0	0	0	0	0	0	0	65	0	0	0	0	0	0	0	0	0	0	0	0	60	0	0	0	0	0	0	0	0	0	0	0	0	0
d__Bacteria;p__Patescibacteria;c__Saccharimonadia;o__Saccharimonadales;f__Saccharimonadaceae;g__Saccharimonadaceae	26	0	0	0	17	0	0	0	0	0	3	0	0	0	0	0	107	0	0	0	0	0	0	51	0	0	0	0	0	0	0	0	0	0	0	0	0	15	0	8	0	0	7	0	0	4	4	0	0
d__Bacteria;p__Patescibacteria;c__Saccharimonadia;o__Saccharimonadales;f__Saccharimonadaceae;g__TM7x	0	0	0	0	0	0	0	4	40	7	10	6	0	30	0	0	148	13	2	0	17	0	0	18	6	0	0	2	0	0	0	0	0	0	0	12	0	19	0	13	0	5	98	0	0	16	3	0	0
d__Bacteria;p__Patescibacteria;c__Saccharimonadia;o__Saccharimonadales;f__Saccharimonadales;g__Saccharimonadales	0	0	0	0	0	0	0	0	0	180	0	10	0	0	0	0	0	173	0	0	0	0	0	14	0	0	0	0	0	0	0	0	0	127	0	60	0	19	0	0	0	0	0	0	0	1	0	779	0
d__Bacteria;p__Proteobacteria;c__Alphaproteobacteria;o__Acetobacterales;f__Acetobacteraceae;g__Roseomonas	0	0	0	0	0	0	0	0	0	0	0	0	0	0	0	0	0	0	0	0	0	0	0	0	0	0	0	0	0	0	0	0	0	0	0	0	0	0	0	0	0	0	0	0	0	0	0	0	0
d__Bacteria;p__Proteobacteria;c__Alphaproteobacteria;o__Caulobacterales;f__Caulobacteraceae;g__Caulobacter	0	0	0	0	0	0	0	0	0	0	0	0	0	0	0	0	0	0	0	0	0	0	0	0	0	0	0	0	0	0	0	0	0	0	0	0	0	0	0	0	0	0	0	0	0	0	0	0	0
d__Bacteria;p__Proteobacteria;c__Alphaproteobacteria;o__Caulobacterales;f__Caulobacteraceae;g__uncultured	0	0	0	0	0	0	6	0	0	0	0	0	0	0	0	0	0	0	0	0	0	0	0	0	0	0	0	0	0	0	0	0	0	0	0	0	0	0	0	0	0	0	0	0	0	0	0	0	0
d__Bacteria;p__Proteobacteria;c__Alphaproteobacteria;o__Rhizobiales;f__Beijerinckiaceae;g__Methylobacterium-Methylorubrum	0	0	0	0	0	0	0	1	0	0	0	0	0	0	0	0	0	2	0	0	0	0	0	0	6	5	0	0	0	0	0	14	0	0	0	0	0	0	11	5	46	0	0	0	0	0	0	0	0
d__Bacteria;p__Proteobacteria;c__Alphaproteobacteria;o__Rhizobiales;f__Rhizobiaceae;g__Allorhizobium-Neorhizobium-Pararhizobium-Rhizobium	0	0	0	0	0	0	0	0	0	0	0	0	0	0	0	0	0	0	0	0	0	0	0	0	0	0	0	0	0	0	0	0	0	0	0	0	0	0	0	0	0	0	0	0	0	0	0	0	0
d__Bacteria;p__Proteobacteria;c__Alphaproteobacteria;o__Rhizobiales;f__Rhizobiaceae;g__Aureimonas	0	0	0	0	0	0	0	0	0	0	0	0	0	0	0	0	0	0	0	0	0	0	0	0	0	0	0	0	0	0	0	0	0	0	0	0	0	0	0	0	0	0	0	0	0	0	0	0	0
d__Bacteria;p__Proteobacteria;c__Alphaproteobacteria;o__Rhizobiales;f__Xanthobacteraceae;g__Bradyrhizobium	0	0	0	0	0	0	0	0	0	0	0	0	0	0	0	0	0	0	0	0	0	0	0	0	0	0	0	0	0	0	0	0	0	0	0	0	0	0	0	0	0	0	0	0	0	0	0	0	0
d__Bacteria;p__Proteobacteria;c__Alphaproteobacteria;o__Rhizobiales;f__Xanthobacteraceae;g__Rhodopseudomonas	0	17	0	0	0	0	0	0	0	0	0	0	0	0	0	0	0	0	0	0	0	0	0	0	0	0	0	0	0	0	0	0	0	0	0	0	0	0	0	0	0	0	0	0	0	0	0	0	0
d__Bacteria;p__Proteobacteria;c__Alphaproteobacteria;o__Rhodobacterales;f__Rhodobacteraceae;__	0	0	0	0	0	0	0	0	0	0	0	0	0	0	0	0	0	0	0	0	0	0	0	0	0	0	0	0	0	0	0	0	0	0	0	0	0	0	0	0	0	0	0	0	0	0	0	0	0
d__Bacteria;p__Proteobacteria;c__Alphaproteobacteria;o__Rhodobacterales;f__Rhodobacteraceae;g__Amaricoccus	0	0	0	0	0	0	0	0	0	0	0	0	0	0	0	0	0	0	0	0	0	0	0	0	0	0	0	0	0	0	0	0	0	0	0	0	0	0	0	0	0	0	0	0	0	0	0	0	0
d__Bacteria;p__Proteobacteria;c__Alphaproteobacteria;o__Rhodobacterales;f__Rhodobacteraceae;g__Haematobacter	0	0	0	0	0	0	0	0	0	0	0	0	0	0	0	0	0	0	0	0	0	0	0	0	0	0	0	0	0	0	0	0	0	0	0	0	0	0	0	0	0	0	0	0	0	0	0	0	0
d__Bacteria;p__Proteobacteria;c__Alphaproteobacteria;o__Rhodobacterales;f__Rhodobacteraceae;g__Paracoccus	0	0	0	0	0	0	0	0	0	0	0	0	0	0	0	0	0	0	0	0	0	0	0	0	0	0	0	0	0	0	0	18	0	0	0	0	0	0	0	0	0	0	0	19	0	0	0	0	0
d__Bacteria;p__Proteobacteria;c__Alphaproteobacteria;o__Rhodospirillales;f__uncultured;g__uncultured	0	678	0	0	2527	0	0	0	1129	0	0	0	1044	0	507	308	0	0	0	0	0	448	205	24	0	0	0	0	161	0	13	244	0	19	0	0	0	10535	0	1074	0	0	37	0	0	0	0	0	37
d__Bacteria;p__Proteobacteria;c__Alphaproteobacteria;o__Rickettsiales;f__Mitochondria;g__Mitochondria	0	0	0	0	0	0	0	0	0	0	0	0	0	0	0	0	0	0	0	2	0	0	0	0	0	0	2	0	0	0	0	0	0	0	0	0	0	0	2	0	0	0	0	0	0	0	0	0	0
d__Bacteria;p__Proteobacteria;c__Alphaproteobacteria;o__Sphingomonadales;f__Sphingomonadaceae;g__Novosphingobium	0	0	0	0	0	0	0	0	0	0	0	60	0	0	0	0	0	0	0	0	0	14	3	1	0	0	0	0	0	0	0	0	0	0	0	0	0	2	0	0	0	0	0	66	0	0	0	0	0
d__Bacteria;p__Proteobacteria;c__Alphaproteobacteria;o__Sphingomonadales;f__Sphingomonadaceae;g__Sandaracinobacter	0	0	0	0	0	0	0	0	0	0	0	0	0	0	0	0	0	0	0	0	0	0	0	0	0	0	0	0	0	0	0	0	0	0	0	0	0	0	0	0	0	0	0	0	0	0	0	0	0
d__Bacteria;p__Proteobacteria;c__Alphaproteobacteria;o__Sphingomonadales;f__Sphingomonadaceae;g__Sphingomonas	111	149	18	52	6	879	58	16	119	7	1	197	0	176	7	22	7	16	0	46	4	48	6	4	13	0	0	3	0	53	12	30	17	0	12	26	10	7	9	8	50	3	4	96	2	2	28	106	10
d__Bacteria;p__Proteobacteria;c__Gammaproteobacteria;o__Aeromonadales;f__Succinivibrionaceae;g__Succinivibrio	0	0	0	0	0	0	0	0	0	0	0	0	0	0	0	0	0	0	3	0	0	0	214	0	0	0	0	0	0	0	0	0	44	10543	0	0	0	0	0	0	0	0	0	0	0	0	0	0	0
d__Bacteria;p__Proteobacteria;c__Gammaproteobacteria;o__Alteromonadales;f__Alteromonadaceae;g__Rheinheimera	0	0	0	0	0	0	0	0	0	0	0	0	0	0	0	0	0	0	0	0	0	0	0	0	0	0	0	0	0	0	0	0	0	0	0	0	0	0	0	0	0	0	0	0	0	0	0	0	0
d__Bacteria;p__Proteobacteria;c__Gammaproteobacteria;o__Burkholderiales;f__Alcaligenaceae;__	0	0	0	0	0	0	0	0	0	0	0	0	0	0	0	0	0	0	0	0	0	0	0	0	0	0	0	0	0	0	0	0	0	0	0	0	0	0	19	0	0	0	0	0	0	0	0	0	0
d__Bacteria;p__Proteobacteria;c__Gammaproteobacteria;o__Burkholderiales;f__Alcaligenaceae;g__Achromobacter	0	0	0	0	0	0	0	0	0	0	0	0	0	0	0	0	0	0	0	0	0	0	0	0	0	0	0	0	0	0	0	0	0	0	0	0	0	0	0	0	0	0	0	0	0	0	0	0	0
d__Bacteria;p__Proteobacteria;c__Gammaproteobacteria;o__Burkholderiales;f__Alcaligenaceae;g__Alcaligenes	0	0	0	0	0	0	0	0	0	0	0	0	0	0	0	0	0	0	0	0	0	0	0	0	0	0	0	0	0	0	0	0	0	0	0	0	0	0	0	0	0	0	0	0	0	0	0	0	0
d__Bacteria;p__Proteobacteria;c__Gammaproteobacteria;o__Burkholderiales;f__Alcaligenaceae;g__Oligella	0	0	0	0	0	0	0	0	0	0	0	0	0	0	0	0	0	0	0	0	0	0	0	0	0	0	0	43	0	0	0	0	0	0	0	0	0	0	0	0	0	0	379	0	0	0	0	0	0
d__Bacteria;p__Proteobacteria;c__Gammaproteobacteria;o__Burkholderiales;f__Burkholderiaceae;g__Ralstonia	0	0	0	0	0	0	0	0	0	0	0	0	0	0	0	0	0	0	0	0	0	0	0	0	0	0	0	0	0	0	0	0	0	0	0	0	0	0	0	0	6	0	0	0	0	0	0	0	0
d__Bacteria;p__Proteobacteria;c__Gammaproteobacteria;o__Burkholderiales;f__Comamonadaceae;__	0	0	0	0	0	0	0	0	0	0	0	0	0	0	0	0	0	0	0	0	0	0	0	0	0	0	0	0	0	0	0	0	0	0	0	0	0	0	0	0	0	0	0	3	0	0	0	0	0
d__Bacteria;p__Proteobacteria;c__Gammaproteobacteria;o__Burkholderiales;f__Comamonadaceae;g__Aquabacterium	0	0	0	0	0	0	0	0	0	0	0	0	0	0	0	0	0	0	0	0	0	0	0	0	0	0	0	0	0	0	0	0	0	0	0	0	0	0	0	0	0	0	0	0	0	0	0	0	0
d__Bacteria;p__Proteobacteria;c__Gammaproteobacteria;o__Burkholderiales;f__Comamonadaceae;g__Comamonas	0	0	0	0	0	0	0	0	0	0	0	0	0	0	0	0	0	0	0	0	0	0	0	0	0	0	103	0	0	0	0	0	0	24	0	0	0	0	0	0	0	0	0	2	0	53	0	0	0
d__Bacteria;p__Proteobacteria;c__Gammaproteobacteria;o__Burkholderiales;f__Comamonadaceae;g__Tepidimonas	0	0	0	0	0	0	0	0	0	0	0	0	0	0	0	0	0	0	0	0	0	0	0	0	0	0	0	0	0	0	0	0	0	0	0	0	0	0	0	0	0	0	0	0	0	0	0	0	0
d__Bacteria;p__Proteobacteria;c__Gammaproteobacteria;o__Burkholderiales;f__Comamonadaceae;g__Variovorax	0	0	0	0	0	37	0	0	0	0	0	0	0	0	0	0	0	0	0	0	0	0	0	0	0	0	0	0	0	0	0	0	0	0	0	0	0	0	0	0	0	0	0	0	0	0	0	0	0
d__Bacteria;p__Proteobacteria;c__Gammaproteobacteria;o__Burkholderiales;f__Hydrogenophilaceae;g__Hydrogenophilus	0	0	0	0	0	0	0	0	0	0	0	0	0	0	0	0	0	0	0	0	0	0	0	0	0	0	0	0	0	0	0	0	0	0	0	0	0	0	0	0	0	0	0	0	0	0	11	0	0
d__Bacteria;p__Proteobacteria;c__Gammaproteobacteria;o__Burkholderiales;f__Hydrogenophilaceae;g__Tepidiphilus	0	0	0	0	0	0	0	0	0	0	0	0	0	0	0	0	0	0	0	0	0	0	0	0	0	0	0	0	0	0	0	0	0	0	0	0	0	0	0	0	0	0	0	0	0	0	0	0	0
d__Bacteria;p__Proteobacteria;c__Gammaproteobacteria;o__Burkholderiales;f__Neisseriaceae;__	0	0	0	0	0	0	0	0	0	0	0	0	0	0	0	0	0	0	0	0	0	0	0	0	0	0	0	0	0	0	0	0	0	0	0	0	0	0	0	0	0	0	0	0	0	0	0	0	0
d__Bacteria;p__Proteobacteria;c__Gammaproteobacteria;o__Burkholderiales;f__Neisseriaceae;g__Eikenella	0	0	0	0	0	0	0	0	0	0	0	0	0	0	0	0	0	0	0	0	0	0	0	0	0	0	0	0	0	0	0	0	0	0	10	0	5	0	0	0	0	0	0	0	0	0	0	0	0
d__Bacteria;p__Proteobacteria;c__Gammaproteobacteria;o__Burkholderiales;f__Neisseriaceae;g__Neisseria	0	0	0	0	0	0	0	0	0	0	0	0	0	0	0	0	0	0	0	0	0	0	0	0	0	0	0	0	0	0	0	0	0	0	0	0	0	0	0	0	0	0	0	0	0	0	0	0	0
d__Bacteria;p__Proteobacteria;c__Gammaproteobacteria;o__Burkholderiales;f__Neisseriaceae;g__uncultured	0	193	0	0	0	0	0	0	0	0	0	0	0	0	0	0	0	0	3106	0	0	0	27	0	307	0	0	0	22	0	0	0	0	0	61	0	0	0	21	0	0	0	0	11	0	86	0	0	0
d__Bacteria;p__Proteobacteria;c__Gammaproteobacteria;o__Burkholderiales;f__Nitrosomonadaceae;g__966-1	0	0	0	0	0	0	0	0	0	0	0	0	0	0	0	0	0	0	0	0	0	0	0	0	0	0	0	0	0	0	0	0	0	0	0	0	0	0	0	0	0	0	0	0	0	0	0	0	0
d__Bacteria;p__Proteobacteria;c__Gammaproteobacteria;o__Burkholderiales;f__Oxalobacteraceae;__	0	0	0	0	0	0	0	0	0	0	0	0	0	0	0	0	0	0	0	0	0	0	0	0	0	0	0	0	0	0	0	0	0	0	0	0	0	0	0	0	0	0	0	0	0	0	0	0	14
d__Bacteria;p__Proteobacteria;c__Gammaproteobacteria;o__Burkholderiales;f__Oxalobacteraceae;g__Oxalobacter	0	0	0	0	11	0	0	0	6	8	41	0	0	0	0	0	56	0	12	0	0	0	0	2	52	0	0	266	0	0	19	0	0	108	0	0	0	193	0	55	0	0	0	0	0	4	0	0	0
d__Bacteria;p__Proteobacteria;c__Gammaproteobacteria;o__Burkholderiales;f__Oxalobacteraceae;g__Undibacterium	0	0	0	0	0	0	0	0	0	0	0	0	0	0	0	0	0	0	0	0	0	0	0	0	0	0	0	0	0	0	0	0	0	0	0	0	0	0	0	0	0	0	0	0	0	0	0	0	0
d__Bacteria;p__Proteobacteria;c__Gammaproteobacteria;o__Burkholderiales;f__Sutterellaceae;g__Parasutterella	0	397	0	0	414	56	0	0	0	20	2179	124	593	16	126	0	3	0	397	0	161	49	0	101	4	0	9	5	821	0	240	0	0	0	5	0	0	4571	0	128	0	1220	0	0	0	1362	38	0	25
d__Bacteria;p__Proteobacteria;c__Gammaproteobacteria;o__Burkholderiales;f__Sutterellaceae;g__Sutterella	910	3923	0	0	29	3	87	3600	1722	521	0	158	0	3241	4656	0	0	6382	1295	12	1046	2714	788	2	78	2392	68	1219	62	1522	226	0	1	3262	3435	0	223	0	216	1123	3	1	6	236	4248	556	556	0	4203
d__Bacteria;p__Proteobacteria;c__Gammaproteobacteria;o__Enterobacterales;__;__	0	0	0	0	0	0	1	0	0	0	0	0	0	0	0	0	3	0	0	0	0	0	0	0	0	0	0	7	0	0	0	3	0	0	0	0	0	0	0	0	0	0	0	0	0	0	0	0	0
d__Bacteria;p__Proteobacteria;c__Gammaproteobacteria;o__Enterobacterales;f__Enterobacteriaceae;__	1	92	9	12935	101	0	0	15	0	0	0	58	293	0	51	6	1465	2	9	0	36	45	2	0	15	15	74	1408	14	121	0	0	2	1292	5	5	2547	0	7	690	97	1	18	0	0	6	3	0	158
d__Bacteria;p__Proteobacteria;c__Gammaproteobacteria;o__Enterobacterales;f__Enterobacteriaceae;g__Cronobacter	0	0	0	0	0	0	0	0	0	0	0	0	0	0	0	0	0	0	0	0	0	0	0	0	0	0	0	0	0	0	0	0	0	5	0	0	0	0	0	0	0	0	0	0	0	0	0	0	0
d__Bacteria;p__Proteobacteria;c__Gammaproteobacteria;o__Enterobacterales;f__Enterobacteriaceae;g__Enterobacter	0	0	0	22	40	0	0	0	0	0	0	0	0	0	0	0	314	0	7	0	0	6	0	0	0	0	10	52	0	17	0	0	0	552	0	0	0	0	2	728	0	0	0	0	0	0	0	0	16
d__Bacteria;p__Proteobacteria;c__Gammaproteobacteria;o__Enterobacterales;f__Enterobacteriaceae;g__Escherichia-Shigella	1266	451	1273	820	20006	499	26069	482	218	2569	5430	8786	300	25	32252	133	1238	1930	402	136	6629	24111	5705	1368	280	38436	141	7511	8	2308	11	8	13	2813	2097	5	572	95	11543	7852	63	390	23192	75	7	4098	74381	4	1182
d__Bacteria;p__Proteobacteria;c__Gammaproteobacteria;o__Enterobacterales;f__Enterobacteriaceae;g__Klebsiella	17	3	9	70991	0	0	0	0	0	0	0	5	0	0	34	0	3160	61	10	0	0	18	1	0	15	69	144	16393	0	630	0	0	0	152	19	0	0	0	7	587	86	0	448	0	0	0	3	0	0
d__Bacteria;p__Proteobacteria;c__Gammaproteobacteria;o__Enterobacterales;f__Enterobacteriaceae;g__Raoultella	0	0	0	0	0	0	0	0	0	0	0	0	0	0	0	0	231	0	0	0	0	0	0	0	0	0	0	0	0	0	0	0	0	0	0	0	0	0	0	0	0	0	0	0	0	0	0	0	2
d__Bacteria;p__Proteobacteria;c__Gammaproteobacteria;o__Enterobacterales;f__Hafniaceae;g__Hafnia-Obesumbacterium	0	0	0	0	0	0	0	0	0	0	0	0	0	0	0	0	12	0	0	0	0	0	0	0	0	0	0	0	0	0	0	0	0	0	0	0	0	0	0	0	0	0	0	0	0	0	0	0	0
d__Bacteria;p__Proteobacteria;c__Gammaproteobacteria;o__Enterobacterales;f__Morganellaceae;__	0	0	0	0	0	1	0	0	0	0	0	0	0	0	0	0	0	0	0	0	0	0	0	0	0	0	0	0	0	0	0	0	0	0	0	0	0	0	0	0	0	0	0	0	0	0	0	0	0
d__Bacteria;p__Proteobacteria;c__Gammaproteobacteria;o__Enterobacterales;f__Morganellaceae;g__Morganella	0	0	0	0	0	0	131	0	0	0	0	0	0	0	0	0	0	0	0	0	0	0	0	0	0	0	0	12	0	0	0	0	0	0	0	0	0	0	0	0	0	0	34	0	0	0	0	0	0
d__Bacteria;p__Proteobacteria;c__Gammaproteobacteria;o__Enterobacterales;f__Morganellaceae;g__Proteus	0	0	172	3546	57	0	11041	0	2	0	0	0	0	0	0	2	0	0	0	0	0	0	0	0	0	0	0	0	0	119	0	0	0	0	0	0	0	0	0	0	0	0	0	0	0	0	0	0	0
d__Bacteria;p__Proteobacteria;c__Gammaproteobacteria;o__Enterobacterales;f__Morganellaceae;g__Providencia	0	26	10	0	0	0	0	0	8	0	0	0	0	0	0	0	0	0	0	0	0	0	0	0	0	0	0	0	0	0	0	18	1	0	0	0	0	0	0	0	0	0	0	0	0	0	0	0	0
d__Bacteria;p__Proteobacteria;c__Gammaproteobacteria;o__Enterobacterales;f__Yersiniaceae;g__Serratia	8	0	0	0	0	0	0	0	0	0	0	0	0	0	0	5	0	0	0	0	0	0	0	0	0	0	0	0	0	0	0	6	0	0	0	0	0	4	0	0	0	0	0	0	0	0	0	0	4
d__Bacteria;p__Proteobacteria;c__Gammaproteobacteria;o__Gammaproteobacteria_Incertae_Sedis;f__Unknown_Family;g__Acidibacter	18	0	0	0	0	0	26	0	0	0	0	0	0	0	0	0	0	0	0	7	0	0	0	0	0	0	0	0	0	0	0	22	0	0	0	0	0	0	0	0	0	0	1	0	0	0	0	0	0
d__Bacteria;p__Proteobacteria;c__Gammaproteobacteria;o__Oceanospirillales;f__Halomonadaceae;g__Halomonas	29	0	0	13	0	38	6	0	23	9	0	86	0	9	0	2	6	0	0	28	4	10	0	0	3	0	0	0	0	25	0	17	0	0	3	4	0	0	6	0	21	0	0	121	0	0	2	65	3
d__Bacteria;p__Proteobacteria;c__Gammaproteobacteria;o__Pasteurellales;f__Pasteurellaceae;__	0	0	0	0	0	0	0	5	0	0	0	0	0	0	0	0	0	0	0	0	0	0	3	0	0	0	0	0	0	0	0	0	0	4	0	0	0	0	0	0	0	0	0	0	0	0	0	0	0
d__Bacteria;p__Proteobacteria;c__Gammaproteobacteria;o__Pasteurellales;f__Pasteurellaceae;g__Actinobacillus	0	0	0	0	0	0	0	0	0	0	0	0	0	0	0	0	0	0	0	0	0	0	14	0	0	0	0	0	0	0	0	0	0	0	0	0	0	0	0	0	0	0	0	0	0	0	0	0	0
d__Bacteria;p__Proteobacteria;c__Gammaproteobacteria;o__Pasteurellales;f__Pasteurellaceae;g__Aggregatibacter	0	0	0	76	0	0	0	0	0	0	0	0	0	0	0	0	0	0	0	0	0	0	0	0	0	0	0	0	0	0	0	0	0	0	0	0	0	0	0	5	0	0	0	0	0	0	0	0	0
d__Bacteria;p__Proteobacteria;c__Gammaproteobacteria;o__Pasteurellales;f__Pasteurellaceae;g__Basfia	0	0	0	0	0	0	0	0	0	0	0	0	0	0	0	0	0	0	0	0	0	0	40	0	0	0	0	0	0	0	0	0	0	0	0	0	0	0	0	0	0	0	0	0	0	0	0	0	0
d__Bacteria;p__Proteobacteria;c__Gammaproteobacteria;o__Pasteurellales;f__Pasteurellaceae;g__Haemophilus	0	0	0	55	0	0	7	70	134	0	0	264	0	0	5	0	43	0	0	4	0	9	111	0	0	0	2	35	0	0	0	0	0	689	143	299	0	0	0	0	0	0	2	0	0	0	300	0	0
d__Bacteria;p__Proteobacteria;c__Gammaproteobacteria;o__Pseudomonadales;f__Moraxellaceae;g__Acinetobacter	0	2334	0	0	0	13	9	0	0	2	0	0	0	0	0	34	0	0	2	0	0	6	0	0	0	0	0	0	0	0	0	17	0	0	0	0	0	0	0	0	3	0	0	0	0	0	0	15	0
d__Bacteria;p__Proteobacteria;c__Gammaproteobacteria;o__Pseudomonadales;f__Moraxellaceae;g__Enhydrobacter	0	0	0	0	0	0	0	0	0	0	0	0	0	0	0	0	0	0	0	0	0	0	0	0	0	0	0	0	0	0	0	0	0	0	0	0	0	0	0	0	0	0	0	48	0	0	0	0	0
d__Bacteria;p__Proteobacteria;c__Gammaproteobacteria;o__Pseudomonadales;f__Pseudomonadaceae;g__Pseudomonas	0	0	33	0	39	46	2	0	0	0	2	47	49	57	29	4	0	0	0	0	0	0	18	0	10	16	177150	17	0	3	0	5	0	0	0	0	0	26	0	0	7	0	1	0	0	3	0	28	4
d__Bacteria;p__Proteobacteria;c__Gammaproteobacteria;o__R7C24;f__R7C24;g__R7C24	0	0	0	0	0	0	0	0	0	0	0	0	0	9	0	0	0	0	0	0	0	0	0	0	0	0	0	0	0	0	0	0	0	0	0	0	0	0	0	0	0	0	0	0	0	0	0	0	0
d__Bacteria;p__Proteobacteria;c__Gammaproteobacteria;o__Xanthomonadales;f__Xanthomonadaceae;g__Stenotrophomonas	0	0	0	0	0	0	0	0	0	0	0	0	0	0	0	0	0	0	0	0	0	0	0	0	0	0	0	0	0	0	0	0	0	0	0	0	0	0	0	0	11	0	0	0	0	0	0	0	0
d__Bacteria;p__Spirochaetota;c__Brachyspirae;o__Brachyspirales;f__Brachyspiraceae;g__Brachyspira	0	0	0	0	0	0	0	0	0	0	0	0	0	0	0	0	0	0	0	0	0	0	2	0	0	0	0	0	0	0	0	0	0	0	0	0	0	0	0	0	0	0	0	0	0	0	0	0	0
d__Bacteria;p__Spirochaetota;c__Spirochaetia;o__Spirochaetales;f__Spirochaetaceae;g__Treponema	0	0	0	0	0	0	0	0	0	243	0	0	0	0	0	0	0	0	0	0	0	0	91	0	66	0	0	0	77	0	0	0	0	0	0	0	0	0	0	0	0	0	0	0	0	0	0	0	0
d__Bacteria;p__Synergistota;c__Synergistia;o__Synergistales;f__Synergistaceae;g__Cloacibacillus	0	0	7760	0	3136	0	0	0	53	0	0	0	0	0	0	105	0	0	1	0	0	0	0	0	0	0	0	2728	0	0	0	0	16	43	0	0	0	0	0	9	0	0	0	0	0	0	0	0	177
d__Bacteria;p__Synergistota;c__Synergistia;o__Synergistales;f__Synergistaceae;g__Fretibacterium	0	0	0	0	0	0	0	0	0	0	0	0	0	0	0	0	0	0	0	0	2	0	0	0	0	0	0	0	0	0	0	0	0	0	0	0	0	0	0	0	0	0	0	0	0	0	0	0	0
d__Bacteria;p__Synergistota;c__Synergistia;o__Synergistales;f__Synergistaceae;g__Jonquetella	0	0	0	0	0	0	0	0	0	114	0	0	0	0	0	0	0	0	4	0	0	0	37	0	24	0	0	0	321	0	0	0	0	0	152	0	16	0	0	0	4978	0	0	0	0	310	0	0	189
d__Bacteria;p__Synergistota;c__Synergistia;o__Synergistales;f__Synergistaceae;g__Pyramidobacter	0	0	0	0	134	0	0	0	0	170	0	0	0	0	0	488	280	0	170	0	709	0	5	1266	66	0	0	18	50	0	119	0	0	46	27	0	15	0	38	0	625	0	1095	0	0	263	15	92	91
d__Bacteria;p__Synergistota;c__Synergistia;o__Synergistales;f__Synergistaceae;g__Synergistes	0	0	80	0	0	0	0	0	0	0	0	0	0	0	0	0	0	0	0	0	0	0	0	0	0	0	0	0	0	0	0	0	0	0	0	0	0	0	0	0	0	0	0	0	0	0	0	0	0
d__Bacteria;p__Verrucomicrobiota;c__Lentisphaeria;o__Oligosphaerales;f__Oligosphaeraceae;g__Z20	0	0	0	0	0	0	0	0	0	0	0	0	0	0	0	0	0	0	0	0	0	0	142	0	0	0	0	0	0	0	0	0	0	0	0	0	0	0	0	0	0	0	0	0	0	0	0	0	0
d__Bacteria;p__Verrucomicrobiota;c__Lentisphaeria;o__Victivallales;f__Victivallaceae;__	0	41	0	0	0	0	0	0	0	0	0	0	0	0	0	0	0	0	0	0	0	0	0	0	0	0	0	0	0	0	0	0	0	0	0	0	0	0	0	0	0	0	0	0	0	0	0	0	0
d__Bacteria;p__Verrucomicrobiota;c__Lentisphaeria;o__Victivallales;f__Victivallaceae;g__Victivallaceae	0	0	0	0	0	0	0	0	0	0	0	0	0	0	0	0	0	0	0	0	0	0	0	0	0	0	0	0	0	0	0	0	0	11	0	0	0	0	0	0	0	0	0	0	0	0	0	0	0
d__Bacteria;p__Verrucomicrobiota;c__Lentisphaeria;o__Victivallales;f__Victivallaceae;g__Victivallis	0	145	86	0	29	0	0	0	61	0	72	0	4	0	0	0	0	0	23	0	0	5	7	0	0	0	0	96	0	0	0	0	0	12	0	0	0	6	0	2	0	26	0	0	5	9	19	0	33
d__Bacteria;p__Verrucomicrobiota;c__Lentisphaeria;o__Victivallales;f__vadinBE97;g__vadinBE97	0	50	35	0	356	0	0	0	3	0	0	0	0	0	0	0	0	0	0	0	0	0	137	0	0	0	0	0	0	0	0	0	0	0	0	0	0	0	0	5	0	0	0	0	0	0	0	0	16
d__Bacteria;p__Verrucomicrobiota;c__Verrucomicrobiae;o__Opitutales;f__Puniceicoccaceae;__	0	0	0	0	40	0	0	0	0	0	0	0	0	0	0	0	0	0	0	0	0	0	0	0	0	0	0	0	0	0	0	0	0	0	0	0	0	0	0	0	0	0	0	0	0	0	0	0	0
d__Bacteria;p__Verrucomicrobiota;c__Verrucomicrobiae;o__Opitutales;f__Puniceicoccaceae;g__uncultured	0	91	218	0	109	0	0	0	112	0	0	0	0	0	0	0	0	0	0	0	0	0	36	0	0	0	11	0	0	0	0	0	0	320	1	0	0	0	0	0	0	0	0	0	0	0	0	0	97
d__Bacteria;p__Verrucomicrobiota;c__Verrucomicrobiae;o__Verrucomicrobiales;f__Akkermansiaceae;g__Akkermansia	0	2548	30827	0	281	113	0	0	1245	0	3	0	0	0	16	0	197	0	0	0	133	229	0	563	452	0	0	2463	0	1840	3	0	0	47	198	0	0	10	0	0	4	7103	0	0	2	0	0	0	212
d__Eukaryota;__;__;__;__;__	0	0	0	0	0	0	0	0	0	0	0	0	2	0	3	0	0	0	4	10	5	0	0	0	0	16	21	4	0	0	0	0	0	0	0	0	0	14	12	8	6	0	2	2	0	0	0	0	0
d__Eukaryota;p__Ascomycota;c__Sordariomycetes;o__Glomerellales;f__Glomerellaceae;g__Colletotrichum	0	0	0	0	0	0	0	0	0	0	0	0	0	0	0	0	0	0	0	0	0	0	0	0	0	0	0	0	0	0	0	0	0	0	0	0	0	0	2	0	0	0	0	0	0	0	0	0	0
Unassigned;__;__;__;__;__;__	0	3	3	0	0	9	0	2	0	0	2	21	0	0	69	2	4	60	11	134	26	29	0	7	13	12	105	24	3	7	0	0	4	0	0	35	6	29	445	7	18	0	12	0	1	0	9	0	0
d__Archaea;__;__;__;__;__;__	0	0	0	0	0	0	0	0	0	0	0	0	0	0	0	0	0	0	0	0	0	0	0	0	0	0	0	0	0	0	0	0	0	0	0	0	0	0	3	0	0	0	0	0	0	0	0	0	0
d__Archaea;p__Euryarchaeota;c__Methanobacteria;o__Methanobacteriales;f__Methanobacteriaceae;g__Methanobrevibacter;__	0	25	16	0	73	0	0	0	103	0	0	0	0	0	0	65	340	0	78	0	0	92	82	6	127	0	0	142	0	0	17	0	6	4	2	0	0	826	0	443	116	286	2	47	0	21	70	0	165
d__Archaea;p__Euryarchaeota;c__Methanobacteria;o__Methanobacteriales;f__Methanobacteriaceae;g__Methanobrevibacter;s__uncultured_Methanobacteriales	0	0	0	0	0	0	0	0	0	0	0	0	0	0	0	0	0	0	0	0	0	0	0	0	0	0	0	0	0	0	0	0	0	0	0	0	0	2	0	0	0	0	0	0	0	0	0	0	0
d__Archaea;p__Euryarchaeota;c__Methanobacteria;o__Methanobacteriales;f__Methanobacteriaceae;g__Methanosphaera;__	0	0	0	0	0	0	0	0	0	0	0	0	0	0	0	0	0	0	0	0	0	0	0	0	0	0	0	0	0	0	0	0	0	0	0	0	0	0	0	0	0	0	0	0	0	0	0	0	9
d__Archaea;p__Thermoplasmatota;c__Thermoplasmata;o__Methanomassiliicoccales;f__Methanomassiliicoccaceae;g__Methanomassiliicoccus;s__Candidatus_Methanomassiliicoccus	0	0	14	0	0	0	0	0	0	0	0	0	0	0	0	0	0	0	0	0	0	0	0	0	0	0	0	5	0	0	0	0	0	0	0	0	0	0	0	0	0	0	0	0	0	0	0	0	0
d__Archaea;p__Thermoplasmatota;c__Thermoplasmata;o__Methanomassiliicoccales;f__Methanomethylophilaceae;g__uncultured;__	0	0	0	0	0	0	0	0	0	0	0	0	0	0	0	0	0	0	0	0	0	0	0	0	0	0	0	0	0	0	0	0	0	4	0	0	0	0	0	0	0	0	0	0	0	0	0	0	0
d__Bacteria;__;__;__;__;__;__	0	0	0	0	0	0	0	0	0	0	0	0	0	2	6	0	0	0	2	5	0	0	0	0	0	16	18	0	0	0	0	0	0	1	0	0	0	7	8	3	0	0	0	0	0	0	0	0	0
d__Bacteria;p__Acidobacteriota;c__Vicinamibacteria;o__Vicinamibacterales;f__Vicinamibacteraceae;g__Vicinamibacteraceae;__	0	0	0	0	0	0	0	0	0	0	0	0	0	0	0	0	0	0	0	0	0	0	0	0	0	0	0	0	0	0	0	0	0	0	0	0	0	0	0	0	0	0	0	0	0	0	0	0	0
d__Bacteria;p__Actinobacteriota;c__Acidimicrobiia;o__Microtrichales;f__Ilumatobacteraceae;g__CL500-29_marine_group;s__uncultured_Ilumatobacter	0	0	0	0	0	0	0	0	0	0	0	0	0	0	0	0	0	0	0	0	0	0	0	0	0	0	0	0	0	0	0	0	0	0	0	0	0	0	0	0	0	0	0	0	0	0	0	0	0
d__Bacteria;p__Actinobacteriota;c__Actinobacteria;__;__;__;__	0	0	0	0	0	0	0	0	0	0	0	0	0	0	0	0	0	0	0	0	0	0	0	0	0	0	0	0	0	0	0	10	0	0	0	0	0	0	0	0	0	0	0	0	0	0	0	0	0
d__Bacteria;p__Actinobacteriota;c__Actinobacteria;o__Actinomycetales;f__Actinomycetaceae;__;__	0	0	0	0	0	0	0	0	0	0	0	0	0	0	0	0	0	0	0	0	0	0	0	0	1	0	0	0	0	0	0	0	0	0	0	0	0	0	0	0	0	0	0	0	0	0	0	0	0
d__Bacteria;p__Actinobacteriota;c__Actinobacteria;o__Actinomycetales;f__Actinomycetaceae;g__Actinobaculum;s__Actinobaculum_massiliense	0	0	0	0	0	0	0	0	0	0	0	0	0	0	0	0	0	0	0	0	0	0	0	0	0	0	0	0	0	0	0	0	0	0	0	0	0	0	0	0	0	0	0	0	0	0	0	0	0
d__Bacteria;p__Actinobacteriota;c__Actinobacteria;o__Actinomycetales;f__Actinomycetaceae;g__Actinomyces;__	0	0	0	0	64	0	0	0	0	0	0	0	0	38	0	0	107	0	0	0	8	0	0	0	0	0	0	9	0	0	0	0	0	0	0	0	0	0	0	0	0	5	231	0	0	0	0	0	0
d__Bacteria;p__Actinobacteriota;c__Actinobacteria;o__Actinomycetales;f__Actinomycetaceae;g__Actinomyces;s__Actinomyces_graevenitzii	0	0	0	0	0	0	0	0	0	0	0	0	0	0	0	0	0	0	0	0	0	0	0	0	0	0	0	0	0	0	0	0	0	0	0	0	0	0	0	0	0	0	0	0	0	0	0	0	0
d__Bacteria;p__Actinobacteriota;c__Actinobacteria;o__Actinomycetales;f__Actinomycetaceae;g__Actinomyces;s__Actinomyces_lingnae	0	0	0	0	0	0	0	0	0	0	0	0	0	8	0	0	0	0	0	0	14	0	0	0	0	0	2	0	0	0	0	0	0	4	0	0	0	7	0	0	0	0	38	0	0	0	0	0	0
d__Bacteria;p__Actinobacteriota;c__Actinobacteria;o__Actinomycetales;f__Actinomycetaceae;g__Actinomyces;s__Actinomyces_urogenitalis	0	0	0	0	0	0	0	0	0	0	0	0	0	0	0	0	0	0	0	0	0	0	0	0	0	0	0	0	0	0	0	0	0	0	0	0	0	0	0	0	0	0	0	0	0	0	0	0	0
d__Bacteria;p__Actinobacteriota;c__Actinobacteria;o__Actinomycetales;f__Actinomycetaceae;g__Actinomyces;s__Chlamydia_trachomatis	0	0	0	0	0	0	0	0	0	0	0	0	0	0	0	0	0	0	0	0	0	0	339	0	2839	0	0	0	0	0	0	0	0	0	0	0	0	0	0	0	0	0	0	0	0	0	0	0	0
d__Bacteria;p__Actinobacteriota;c__Actinobacteria;o__Actinomycetales;f__Actinomycetaceae;g__Actinomyces;s__Gleimia_europaea	0	0	0	0	0	0	0	0	0	0	0	0	0	0	0	0	0	0	0	0	0	0	0	0	0	0	0	16	9	0	0	0	0	0	7	0	8	0	0	0	0	0	5569	0	0	0	0	0	0
d__Bacteria;p__Actinobacteriota;c__Actinobacteria;o__Actinomycetales;f__Actinomycetaceae;g__Actinomyces;s__Schaalia_odontolytica	0	15	0	0	6	0	0	6	28	10	10	0	0	12	0	0	105	5	2	0	19	0	0	0	0	0	0	7	0	0	0	0	0	6	4	56	0	0	0	9	0	12	725	8	0	0	7	0	0
d__Bacteria;p__Actinobacteriota;c__Actinobacteria;o__Actinomycetales;f__Actinomycetaceae;g__Actinomyces;s__Schaalia_radingae	8	15	0	0	0	0	0	0	0	3	0	0	0	0	0	33	0	0	0	0	0	0	0	81	0	0	0	0	32	0	21	0	14	0	0	0	2	12	102	0	145	0	1338	12	0	0	0	0	0
d__Bacteria;p__Actinobacteriota;c__Actinobacteria;o__Actinomycetales;f__Actinomycetaceae;g__Actinomyces;s__Schaalia_turicensis	0	107	0	0	0	0	0	26	0	0	28	0	0	15	825	0	0	17	104	0	0	988	1	142	0	0	0	0	71	0	0	0	169	0	0	0	360	0	0	0	0	0	0	0	0	39	0	0	0
d__Bacteria;p__Actinobacteriota;c__Actinobacteria;o__Actinomycetales;f__Actinomycetaceae;g__Actinomyces;s__Winkia_neuii	0	5	0	14	0	0	0	0	0	0	14	141	0	0	26	0	0	0	0	0	0	893	1	0	174	0	0	0	0	1695	0	575	46	0	0	0	0	0	0	0	0	2	0	62	11	0	0	0	5
d__Bacteria;p__Actinobacteriota;c__Actinobacteria;o__Actinomycetales;f__Actinomycetaceae;g__Actinotignum;__	0	14	0	0	3	0	0	0	0	0	0	0	0	0	0	24	0	0	0	0	0	152	0	207	0	0	0	0	102	0	0	0	0	0	0	0	225	0	0	0	0	0	0	0	0	0	0	0	0
d__Bacteria;p__Actinobacteriota;c__Actinobacteria;o__Actinomycetales;f__Actinomycetaceae;g__Actinotignum;s__Actinotignum_schaalii	0	0	0	0	2	0	0	0	0	0	4	0	0	0	0	16	0	0	0	0	0	226	0	0	0	0	0	0	0	0	0	0	0	0	0	0	0	0	0	0	0	0	0	0	0	0	0	0	0
d__Bacteria;p__Actinobacteriota;c__Actinobacteria;o__Actinomycetales;f__Actinomycetaceae;g__Arcanobacterium;__	0	0	0	0	0	0	0	0	0	0	0	0	0	0	0	0	0	0	0	0	0	0	0	0	0	0	0	14	0	0	0	0	0	5	0	0	0	0	0	0	0	0	0	0	0	0	0	0	0
d__Bacteria;p__Actinobacteriota;c__Actinobacteria;o__Actinomycetales;f__Actinomycetaceae;g__Arcanobacterium;s__Arcanobacterium_sp.	0	0	0	0	0	0	0	10	0	0	0	0	0	0	26	249	0	0	0	0	0	0	0	50	0	0	0	0	0	0	0	0	363	6	0	0	93	0	0	0	0	0	572	0	0	0	0	0	0
d__Bacteria;p__Actinobacteriota;c__Actinobacteria;o__Actinomycetales;f__Actinomycetaceae;g__Arcanobacterium;s__uncultured_bacterium	0	0	0	0	0	0	0	0	0	0	0	0	0	0	0	0	0	0	0	0	0	0	803	0	0	0	0	0	0	0	0	0	0	0	0	0	0	0	0	0	0	0	0	0	0	0	0	0	0
d__Bacteria;p__Actinobacteriota;c__Actinobacteria;o__Actinomycetales;f__Actinomycetaceae;g__F0332;s__unidentified	0	0	0	0	0	0	0	0	0	0	0	0	0	0	0	0	2	0	0	0	0	0	0	0	0	0	0	0	0	0	0	0	0	0	0	0	0	0	0	0	0	0	0	0	0	0	0	0	0
d__Bacteria;p__Actinobacteriota;c__Actinobacteria;o__Actinomycetales;f__Actinomycetaceae;g__Mobiluncus;__	0	0	0	0	0	0	0	0	0	0	0	0	0	0	0	0	0	0	0	0	0	0	0	208	14	0	0	0	0	0	0	0	0	0	0	0	0	0	0	0	0	0	0	0	0	0	0	0	0
d__Bacteria;p__Actinobacteriota;c__Actinobacteria;o__Actinomycetales;f__Actinomycetaceae;g__Mobiluncus;s__Mobiluncus_curtisii	0	894	0	0	205	3	38	274	44	927	10	32	0	366	130	1355	87	441	2120	0	0	13	14	22142	5725	0	0	34	99	0	90	0	0	144	8	0	622	3987	0	34	3385	0	408	763	0	52	74	0	0
d__Bacteria;p__Actinobacteriota;c__Actinobacteria;o__Actinomycetales;f__Actinomycetaceae;g__Mobiluncus;s__uncultured_Mobiluncus	0	0	0	0	0	0	0	0	0	0	0	0	0	0	0	0	0	0	0	0	0	0	0	0	0	0	0	0	0	0	0	0	0	0	0	0	0	0	0	0	0	0	0	0	0	0	0	0	0
d__Bacteria;p__Actinobacteriota;c__Actinobacteria;o__Actinomycetales;f__Actinomycetaceae;g__Trueperella;__	0	0	0	0	0	0	0	0	0	0	0	0	0	0	0	0	0	0	0	0	0	0	0	0	0	0	0	82	0	0	0	0	0	0	0	0	0	0	0	0	0	0	71	0	0	0	0	0	0
d__Bacteria;p__Actinobacteriota;c__Actinobacteria;o__Actinomycetales;f__Actinomycetaceae;g__Varibaculum;__	3	6	0	0	0	0	20	0	0	0	0	3	0	23	0	7	0	9	73	0	0	392	0	26	9	0	0	90	40	0	11	0	0	25	0	0	89	231	308	0	50	0	38	314	0	9	0	249	0
d__Bacteria;p__Actinobacteriota;c__Actinobacteria;o__Bifidobacteriales;f__Bifidobacteriaceae;g__Alloscardovia;s__Alloscardovia_omnicolens	0	0	0	0	5	0	0	0	0	0	0	12	0	0	0	0	0	0	1	0	0	0	0	0	0	0	0	0	0	0	0	0	0	0	0	0	372	0	0	0	0	0	0	0	0	0	0	0	0
d__Bacteria;p__Actinobacteriota;c__Actinobacteria;o__Bifidobacteriales;f__Bifidobacteriaceae;g__Bifidobacterium;__	0	315	0	0	380	0	0	1650	327	30	192	0	83	0	785	0	0	0	1638	2	2	181	13	102	395	0	7	15054	0	0	3	0	0	10	0	0	380	0	0	5	0	0	0	45	0	9	5	0	3
d__Bacteria;p__Actinobacteriota;c__Actinobacteria;o__Bifidobacteriales;f__Bifidobacteriaceae;g__Bifidobacterium;s__Bifidobacterium_animalis	0	9	0	0	0	0	0	0	0	0	0	0	0	0	0	0	0	0	0	0	0	762	0	0	0	1	0	0	0	0	0	0	0	0	0	0	0	0	0	0	0	0	0	0	0	0	0	0	0
d__Bacteria;p__Actinobacteriota;c__Actinobacteria;o__Bifidobacteriales;f__Bifidobacteriaceae;g__Bifidobacterium;s__Bifidobacterium_bifidum	0	0	0	0	0	0	0	106	0	0	5	0	0	35	242	0	0	0	36	0	0	0	0	0	54	0	0	404	0	0	0	0	19	0	56	0	104	0	0	0	0	0	0	0	0	1	0	0	3
d__Bacteria;p__Actinobacteriota;c__Actinobacteria;o__Bifidobacteriales;f__Bifidobacteriaceae;g__Bifidobacterium;s__Bifidobacterium_breve	0	0	490	76	0	0	110	0	0	0	0	0	0	0	0	0	0	0	0	0	0	0	0	0	0	0	0	21	0	2	0	0	0	0	0	0	0	0	0	0	0	0	0	0	0	0	0	0	21
d__Bacteria;p__Actinobacteriota;c__Actinobacteria;o__Bifidobacteriales;f__Bifidobacteriaceae;g__Bifidobacterium;s__Bifidobacterium_dentium	0	0	0	0	504	0	0	436	0	0	0	0	0	0	0	0	138	0	5	0	89	0	0	0	0	0	0	0	0	0	0	0	0	86	0	0	33	0	0	0	0	0	0	0	0	0	0	0	0
d__Bacteria;p__Actinobacteriota;c__Actinobacteria;o__Bifidobacteriales;f__Bifidobacteriaceae;g__Bifidobacterium;s__Bifidobacterium_longum	0	230	5426	264	83	1	2840	49	112	74	858	32	52	95	255	0	0	0	540	0	0	2022	0	4479	16	0	0	1971	82	0	0	0	1	7	0	0	0	1	5	70	0	66	0	12	1	30	0	0	19
d__Bacteria;p__Actinobacteriota;c__Actinobacteria;o__Bifidobacteriales;f__Bifidobacteriaceae;g__Gardnerella;__	0	0	0	0	0	0	0	0	0	0	0	0	0	0	476	0	0	0	0	0	0	0	0	0	0	0	0	0	0	0	0	0	0	0	0	0	0	0	0	0	0	0	0	0	33	0	0	0	0
d__Bacteria;p__Actinobacteriota;c__Actinobacteria;o__Bifidobacteriales;f__Bifidobacteriaceae;g__Gardnerella;s__Gardnerella_vaginalis	0	0	0	0	0	0	0	0	0	0	0	0	0	326	1811	0	0	0	0	0	0	0	34	0	0	6	0	0	0	0	0	0	0	0	0	0	0	0	0	0	0	0	0	0	0	0	0	0	0
d__Bacteria;p__Actinobacteriota;c__Actinobacteria;o__Bifidobacteriales;f__Bifidobacteriaceae;g__Parascardovia;s__Parascardovia_denticolens	0	0	0	0	0	0	0	0	0	0	0	0	0	0	0	0	0	0	0	0	0	0	0	0	0	0	0	0	0	0	0	0	0	0	0	0	0	0	0	0	0	0	0	0	0	0	0	0	0
d__Bacteria;p__Actinobacteriota;c__Actinobacteria;o__Bifidobacteriales;f__Bifidobacteriaceae;g__Scardovia;s__Scardovia_wiggsiae	0	0	0	0	41	0	0	2	0	0	0	0	0	0	0	0	0	0	0	0	1	0	0	0	0	0	0	0	0	0	0	0	0	6	0	0	0	0	0	0	0	0	4	0	0	0	0	0	0
d__Bacteria;p__Actinobacteriota;c__Actinobacteria;o__Corynebacteriales;f__Corynebacteriaceae;__;__	0	0	0	0	0	0	0	0	0	0	0	0	0	0	0	0	0	0	0	0	0	0	0	0	0	0	0	0	0	0	0	0	0	0	0	0	0	0	0	0	0	0	0	0	0	0	0	0	0
d__Bacteria;p__Actinobacteriota;c__Actinobacteria;o__Corynebacteriales;f__Corynebacteriaceae;g__Corynebacteriaceae;s__Corynebacterium_sp.	0	0	0	0	0	0	0	0	0	0	0	0	0	0	0	0	0	0	0	0	0	0	0	0	0	0	0	0	0	0	0	0	0	0	0	0	0	0	0	0	0	0	0	0	0	0	0	0	0
d__Bacteria;p__Actinobacteriota;c__Actinobacteria;o__Corynebacteriales;f__Corynebacteriaceae;g__Corynebacterium;__	89	4411	0	835	33	18	7191	21	20	3	146	216	11	10336	828	30	0	11	367	2047	5	271	1710	226	716	655	0	58	1	6077	7053	584	3121	250	875	41	31	24	5023	4	6881	181	117	30713	983	24	3627	241	907
d__Bacteria;p__Actinobacteriota;c__Actinobacteria;o__Corynebacteriales;f__Corynebacteriaceae;g__Corynebacterium;s__Corynebacterium_amycolatum	0	9	0	185	3	0	295	59	31	0	0	19	0	793	12	0	0	0	0	0	0	0	638	735	0	49	0	6	0	89	31	0	148	2	62	0	0	0	3275	0	4717	0	11	8	0	9	718	0	0
d__Bacteria;p__Actinobacteriota;c__Actinobacteria;o__Corynebacteriales;f__Corynebacteriaceae;g__Corynebacterium;s__Corynebacterium_appendicis	10	0	0	0	0	0	0	0	0	0	0	0	0	0	0	0	0	0	0	0	0	0	0	0	0	0	0	0	0	0	0	0	0	0	3	0	0	0	20	0	361	0	0	0	1	0	0	0	0
d__Bacteria;p__Actinobacteriota;c__Actinobacteria;o__Corynebacteriales;f__Corynebacteriaceae;g__Corynebacterium;s__Corynebacterium_argentoratense	0	0	58	0	0	0	0	0	0	0	0	0	0	0	0	0	0	0	0	0	0	0	0	0	0	0	0	84	0	0	0	0	0	0	0	0	0	0	0	0	0	0	1494	0	0	0	0	0	0
d__Bacteria;p__Actinobacteriota;c__Actinobacteria;o__Corynebacteriales;f__Corynebacteriaceae;g__Corynebacterium;s__Corynebacterium_atypicum	0	0	0	0	0	0	0	0	0	0	0	0	0	0	0	0	0	0	0	0	0	0	0	0	0	0	0	0	0	0	0	0	0	0	0	0	0	0	0	0	0	0	0	0	0	0	0	0	0
d__Bacteria;p__Actinobacteriota;c__Actinobacteria;o__Corynebacteriales;f__Corynebacteriaceae;g__Corynebacterium;s__Corynebacterium_aurimucosum	0	0	0	0	0	0	0	15	2	0	0	0	0	0	0	0	0	0	0	0	0	0	0	0	0	0	0	5	0	0	0	0	0	189	0	0	7	0	0	0	0	0	0	0	0	9	2	0	0
d__Bacteria;p__Actinobacteriota;c__Actinobacteria;o__Corynebacteriales;f__Corynebacteriaceae;g__Corynebacterium;s__Corynebacterium_durum	0	0	0	0	0	0	0	0	0	0	0	0	0	0	0	0	6	0	0	0	0	0	0	0	0	0	0	0	0	0	0	0	0	0	0	0	0	0	0	0	0	0	0	0	0	0	0	0	0
d__Bacteria;p__Actinobacteriota;c__Actinobacteria;o__Corynebacteriales;f__Corynebacteriaceae;g__Corynebacterium;s__Corynebacterium_frankenforstense	0	0	0	0	0	0	0	0	0	0	0	0	0	0	0	0	0	0	0	0	0	0	0	0	0	0	0	0	0	0	0	0	0	7	0	0	0	0	0	0	0	0	0	0	0	0	0	0	0
d__Bacteria;p__Actinobacteriota;c__Actinobacteria;o__Corynebacteriales;f__Corynebacteriaceae;g__Corynebacterium;s__Corynebacterium_glaucum	0	0	0	0	0	0	0	0	0	0	0	0	0	0	0	0	0	0	0	0	0	0	0	0	0	0	0	0	0	0	94	7	0	0	0	0	0	0	0	0	0	2	0	0	0	0	0	82	0
d__Bacteria;p__Actinobacteriota;c__Actinobacteria;o__Corynebacteriales;f__Corynebacteriaceae;g__Corynebacterium;s__Corynebacterium_glucuronolyticum	279	0	0	0	0	0	114	17	0	0	7	0	0	0	0	0	0	0	0	0	0	0	0	845	0	0	0	0	0	0	0	0	0	8	0	0	0	0	0	0	0	0	0	140	4	0	0	0	0
d__Bacteria;p__Actinobacteriota;c__Actinobacteria;o__Corynebacteriales;f__Corynebacteriaceae;g__Corynebacterium;s__Corynebacterium_imitans	0	0	0	0	4	0	0	0	3	0	0	0	0	0	0	13	0	0	0	0	0	0	0	131	0	0	0	3	0	0	0	0	0	0	16	0	9	0	1	0	42	0	0	0	0	19	0	0	0
d__Bacteria;p__Actinobacteriota;c__Actinobacteria;o__Corynebacteriales;f__Corynebacteriaceae;g__Corynebacterium;s__Corynebacterium_jeikeium	0	538	0	0	0	0	0	1	0	0	0	0	0	1148	0	0	0	2	0	0	0	0	1045	0	0	715	0	0	0	0	0	0	0	0	4	0	0	0	93	0	881	16	0	0	5	0	105	16	17
d__Bacteria;p__Actinobacteriota;c__Actinobacteria;o__Corynebacteriales;f__Corynebacteriaceae;g__Corynebacterium;s__Corynebacterium_massiliense	0	0	0	0	0	0	0	0	0	0	0	0	0	0	0	0	0	0	0	0	0	0	0	0	0	0	0	0	0	0	0	0	0	0	0	0	0	0	0	0	0	0	0	0	0	0	0	0	0
d__Bacteria;p__Actinobacteriota;c__Actinobacteria;o__Corynebacteriales;f__Corynebacteriaceae;g__Corynebacterium;s__Corynebacterium_matruchotii	0	0	0	0	0	0	0	0	0	0	0	0	0	0	0	0	0	0	0	0	0	0	0	0	0	0	0	0	0	0	0	0	0	0	0	0	0	0	0	0	0	0	0	0	0	0	0	0	0
d__Bacteria;p__Actinobacteriota;c__Actinobacteria;o__Corynebacteriales;f__Corynebacteriaceae;g__Corynebacterium;s__Corynebacterium_propinquum	0	0	0	0	0	0	0	0	0	0	0	0	0	0	0	0	0	0	0	0	0	0	0	0	0	0	0	0	0	0	0	0	0	0	0	1126	0	0	0	0	0	0	0	0	0	0	0	0	0
d__Bacteria;p__Actinobacteriota;c__Actinobacteria;o__Corynebacteriales;f__Corynebacteriaceae;g__Corynebacterium;s__Corynebacterium_pyruviciproducens	154	389	0	788	0	0	2247	17	0	0	0	858	3	24	12	339	0	8	0	0	0	299	0	334	912	425	0	0	10	627	25	0	202	0	0	0	264	0	13	5	466	18	581	14640	0	0	54	101	127
d__Bacteria;p__Actinobacteriota;c__Actinobacteria;o__Corynebacteriales;f__Corynebacteriaceae;g__Corynebacterium;s__Corynebacterium_riegelii	0	0	0	0	0	0	0	0	0	0	0	0	0	0	0	0	0	0	0	0	0	0	0	0	0	0	0	18	0	0	0	0	0	0	0	0	21	0	0	0	0	0	303	0	0	0	0	0	0
d__Bacteria;p__Actinobacteriota;c__Actinobacteria;o__Corynebacteriales;f__Corynebacteriaceae;g__Corynebacterium;s__Corynebacterium_striatum	0	0	11	0	0	0	0	0	0	0	0	0	0	4	0	0	0	0	0	0	0	0	0	0	0	0	0	25	0	0	0	0	0	0	0	0	0	0	0	0	0	0	0	0	0	0	0	0	0
d__Bacteria;p__Actinobacteriota;c__Actinobacteria;o__Corynebacteriales;f__Corynebacteriaceae;g__Corynebacterium;s__Corynebacterium_urealyticum	0	0	0	0	0	0	0	0	0	0	0	0	0	0	0	1	0	0	0	0	0	0	0	0	0	0	0	18	0	0	0	0	0	0	0	0	9	0	0	0	0	0	2	0	0	0	0	0	0
d__Bacteria;p__Actinobacteriota;c__Actinobacteria;o__Corynebacteriales;f__Corynebacteriaceae;g__Lawsonella;__	91	83	8	55	37	0	132	0	11	104	2	1	0	15	257	18	4	108	416	0	98	335	40	1545	1847	0	0	56	611	242	581	202	882	13	469	29	420	4	988	0	1834	9	1006	0	0	500	21	13	167
d__Bacteria;p__Actinobacteriota;c__Actinobacteria;o__Corynebacteriales;f__Corynebacteriaceae;g__Lawsonella;s__Lepisosteus_oculatus	0	0	0	0	0	0	0	0	0	0	0	0	0	0	0	0	0	0	0	0	0	0	0	0	0	0	0	0	0	0	0	0	0	0	0	0	0	0	0	0	0	0	0	0	0	0	0	0	0
d__Bacteria;p__Actinobacteriota;c__Actinobacteria;o__Corynebacteriales;f__Corynebacteriaceae;g__uncultured;s__uncultured_bacterium	0	0	0	0	0	0	0	0	0	0	0	0	0	0	0	0	0	0	0	0	0	0	0	0	0	0	0	0	0	0	0	0	0	0	0	0	0	0	0	0	0	0	0	0	3	0	0	0	0
d__Bacteria;p__Actinobacteriota;c__Actinobacteria;o__Kineosporiales;f__Kineosporiaceae;g__Kineococcus;__	0	0	0	0	0	0	0	0	0	0	0	0	0	0	0	0	0	0	0	0	0	0	0	0	0	0	0	0	0	0	0	0	0	0	0	0	0	0	0	0	0	0	0	0	0	0	0	0	0
d__Bacteria;p__Actinobacteriota;c__Actinobacteria;o__Micrococcales;f__Brevibacteriaceae;g__Brevibacterium;__	0	1230	0	0	0	0	0	0	11	0	0	0	0	0	19	0	0	0	0	0	0	9	232	0	0	0	0	0	0	0	16147	0	11	2	0	0	0	0	0	0	933	0	0	0	0	0	0	0	0
d__Bacteria;p__Actinobacteriota;c__Actinobacteria;o__Micrococcales;f__Brevibacteriaceae;g__Brevibacterium;s__Brevibacterium_ravenspurgense	0	0	0	0	0	0	0	0	0	0	0	0	0	0	0	0	0	0	0	0	0	0	61	0	0	0	0	0	0	0	0	0	0	0	0	0	11	1	0	0	0	0	0	0	0	0	4	0	0
d__Bacteria;p__Actinobacteriota;c__Actinobacteria;o__Micrococcales;f__Dermabacteraceae;g__Brachybacterium;__	0	0	0	0	0	0	0	0	0	0	0	0	0	0	0	0	0	0	0	0	0	0	19	0	0	0	0	0	0	0	90	0	0	0	0	0	0	0	0	0	0	0	0	0	0	0	0	0	0
d__Bacteria;p__Actinobacteriota;c__Actinobacteria;o__Micrococcales;f__Dermabacteraceae;g__Dermabacter;__	0	0	0	0	0	0	0	0	0	0	0	0	0	0	0	0	0	0	0	0	0	0	0	0	0	0	0	0	0	0	0	0	0	0	0	0	0	0	0	0	0	0	0	0	0	0	0	0	0
d__Bacteria;p__Actinobacteriota;c__Actinobacteria;o__Micrococcales;f__Dermabacteraceae;g__Dermabacter;s__uncultured_bacterium	0	30	0	0	0	0	0	0	0	0	0	0	0	174	18	3	0	0	0	0	0	0	23	0	0	21	0	0	0	60	7	0	6	0	7	0	0	0	77	0	74	0	0	230	17	0	7	0	0
d__Bacteria;p__Actinobacteriota;c__Actinobacteria;o__Micrococcales;f__Dermacoccaceae;g__Kytococcus;__	0	0	0	0	0	0	0	0	0	0	0	0	0	0	0	0	0	0	0	0	0	0	0	0	0	0	0	0	0	0	0	0	0	0	0	0	0	0	0	0	39	0	0	0	0	0	0	0	0
d__Bacteria;p__Actinobacteriota;c__Actinobacteria;o__Micrococcales;f__Microbacteriaceae;__;__	0	0	0	0	0	0	0	0	0	0	0	0	0	0	0	0	0	0	0	0	0	0	0	0	0	0	0	0	0	0	23	0	0	0	0	0	0	0	0	0	0	0	0	0	0	0	0	0	0
d__Bacteria;p__Actinobacteriota;c__Actinobacteria;o__Micrococcales;f__Microbacteriaceae;g__Pseudoclavibacter;__	0	0	0	0	4	0	0	0	0	0	0	0	0	0	0	0	0	0	0	0	0	0	28	0	0	0	0	0	0	0	9162	0	0	0	0	0	0	0	297	2	26	3	0	0	0	0	0	0	0
d__Bacteria;p__Actinobacteriota;c__Actinobacteria;o__Micrococcales;f__Microbacteriaceae;g__Pseudoclavibacter;s__Zimmermannella_sp.	0	117	0	0	0	0	0	0	0	0	0	0	0	0	0	0	0	0	0	0	0	0	13	0	0	0	0	0	0	0	173	0	0	0	0	0	0	0	0	0	0	0	0	0	0	0	0	0	0
d__Bacteria;p__Actinobacteriota;c__Actinobacteria;o__Micrococcales;f__Micrococcaceae;__;__	0	0	0	0	0	0	0	0	0	0	0	0	0	0	0	0	0	0	0	0	0	0	0	0	0	0	0	0	0	0	0	0	0	0	0	0	0	0	0	0	0	0	0	0	0	0	0	0	0
d__Bacteria;p__Actinobacteriota;c__Actinobacteria;o__Micrococcales;f__Micrococcaceae;g__Kocuria;__	0	30	0	0	0	0	0	0	0	0	0	0	0	0	9	0	0	3	0	0	0	0	0	0	0	0	0	0	0	0	0	0	0	0	18	0	0	0	0	0	0	0	0	0	0	0	0	0	5
d__Bacteria;p__Actinobacteriota;c__Actinobacteria;o__Micrococcales;f__Micrococcaceae;g__Micrococcus;__	0	0	0	0	0	0	15	0	0	0	0	0	0	9	49	0	0	5	0	0	0	0	0	0	0	0	0	0	0	0	0	0	0	0	0	0	0	0	0	0	0	0	0	31	0	0	0	0	0
d__Bacteria;p__Actinobacteriota;c__Actinobacteria;o__Micrococcales;f__Micrococcaceae;g__Pseudoglutamicibacter;__	0	0	0	0	0	0	0	0	0	0	0	0	0	0	0	0	0	0	0	0	0	0	351	0	0	0	0	68	0	0	0	0	0	0	0	0	0	0	0	0	0	0	0	0	0	0	0	0	0
d__Bacteria;p__Actinobacteriota;c__Actinobacteria;o__Micrococcales;f__Micrococcaceae;g__Pseudoglutamicibacter;s__Pseudoglutamicibacter_cumminsii	0	0	0	0	0	0	0	0	0	0	0	0	0	0	0	0	0	0	0	0	0	0	0	0	0	0	0	148	0	0	0	0	0	0	0	0	0	0	0	0	0	0	0	0	0	0	0	0	0
d__Bacteria;p__Actinobacteriota;c__Actinobacteria;o__Micrococcales;f__Micrococcaceae;g__Rothia;__	0	0	0	0	0	0	0	0	7	2	0	0	0	0	0	0	25	1	0	0	57	0	5	0	0	0	0	0	0	0	0	0	0	38	0	5	0	0	0	0	0	20	997	0	0	0	0	0	0
d__Bacteria;p__Actinobacteriota;c__Actinobacteria;o__Micrococcales;f__Micrococcaceae;g__Rothia;s__Rothia_aeria	0	0	0	0	0	0	0	0	0	0	0	0	0	0	0	0	0	0	0	0	0	0	0	0	0	0	0	0	0	0	0	0	0	0	0	0	0	0	0	0	0	0	121	0	0	0	0	0	0
d__Bacteria;p__Actinobacteriota;c__Actinobacteria;o__Micrococcales;f__Micrococcaceae;g__Rothia;s__Rothia_mucilaginosa	0	0	0	0	26	0	0	6	0	0	0	0	0	0	0	0	0	0	1	0	0	0	0	4	0	0	0	24	0	0	0	0	0	0	0	0	0	0	0	0	0	1	0	0	0	4	0	0	0
d__Bacteria;p__Actinobacteriota;c__Actinobacteria;o__Propionibacteriales;f__Propionibacteriaceae;g__Brooklawnia;s__uncultured_bacterium	0	0	0	0	0	0	0	0	0	0	0	0	0	0	0	0	0	0	0	0	0	0	0	0	0	0	0	0	0	0	0	0	0	0	0	0	0	0	0	0	0	0	0	0	0	0	0	0	0
d__Bacteria;p__Actinobacteriota;c__Actinobacteria;o__Propionibacteriales;f__Propionibacteriaceae;g__Cutibacterium;__	3	27	0	0	0	0	0	0	12	0	0	0	0	0	0	0	0	0	0	0	0	0	0	0	0	0	0	0	0	0	0	0	0	0	4	41	0	0	51	0	0	0	0	0	0	0	0	0	36
d__Bacteria;p__Actinobacteriota;c__Actinobacteria;o__Propionibacteriales;f__Propionibacteriaceae;g__Cutibacterium;s__Cutibacterium_avidum	0	0	0	0	0	0	20	0	0	0	0	0	0	132	0	0	0	0	0	0	0	26	0	0	4	62	0	0	0	153	0	0	0	0	0	0	0	0	75	0	83	0	0	0	0	0	4	0	4
d__Bacteria;p__Actinobacteriota;c__Actinobacteria;o__Propionibacteriales;f__Propionibacteriaceae;g__Cutibacterium;s__Cutibacterium_granulosum	0	0	0	0	0	0	0	0	0	0	0	0	0	0	0	0	0	0	0	0	0	0	0	0	0	0	0	0	0	0	0	0	0	0	0	1	0	0	0	0	0	0	0	0	0	0	0	0	0
d__Bacteria;p__Actinobacteriota;c__Actinobacteria;o__Propionibacteriales;f__Propionibacteriaceae;g__Propionimicrobium;s__uncultured_bacterium	0	0	0	0	0	0	0	0	0	0	0	0	0	0	0	0	0	0	0	0	0	0	0	0	0	0	0	0	0	0	0	0	0	0	0	0	0	3	0	0	0	0	66	0	0	0	0	0	0
d__Bacteria;p__Actinobacteriota;c__Actinobacteria;o__Propionibacteriales;f__Propionibacteriaceae;g__Tessaracoccus;__	0	0	0	0	0	0	0	0	0	0	0	0	0	0	0	0	0	0	0	0	0	0	0	0	0	0	0	0	0	0	0	0	0	0	0	0	0	0	0	0	3	0	0	0	0	0	0	0	0
d__Bacteria;p__Actinobacteriota;c__Actinobacteria;o__Propionibacteriales;f__Propionibacteriaceae;g__Tessaracoccus;s__Brooklawnia_massiliensis	0	0	0	0	0	0	0	0	0	0	0	0	0	0	0	0	0	0	0	0	0	0	0	0	0	0	0	0	0	0	0	0	0	0	0	0	0	0	0	0	0	0	0	0	0	0	0	0	0
d__Bacteria;p__Actinobacteriota;c__Coriobacteriia;o__Coriobacteriales;__;__;__	0	0	0	0	0	0	0	0	0	0	0	0	0	0	0	0	0	0	0	0	0	0	0	0	0	0	0	0	0	0	0	0	0	0	0	0	0	0	0	5	0	2	0	0	0	0	0	0	0
d__Bacteria;p__Actinobacteriota;c__Coriobacteriia;o__Coriobacteriales;f__Atopobiaceae;__;__	0	0	0	0	0	0	0	0	0	0	0	0	0	0	0	0	0	0	0	0	0	0	0	0	0	0	0	0	0	0	0	0	0	0	0	0	0	0	0	0	0	0	0	0	0	0	0	0	0
d__Bacteria;p__Actinobacteriota;c__Coriobacteriia;o__Coriobacteriales;f__Atopobiaceae;g__Atopobium;__	0	54	0	0	166	0	0	9	0	2	0	0	0	196	419	0	58	61	0	0	30	6	0	0	18	0	0	5	118	0	0	0	0	28	0	1128	0	54	0	0	0	4	678	0	0	12	5	0	0
d__Bacteria;p__Actinobacteriota;c__Coriobacteriia;o__Coriobacteriales;f__Atopobiaceae;g__Atopobium;s__Atopobium_deltae	0	0	0	0	0	0	0	0	0	0	0	0	0	0	2	0	0	0	0	0	0	0	0	0	0	0	0	0	0	0	0	0	0	0	0	0	0	0	0	0	0	0	0	0	0	0	0	0	0
d__Bacteria;p__Actinobacteriota;c__Coriobacteriia;o__Coriobacteriales;f__Atopobiaceae;g__Atopobium;s__Atopobium_minutum	0	0	0	56	0	0	0	0	0	0	0	0	0	0	370	0	0	0	30	0	0	0	86	107	0	0	0	0	16	475	0	0	950	0	1084	0	650	0	0	0	0	0	0	0	0	87	44	0	33
d__Bacteria;p__Actinobacteriota;c__Coriobacteriia;o__Coriobacteriales;f__Atopobiaceae;g__Atopobium;s__Atopobium_rimae	0	0	0	0	0	0	0	0	0	0	0	0	0	0	0	0	0	0	0	0	0	0	0	0	0	0	0	0	0	0	0	0	0	0	0	0	0	0	0	0	0	0	0	0	0	0	0	0	0
d__Bacteria;p__Actinobacteriota;c__Coriobacteriia;o__Coriobacteriales;f__Atopobiaceae;g__Atopobium;s__Atopobium_vaginae	0	0	0	0	0	0	0	0	0	0	0	0	0	61	0	0	0	0	0	0	0	0	0	0	0	0	0	0	0	0	0	0	0	0	0	0	0	0	0	0	0	0	0	0	0	0	0	0	0
d__Bacteria;p__Actinobacteriota;c__Coriobacteriia;o__Coriobacteriales;f__Atopobiaceae;g__Atopobium;s__Olsenella_sp.	0	0	0	0	0	0	0	0	0	1	0	0	0	0	0	8	0	239	31	0	0	0	5	46	12	0	0	0	68	0	0	0	0	0	45	0	0	0	12	0	67	0	10	0	0	88	0	0	0
d__Bacteria;p__Actinobacteriota;c__Coriobacteriia;o__Coriobacteriales;f__Atopobiaceae;g__Coriobacteriaceae_UCG-002;s__uncultured_bacterium	0	0	0	0	0	0	0	0	0	0	0	0	0	0	0	0	0	0	0	0	0	0	0	0	0	0	0	0	0	0	0	0	0	0	0	0	0	0	0	0	0	0	0	0	0	0	0	0	0
d__Bacteria;p__Actinobacteriota;c__Coriobacteriia;o__Coriobacteriales;f__Atopobiaceae;g__Coriobacteriaceae_UCG-003;s__uncultured_bacterium	0	0	0	0	0	0	0	0	0	0	0	0	0	0	0	0	0	0	0	0	0	0	17	0	0	0	0	0	0	0	0	0	0	0	0	0	0	0	0	0	0	0	0	0	0	0	0	0	0
d__Bacteria;p__Actinobacteriota;c__Coriobacteriia;o__Coriobacteriales;f__Atopobiaceae;g__Libanicoccus;s__uncultured_bacterium	0	0	0	0	0	0	0	88	0	0	0	0	0	0	0	0	0	0	0	0	0	0	6	0	34	0	0	0	0	0	0	0	0	293	46	0	0	0	0	0	0	0	0	0	0	0	0	0	0
d__Bacteria;p__Actinobacteriota;c__Coriobacteriia;o__Coriobacteriales;f__Atopobiaceae;g__Olsenella;__	0	0	0	0	0	0	0	53	0	0	0	0	0	0	0	10	291	0	7	0	0	0	11	0	56	0	0	0	584	0	0	0	0	40	0	0	0	0	0	0	0	0	0	0	0	0	0	0	0
d__Bacteria;p__Actinobacteriota;c__Coriobacteriia;o__Coriobacteriales;f__Atopobiaceae;g__Olsenella;s__Olsenella_sp.	0	0	0	0	0	0	0	0	0	0	0	0	0	0	0	0	0	0	0	0	0	0	0	0	0	0	0	0	0	0	0	0	0	0	0	0	0	0	0	0	0	0	0	0	0	0	0	0	0
d__Bacteria;p__Actinobacteriota;c__Coriobacteriia;o__Coriobacteriales;f__Atopobiaceae;g__Olsenella;s__Olsenella_uli	0	0	0	0	0	0	0	0	0	0	0	0	0	0	0	83	0	119	0	0	8	0	0	0	0	0	0	0	7	0	0	0	0	0	0	0	0	0	0	0	0	0	0	0	0	1	0	0	0
d__Bacteria;p__Actinobacteriota;c__Coriobacteriia;o__Coriobacteriales;f__Atopobiaceae;g__Olsenella;s__Olsenella_umbonata	0	0	0	0	0	0	0	757	0	0	0	0	0	0	0	0	0	0	0	0	0	0	0	0	0	0	0	0	0	0	0	0	0	0	0	0	0	0	0	0	0	0	0	0	0	0	0	0	0
d__Bacteria;p__Actinobacteriota;c__Coriobacteriia;o__Coriobacteriales;f__Atopobiaceae;g__Olsenella;s__metagenome	0	0	0	0	0	0	0	0	0	0	0	0	0	0	0	0	0	0	0	0	0	0	0	0	0	0	0	0	0	0	0	0	0	0	0	0	0	0	0	0	0	0	0	0	0	0	0	0	0
d__Bacteria;p__Actinobacteriota;c__Coriobacteriia;o__Coriobacteriales;f__Atopobiaceae;g__Olsenella;s__uncultured_bacterium	0	0	0	0	0	0	0	143	0	0	0	0	0	0	0	0	0	0	0	0	0	0	0	0	0	0	0	0	0	0	0	0	0	0	0	0	0	0	0	0	0	0	0	0	0	0	0	0	0
d__Bacteria;p__Actinobacteriota;c__Coriobacteriia;o__Coriobacteriales;f__Atopobiaceae;g__uncultured;s__uncultured_bacterium	0	0	0	0	0	0	0	0	0	0	0	0	0	0	0	0	0	0	0	0	0	0	0	0	0	0	0	0	0	0	0	0	0	15	8	0	0	0	0	0	0	0	0	0	0	0	0	0	0
d__Bacteria;p__Actinobacteriota;c__Coriobacteriia;o__Coriobacteriales;f__Coriobacteriaceae;g__Collinsella;__	21	676	0	0	164	0	0	718	234	91	492	426	15	0	609	16	918	0	1570	0	526	2760	208	869	386	2	84	337	63	0	32	0	40	1319	811	0	38	0	0	1133	0	5	0	130	1	102	2648	0	263
d__Bacteria;p__Actinobacteriota;c__Coriobacteriia;o__Coriobacteriales;f__Coriobacteriaceae;g__Collinsella;s__Collinsella_sp.	0	0	0	0	0	0	0	0	0	0	0	0	0	0	0	0	0	0	0	0	0	0	0	0	0	0	0	0	0	0	0	0	0	0	14	0	0	0	0	0	0	0	0	0	0	0	0	0	0
d__Bacteria;p__Actinobacteriota;c__Coriobacteriia;o__Coriobacteriales;f__Coriobacteriaceae;g__Collinsella;s__Collinsella_tanakaei	0	0	0	0	0	618	0	0	0	0	0	0	0	0	0	0	0	0	0	0	0	0	0	0	66	0	0	0	0	0	0	0	0	0	0	0	0	0	0	0	0	0	0	0	383	571	0	0	0
d__Bacteria;p__Actinobacteriota;c__Coriobacteriia;o__Coriobacteriales;f__Coriobacteriaceae;g__Collinsella;s__[Collinsella]_massiliensis	0	0	88	0	0	0	0	0	0	4	0	0	0	0	0	0	0	0	0	0	0	0	0	0	0	0	0	0	0	0	0	0	0	0	0	0	0	0	0	0	11	0	0	0	0	0	0	0	0
d__Bacteria;p__Actinobacteriota;c__Coriobacteriia;o__Coriobacteriales;f__Coriobacteriaceae;g__Collinsella;s__uncultured_bacterium	0	0	0	0	0	0	0	265	0	0	0	0	0	0	0	0	0	0	0	0	0	0	0	0	0	0	0	0	0	0	0	0	0	0	0	0	0	0	0	0	0	0	0	0	0	0	0	0	0
d__Bacteria;p__Actinobacteriota;c__Coriobacteriia;o__Coriobacteriales;f__Coriobacteriaceae;g__Enorma;__	0	0	0	0	0	0	0	0	0	0	0	0	0	0	0	0	0	0	0	0	0	0	0	0	0	0	0	0	0	0	0	121	0	0	0	0	0	0	0	0	0	0	0	0	0	0	0	0	0
d__Bacteria;p__Actinobacteriota;c__Coriobacteriia;o__Coriobacteriales;f__Coriobacteriales_Incertae_Sedis;g__Raoultibacter;__	0	0	0	0	0	0	0	0	0	0	0	0	0	0	0	0	0	0	0	0	0	0	0	0	0	0	0	0	0	0	0	0	0	0	0	0	0	0	0	0	0	0	0	0	0	9	0	0	0
d__Bacteria;p__Actinobacteriota;c__Coriobacteriia;o__Coriobacteriales;f__Coriobacteriales_Incertae_Sedis;g__Raoultibacter;s__Raoultibacter_massiliensis	0	0	0	0	0	0	0	0	0	0	0	0	0	0	0	0	0	0	0	0	4	0	0	0	0	0	0	0	0	0	0	0	0	0	0	0	0	0	0	0	0	0	0	0	0	0	0	0	0
d__Bacteria;p__Actinobacteriota;c__Coriobacteriia;o__Coriobacteriales;f__Coriobacteriales_Incertae_Sedis;g__uncultured;s__gut_metagenome	0	0	0	0	89	0	0	0	26	0	0	0	0	0	0	0	0	0	42	0	0	44	0	0	9	0	0	15	0	0	0	0	0	0	0	0	0	0	0	0	0	4	0	0	0	10	0	0	0
d__Bacteria;p__Actinobacteriota;c__Coriobacteriia;o__Coriobacteriales;f__Coriobacteriales_Incertae_Sedis;g__uncultured;s__uncultured_bacterium	0	0	0	0	0	0	0	0	0	0	0	0	0	0	0	0	0	0	0	0	0	0	3	0	0	0	0	0	0	0	0	0	0	0	0	0	0	0	0	0	0	0	0	0	0	0	0	0	0
d__Bacteria;p__Actinobacteriota;c__Coriobacteriia;o__Coriobacteriales;f__Coriobacteriales_Incertae_Sedis;g__uncultured;s__uncultured_organism	0	62	0	0	0	0	0	0	0	0	0	0	30	0	0	2	133	0	0	0	0	0	0	67	0	0	0	0	0	0	0	0	0	0	0	0	0	10	0	0	0	0	0	0	0	0	0	0	0
d__Bacteria;p__Actinobacteriota;c__Coriobacteriia;o__Coriobacteriales;f__Eggerthellaceae;__;__	0	0	0	0	0	0	0	0	0	0	0	0	0	0	4	0	39	0	0	0	0	0	0	7	0	0	0	0	0	0	0	0	0	0	0	0	0	0	0	0	0	0	0	0	0	0	0	0	0
d__Bacteria;p__Actinobacteriota;c__Coriobacteriia;o__Coriobacteriales;f__Eggerthellaceae;g__Adlercreutzia;__	3	40	0	0	0	0	0	0	0	0	0	0	0	0	0	0	0	0	14	0	0	0	0	0	0	0	0	0	0	0	0	0	0	0	0	0	0	38	0	0	0	0	0	0	0	0	0	0	0
d__Bacteria;p__Actinobacteriota;c__Coriobacteriia;o__Coriobacteriales;f__Eggerthellaceae;g__Adlercreutzia;s__uncultured_bacterium	0	0	0	0	0	0	0	0	0	0	9	0	0	0	0	0	45	0	0	0	30	0	0	26	0	0	0	0	0	0	0	0	0	0	0	0	0	70	0	0	0	0	0	0	0	16	0	0	0
d__Bacteria;p__Actinobacteriota;c__Coriobacteriia;o__Coriobacteriales;f__Eggerthellaceae;g__CHKCI002;s__Coriobacteriaceae_bacterium	0	0	0	0	9	0	0	0	0	0	0	0	0	0	0	0	0	8	0	0	0	0	0	0	0	0	0	0	0	0	0	0	0	0	0	0	0	0	0	0	0	0	0	0	4	0	0	0	0
d__Bacteria;p__Actinobacteriota;c__Coriobacteriia;o__Coriobacteriales;f__Eggerthellaceae;g__CHKCI002;s__uncultured_bacterium	0	0	0	0	0	0	0	0	0	0	0	0	0	0	0	0	0	0	0	0	0	27	0	0	0	0	0	0	0	0	0	0	0	0	0	0	0	0	0	0	0	0	0	0	0	0	0	0	0
d__Bacteria;p__Actinobacteriota;c__Coriobacteriia;o__Coriobacteriales;f__Eggerthellaceae;g__Cryptobacterium;__	0	0	0	0	0	0	0	0	0	0	0	0	0	0	0	0	0	0	0	0	0	0	0	0	0	0	0	0	0	0	0	0	0	0	0	0	0	0	0	0	0	0	47	0	0	0	0	0	0
d__Bacteria;p__Actinobacteriota;c__Coriobacteriia;o__Coriobacteriales;f__Eggerthellaceae;g__DNF00809;s__Coriobacteriales_bacterium	0	0	0	0	0	0	0	0	0	0	0	0	0	0	499	0	0	0	0	0	0	0	20	0	0	0	0	0	0	0	0	0	0	0	0	0	0	0	0	0	0	0	0	0	0	0	0	0	0
d__Bacteria;p__Actinobacteriota;c__Coriobacteriia;o__Coriobacteriales;f__Eggerthellaceae;g__DNF00809;s__Gordonibacter_sp.	0	8	0	0	0	0	0	0	0	0	0	0	0	0	81	0	0	0	0	0	0	0	37	0	0	0	0	0	0	0	0	0	0	0	40	0	0	0	118	0	0	0	0	0	0	0	0	0	0
d__Bacteria;p__Actinobacteriota;c__Coriobacteriia;o__Coriobacteriales;f__Eggerthellaceae;g__Eggerthella;__	0	0	230	5	44	0	6	0	0	12	257	31	0	0	6	58	190	342	33	0	286	3	2	132	4	0	0	178	0	27	27	0	0	0	348	0	9	60	0	97	139	113	2015	0	733	15	0	0	0
d__Bacteria;p__Actinobacteriota;c__Coriobacteriia;o__Coriobacteriales;f__Eggerthellaceae;g__Eggerthella;s__uncultured_bacterium	0	0	0	0	0	0	0	0	0	0	0	0	0	0	0	0	0	0	0	0	0	0	0	0	0	0	0	0	0	20	0	65	4	0	0	0	0	0	0	0	0	0	0	0	0	0	0	0	0
d__Bacteria;p__Actinobacteriota;c__Coriobacteriia;o__Coriobacteriales;f__Eggerthellaceae;g__Enterorhabdus;__	0	0	0	0	0	0	0	0	0	0	0	0	0	0	0	0	0	0	0	0	0	0	0	0	0	0	0	0	0	0	0	0	0	0	0	0	0	0	0	0	0	0	0	0	0	0	0	0	0
d__Bacteria;p__Actinobacteriota;c__Coriobacteriia;o__Coriobacteriales;f__Eggerthellaceae;g__Enterorhabdus;s__uncultured_bacterium	0	0	111	0	57	0	0	0	0	0	0	0	0	0	0	4	3	0	0	0	22	0	22	1	30	0	0	0	0	0	0	0	0	50	0	0	0	0	0	40	0	0	0	0	0	2	0	7	0
d__Bacteria;p__Actinobacteriota;c__Coriobacteriia;o__Coriobacteriales;f__Eggerthellaceae;g__Gordonibacter;__	0	0	0	0	0	0	0	0	0	0	19	0	0	0	0	0	2	0	0	0	0	0	0	7	0	0	0	0	0	0	0	0	0	0	0	0	0	0	0	0	0	0	0	0	0	0	0	0	1
d__Bacteria;p__Actinobacteriota;c__Coriobacteriia;o__Coriobacteriales;f__Eggerthellaceae;g__Gordonibacter;s__Gordonibacter_pamelaeae	0	0	0	0	0	0	0	5	0	0	11	0	0	0	0	0	59	0	0	0	0	0	0	6	0	0	0	9	0	0	0	51	0	0	0	0	0	669	0	0	0	29	0	0	0	8	0	0	3
d__Bacteria;p__Actinobacteriota;c__Coriobacteriia;o__Coriobacteriales;f__Eggerthellaceae;g__Gordonibacter;s__Gordonibacter_urolithinfaciens	0	0	0	0	0	0	0	0	0	0	0	0	0	0	0	0	3	6	0	0	111	0	0	0	0	0	0	0	0	0	0	0	0	0	0	0	0	0	0	0	0	0	0	0	1	0	0	0	0
d__Bacteria;p__Actinobacteriota;c__Coriobacteriia;o__Coriobacteriales;f__Eggerthellaceae;g__Senegalimassilia;s__Senegalimassilia_anaerobia	0	0	0	0	0	0	0	0	0	0	0	0	0	0	0	0	0	0	0	0	2	0	0	0	0	0	0	0	0	0	0	0	0	0	0	0	0	0	0	0	0	0	0	0	0	0	0	0	0
d__Bacteria;p__Actinobacteriota;c__Coriobacteriia;o__Coriobacteriales;f__Eggerthellaceae;g__Senegalimassilia;s__uncultured_bacterium	12	0	0	0	192	0	0	120	8	0	0	0	0	11	134	0	0	0	0	0	918	819	89	0	27	0	12	0	0	0	11	108	0	54	0	0	4	0	0	108	0	0	0	0	0	188	555	0	26
d__Bacteria;p__Actinobacteriota;c__Coriobacteriia;o__Coriobacteriales;f__Eggerthellaceae;g__Slackia;__	0	35	0	0	0	0	0	0	0	21	0	0	0	0	0	0	0	0	0	0	0	0	0	0	0	0	0	0	0	0	0	0	0	0	0	0	0	0	0	0	0	0	0	0	0	0	0	0	0
d__Bacteria;p__Actinobacteriota;c__Coriobacteriia;o__Coriobacteriales;f__Eggerthellaceae;g__Slackia;s__Slackia_exigua	0	0	0	0	0	0	0	0	0	0	0	9	0	0	27	132	0	0	1	0	0	28	29	350	7	0	0	0	101	0	0	0	199	0	133	14	0	0	15	0	61	0	12	0	0	31	0	0	8
d__Bacteria;p__Actinobacteriota;c__Coriobacteriia;o__Coriobacteriales;f__Eggerthellaceae;g__Slackia;s__Slackia_isoflavoniconvertens	0	0	0	0	6	0	0	46	0	0	0	0	0	0	0	0	0	0	0	0	453	0	73	0	31	0	2	0	0	0	42	0	0	403	103	0	6	0	0	322	0	0	0	0	0	48	561	0	0
d__Bacteria;p__Actinobacteriota;c__Coriobacteriia;o__Coriobacteriales;f__Eggerthellaceae;g__Slackia;s__Slackia_piriformis	0	0	0	0	0	0	0	0	0	0	0	0	0	0	0	0	0	0	0	0	0	0	0	0	8	0	0	0	0	0	0	0	0	0	0	0	0	0	0	0	0	0	0	0	0	0	0	0	0
d__Bacteria;p__Actinobacteriota;c__Coriobacteriia;o__Coriobacteriales;f__Eggerthellaceae;g__Slackia;s__uncultured_bacterium	0	0	0	0	0	0	0	0	0	0	0	0	0	0	0	0	0	0	0	0	0	0	0	0	0	0	0	0	0	0	0	0	0	0	0	0	0	0	0	0	0	0	0	0	0	0	0	0	0
d__Bacteria;p__Actinobacteriota;c__Coriobacteriia;o__Coriobacteriales;f__Eggerthellaceae;g__uncultured;s__metagenome	0	0	0	0	0	0	0	93	0	0	0	0	0	0	0	0	0	0	0	0	0	0	0	0	0	0	0	0	0	0	0	0	0	0	0	0	0	0	0	0	0	0	0	0	0	0	0	0	0
d__Bacteria;p__Actinobacteriota;c__Coriobacteriia;o__Coriobacteriales;f__Eggerthellaceae;g__uncultured;s__uncultured_bacterium	0	0	0	0	0	0	0	0	0	0	133	92	0	0	22	0	0	0	0	0	0	0	6	0	68	0	0	0	0	0	2	15	0	43	0	0	0	0	0	9	0	0	0	0	0	65	0	6	43
d__Bacteria;p__Actinobacteriota;c__Coriobacteriia;o__Coriobacteriales;f__uncultured;g__uncultured;s__uncultured_bacterium	0	0	0	0	0	0	0	0	0	15	0	0	0	0	0	40	0	0	7	0	0	0	1	376	148	0	0	0	7	0	3	0	0	0	0	0	0	58	0	0	0	0	4	18	0	0	0	1	5
d__Bacteria;p__Bacteroidota;c__Bacteroidia;__;__;__;__	0	0	0	0	0	0	0	0	0	0	0	0	0	0	19	0	0	0	0	0	0	0	0	0	0	0	0	0	10	0	0	0	0	0	0	0	0	0	0	0	0	0	0	0	0	0	0	0	0
d__Bacteria;p__Bacteroidota;c__Bacteroidia;o__Bacteroidales;__;__;__	0	0	0	0	0	0	0	0	0	0	0	0	0	0	0	0	0	0	0	0	0	0	0	0	0	0	0	0	0	0	0	0	0	0	0	0	0	0	0	0	0	0	0	0	0	0	0	0	0
d__Bacteria;p__Bacteroidota;c__Bacteroidia;o__Bacteroidales;f__Bacteroidaceae;g__Bacteroides;__	13555	9885	4648	68	8993	68083	3674	8188	9927	9048	13020	2539	4436	269	3486	1952	2684	34379	18079	53	40246	2035	106	4125	5823	7744	1662	11506	3076	519	4629	1291	141	1859	1499	44	84	44277	254	28271	2115	15546	32551	577	10423	6789	1152	4603	9903
d__Bacteria;p__Bacteroidota;c__Bacteroidia;o__Bacteroidales;f__Bacteroidaceae;g__Bacteroides;s__Bacteroidaceae_bacterium	0	0	0	0	0	0	0	1761	0	0	0	0	0	0	0	0	0	0	0	0	0	0	78	0	0	0	4	0	0	0	0	0	24	989	0	0	0	0	0	488	0	0	0	0	4	0	292	0	0
d__Bacteria;p__Bacteroidota;c__Bacteroidia;o__Bacteroidales;f__Bacteroidaceae;g__Bacteroides;s__Bacteroides_caccae	0	0	2927	0	3256	0	0	0	373	0	2472	0	6	0	1857	0	0	0	4611	3	2743	0	0	0	28	0	0	0	12	0	99	0	0	0	0	0	2	0	0	80	0	0	10	0	0	0	0	0	0
d__Bacteria;p__Bacteroidota;c__Bacteroidia;o__Bacteroidales;f__Bacteroidaceae;g__Bacteroides;s__Bacteroides_cellulosilyticus	367	0	36	0	0	0	0	0	0	357	1028	6	153	2	529	10	20	152	30	0	0	62	0	152	30	0	0	0	1100	0	0	0	0	18	0	0	0	0	0	0	0	1510	0	0	1215	390	0	0	51
d__Bacteria;p__Bacteroidota;c__Bacteroidia;o__Bacteroidales;f__Bacteroidaceae;g__Bacteroides;s__Bacteroides_clarus	0	2	0	0	101	0	0	0	0	46	0	0	0	0	0	0	0	0	0	0	419	38	0	0	0	0	0	588	38	0	0	0	0	0	0	0	0	0	0	0	0	0	0	0	1	17	9	0	3
d__Bacteria;p__Bacteroidota;c__Bacteroidia;o__Bacteroidales;f__Bacteroidaceae;g__Bacteroides;s__Bacteroides_coprocola	0	0	1	0	0	0	0	0	5	0	4230	0	655	0	0	0	0	0	0	0	0	0	0	0	0	0	0	3	133	0	0	0	0	0	0	0	0	21	10	0	0	12	0	6	2935	4795	5	1304	510
d__Bacteria;p__Bacteroidota;c__Bacteroidia;o__Bacteroidales;f__Bacteroidaceae;g__Bacteroides;s__Bacteroides_coprophilus	0	0	0	0	0	0	0	0	0	0	0	0	0	0	0	0	0	0	0	5	0	0	0	0	0	0	0	0	0	0	142	0	0	0	0	0	2	0	0	0	0	0	0	0	0	0	0	0	1137
d__Bacteria;p__Bacteroidota;c__Bacteroidia;o__Bacteroidales;f__Bacteroidaceae;g__Bacteroides;s__Bacteroides_cutis	0	0	0	0	0	0	0	0	0	0	0	0	0	0	0	0	0	0	0	0	0	0	0	0	0	0	0	0	0	0	0	0	0	0	0	0	0	0	0	0	0	0	0	0	0	0	0	0	0
d__Bacteria;p__Bacteroidota;c__Bacteroidia;o__Bacteroidales;f__Bacteroidaceae;g__Bacteroides;s__Bacteroides_dorei	0	1998	6818	0	2243	210	0	0	3197	3385	2939	678	0	7591	0	55	571	7805	871	23	0	1915	0	1569	158	0	0	15786	100	0	1633	181	58	130	0	0	0	2651	0	0	4472	4363	15306	2164	0	223	0	2830	119
d__Bacteria;p__Bacteroidota;c__Bacteroidia;o__Bacteroidales;f__Bacteroidaceae;g__Bacteroides;s__Bacteroides_eggerthii	1432	0	1015	0	87	56	0	0	164	1148	0	0	279	0	1145	0	606	0	2	0	0	288	6	0	7	0	0	0	53	68	0	198	0	145	0	0	0	44	0	2685	0	22480	0	0	0	3604	0	246	39
d__Bacteria;p__Bacteroidota;c__Bacteroidia;o__Bacteroidales;f__Bacteroidaceae;g__Bacteroides;s__Bacteroides_faecis	179	2	0	0	0	0	0	0	448	0	1003	0	0	0	1306	0	0	1992	0	0	0	6	0	0	55	0	0	6072	0	64	187	0	0	1	0	0	9	0	0	352	0	923	576	0	0	0	0	0	5
d__Bacteria;p__Bacteroidota;c__Bacteroidia;o__Bacteroidales;f__Bacteroidaceae;g__Bacteroides;s__Bacteroides_finegoldii	0	0	0	0	270	0	0	0	465	0	0	25	0	0	311	0	0	0	0	0	0	0	0	0	22	0	0	0	59	35	0	8	7	0	0	0	0	0	0	0	0	0	0	0	118	337	0	0	5
d__Bacteria;p__Bacteroidota;c__Bacteroidia;o__Bacteroidales;f__Bacteroidaceae;g__Bacteroides;s__Bacteroides_fluxus	0	0	0	0	0	0	0	0	5	0	0	0	0	0	0	0	0	0	0	0	0	0	0	0	0	0	0	0	0	0	0	0	0	0	0	0	0	0	0	0	0	0	0	0	0	0	0	0	0
d__Bacteria;p__Bacteroidota;c__Bacteroidia;o__Bacteroidales;f__Bacteroidaceae;g__Bacteroides;s__Bacteroides_fragilis	964	0	0	1169	0	0	0	0	3	0	6121	617	6	0	0	270	886	0	4	19	1833	9379	6	0	0	17	7	2377	0	0	12	0	0	150	5886	0	70	23	80	13	50	33	16571	0	6881	1789	11	0	68
d__Bacteria;p__Bacteroidota;c__Bacteroidia;o__Bacteroidales;f__Bacteroidaceae;g__Bacteroides;s__Bacteroides_intestinalis	0	500	0	0	0	0	0	0	215	0	0	0	30	0	0	0	0	0	0	0	0	0	0	0	0	0	0	397	0	0	34	0	0	29	0	0	0	406	0	0	53	0	0	0	0	0	0	0	82
d__Bacteria;p__Bacteroidota;c__Bacteroidia;o__Bacteroidales;f__Bacteroidaceae;g__Bacteroides;s__Bacteroides_kribbi	0	0	0	0	0	0	0	0	0	0	0	0	0	42	0	0	0	0	0	0	0	0	0	0	0	0	0	0	0	0	0	0	0	0	0	0	0	0	0	0	0	0	0	0	0	0	0	0	0
d__Bacteria;p__Bacteroidota;c__Bacteroidia;o__Bacteroidales;f__Bacteroidaceae;g__Bacteroides;s__Bacteroides_massiliensis	4	0	0	0	4638	0	0	0	1993	3193	0	0	2731	4	2725	4	5	0	0	0	0	27	12	0	502	0	0	0	273	248	12	811	75	0	35	0	6	0	0	4111	0	0	10	0	0	3079	0	0	1200
d__Bacteria;p__Bacteroidota;c__Bacteroidia;o__Bacteroidales;f__Bacteroidaceae;g__Bacteroides;s__Bacteroides_nordii	36	0	0	0	0	0	0	0	0	30	0	0	6	0	116	0	0	1721	0	0	0	0	0	0	0	0	0	261	8	0	35	0	0	3	0	0	0	29	0	6	0	0	0	0	0	59	0	0	0
d__Bacteria;p__Bacteroidota;c__Bacteroidia;o__Bacteroidales;f__Bacteroidaceae;g__Bacteroides;s__Bacteroides_plebeius	0	3251	0	0	0	89	0	0	0	0	1595	9213	0	0	0	0	0	0	14	0	0	0	0	0	115	0	0	0	498	110	0	0	4	0	0	0	0	7	15	0	0	0	1	0	2130	1062	0	2	0
d__Bacteria;p__Bacteroidota;c__Bacteroidia;o__Bacteroidales;f__Bacteroidaceae;g__Bacteroides;s__Bacteroides_salyersiae	0	0	0	0	0	0	0	0	0	0	0	114	90	0	14	0	139	0	0	0	0	0	0	0	0	0	0	0	0	0	0	126	0	0	23	0	0	0	0	0	0	0	0	0	2620	0	0	0	0
d__Bacteria;p__Bacteroidota;c__Bacteroidia;o__Bacteroidales;f__Bacteroidaceae;g__Bacteroides;s__Bacteroides_stercoris	318	2550	108	0	772	0	160	505	2093	0	4172	58	1725	0	2544	17	0	0	4750	7	18593	13	0	8	80	13	19	17	8	142	207	47	14	0	191	7	19	4	18	806	8	0	4	0	5	912	0	373	108
d__Bacteria;p__Bacteroidota;c__Bacteroidia;o__Bacteroidales;f__Bacteroidaceae;g__Bacteroides;s__Bacteroides_uniformis	0	0	3	0	0	0	0	0	0	0	0	11	0	0	0	0	2946	768	0	0	0	0	0	0	18	0	0	0	0	2	2	0	0	0	0	0	61	0	0	0	0	0	0	0	0	0	0	0	20
d__Bacteria;p__Bacteroidota;c__Bacteroidia;o__Bacteroidales;f__Bacteroidaceae;g__Bacteroides;s__Bacteroides_vulgatus	945	0	893	0	7853	8159	2858	19	4580	0	6312	124	799	0	8450	57	20	8718	13174	20	10153	21	17	69	1174	967	27	0	162	365	456	2241	47	8	931	6	20	12405	23	7603	0	1898	9417	0	0	2712	4895	787	3379
d__Bacteria;p__Bacteroidota;c__Bacteroidia;o__Bacteroidales;f__Bacteroidaceae;g__Bacteroides;s__bacterium_NLAE-zl-H496	0	0	0	0	0	0	0	0	0	0	0	0	0	0	0	0	0	0	0	0	0	0	0	0	0	0	0	0	0	0	0	0	0	0	0	0	0	0	0	0	0	0	0	0	0	0	0	0	0
d__Bacteria;p__Bacteroidota;c__Bacteroidia;o__Bacteroidales;f__Bacteroidaceae;g__Bacteroides;s__metagenome	0	0	0	0	0	4761	0	0	0	0	0	0	0	0	0	0	0	0	0	0	0	0	0	0	0	0	0	0	0	0	0	0	0	0	0	0	0	0	0	0	0	0	0	0	0	0	0	0	0
d__Bacteria;p__Bacteroidota;c__Bacteroidia;o__Bacteroidales;f__Bacteroidaceae;g__Bacteroides;s__uncultured_bacterium	0	0	0	0	0	0	0	0	0	0	0	0	0	0	0	0	0	0	0	0	0	0	0	8	1	0	0	0	0	0	0	0	0	0	0	0	0	0	0	0	0	0	0	0	0	0	0	0	0
d__Bacteria;p__Bacteroidota;c__Bacteroidia;o__Bacteroidales;f__Bacteroidales_Incertae_Sedis;g__Phocaeicola;s__Phocaeicola_abscessus	0	0	0	0	0	0	0	0	0	0	0	0	0	0	0	0	5	0	0	0	0	0	0	70	0	0	0	0	0	0	0	0	0	0	0	0	0	0	0	0	0	0	0	0	0	0	0	0	0
d__Bacteria;p__Bacteroidota;c__Bacteroidia;o__Bacteroidales;f__Bacteroidales_RF16_group;g__Bacteroidales_RF16_group;s__uncultured_bacterium	0	0	0	0	0	0	0	0	0	0	0	0	0	0	0	0	0	0	0	0	0	0	28	0	0	0	0	0	0	0	0	0	0	0	0	0	0	0	0	0	0	0	0	0	0	0	0	0	0
d__Bacteria;p__Bacteroidota;c__Bacteroidia;o__Bacteroidales;f__Barnesiellaceae;g__Barnesiella;__	191	852	2695	0	431	289	0	0	435	477	1744	582	1233	0	166	31	1223	0	829	0	0	238	6	84	27	0	11	104	0	0	177	166	1	13	36	0	0	16	0	6	395	2802	0	8	0	1151	0	54	1879
d__Bacteria;p__Bacteroidota;c__Bacteroidia;o__Bacteroidales;f__Barnesiellaceae;g__Barnesiella;s__uncultured_bacterium	0	0	0	0	0	0	0	0	0	0	0	0	0	0	0	0	0	0	0	0	11398	3	0	0	0	0	0	9	0	0	0	0	0	0	0	0	0	0	0	0	0	0	0	0	0	0	0	0	0
d__Bacteria;p__Bacteroidota;c__Bacteroidia;o__Bacteroidales;f__Barnesiellaceae;g__Coprobacter;__	0	0	0	0	971	0	0	0	176	2	0	0	65	0	0	0	0	0	0	0	0	20	17	0	0	0	0	458	0	0	28	0	0	0	220	0	0	3	0	0	1	908	0	0	2	147	0	0	2
d__Bacteria;p__Bacteroidota;c__Bacteroidia;o__Bacteroidales;f__Barnesiellaceae;g__Coprobacter;s__Coprobacter_secundus	0	0	0	0	348	0	0	0	0	5	50	0	0	0	0	0	0	0	126	0	0	0	0	0	2	0	0	0	0	0	0	0	0	0	0	0	0	0	0	0	0	0	0	0	0	1	0	0	0
d__Bacteria;p__Bacteroidota;c__Bacteroidia;o__Bacteroidales;f__Barnesiellaceae;g__Coprobacter;s__uncultured_bacterium	0	0	0	0	0	0	0	0	0	0	0	0	0	0	0	0	0	0	0	0	0	0	0	0	0	0	0	0	0	0	0	0	0	0	0	0	0	0	0	0	0	0	0	0	0	0	0	0	0
d__Bacteria;p__Bacteroidota;c__Bacteroidia;o__Bacteroidales;f__Barnesiellaceae;g__uncultured;__	0	215	0	0	32	0	0	0	82	0	0	0	0	0	0	0	0	0	0	0	0	43	0	0	0	0	0	0	2	0	0	0	0	10	0	0	0	0	0	0	0	0	0	0	0	314	0	0	41
d__Bacteria;p__Bacteroidota;c__Bacteroidia;o__Bacteroidales;f__Barnesiellaceae;g__uncultured;s__uncultured_organism	0	0	0	0	38	0	0	0	0	0	0	0	0	0	0	0	0	0	0	0	0	0	0	0	0	0	0	0	0	0	0	0	0	0	0	0	0	0	0	0	0	0	0	0	0	0	0	0	0
d__Bacteria;p__Bacteroidota;c__Bacteroidia;o__Bacteroidales;f__Dysgonomonadaceae;g__Proteiniphilum;__	0	0	3295	0	0	0	0	0	0	0	0	0	0	0	0	0	0	0	0	0	0	0	0	0	0	0	0	0	0	0	0	0	0	0	0	0	0	0	0	0	0	0	0	0	0	0	0	0	0
d__Bacteria;p__Bacteroidota;c__Bacteroidia;o__Bacteroidales;f__Marinifilaceae;__;__	0	0	0	0	0	0	0	0	0	0	0	0	0	0	0	0	0	0	0	0	0	0	0	0	0	0	0	0	0	0	0	0	0	0	7	0	0	0	0	0	0	0	0	0	0	0	0	0	0
d__Bacteria;p__Bacteroidota;c__Bacteroidia;o__Bacteroidales;f__Marinifilaceae;g__Butyricimonas;__	0	125	583	0	354	40	0	0	177	229	378	0	8	0	59	12	2	72	73	0	617	19	13	1	9	0	5	161	12	0	13	44	0	24	28	0	0	284	0	281	0	276	0	0	0	60	15	11	136
d__Bacteria;p__Bacteroidota;c__Bacteroidia;o__Bacteroidales;f__Marinifilaceae;g__Butyricimonas;s__Butyricimonas_sp.	0	0	0	0	0	0	0	0	0	0	0	0	0	0	0	0	0	0	0	0	0	0	0	0	0	0	0	0	0	0	0	0	0	0	0	0	0	0	0	0	0	0	0	0	0	0	0	0	0
d__Bacteria;p__Bacteroidota;c__Bacteroidia;o__Bacteroidales;f__Marinifilaceae;g__Butyricimonas;s__Butyricimonas_virosa	0	97	0	0	0	0	0	0	0	0	0	276	0	0	0	0	0	33	0	0	0	0	0	0	0	0	0	0	0	0	0	16	0	25	0	0	39	0	0	59	0	0	0	0	0	385	31	33	8
d__Bacteria;p__Bacteroidota;c__Bacteroidia;o__Bacteroidales;f__Marinifilaceae;g__Butyricimonas;s__uncultured_Bacteroidetes	83	0	0	0	16	0	0	0	0	0	0	0	0	0	0	0	0	0	0	0	0	0	0	0	0	0	0	0	0	0	0	0	0	0	0	0	0	0	0	0	0	24	0	0	0	0	0	0	0
d__Bacteria;p__Bacteroidota;c__Bacteroidia;o__Bacteroidales;f__Marinifilaceae;g__Butyricimonas;s__uncultured_bacterium	0	0	23	0	48	87	0	0	336	1	0	0	28	0	24	0	0	0	34	0	0	39	20	17	69	0	5	305	0	0	0	36	0	92	47	0	0	3	0	17	0	0	0	0	35	69	16	22	165
d__Bacteria;p__Bacteroidota;c__Bacteroidia;o__Bacteroidales;f__Marinifilaceae;g__Butyricimonas;s__uncultured_organism	0	0	0	0	135	0	0	0	98	0	520	0	8	0	176	0	795	0	31	0	662	36	0	19	0	0	0	1794	0	0	28	12	0	13	54	0	0	67	0	313	0	57	0	0	0	52	0	40	34
d__Bacteria;p__Bacteroidota;c__Bacteroidia;o__Bacteroidales;f__Marinifilaceae;g__Odoribacter;__	0	64	1071	0	882	100	0	509	310	20	108	38	209	0	655	9	103	0	90	0	414	0	14	37	10	0	0	273	15	0	45	0	0	109	1	0	0	0	0	202	44	350	1	0	314	100	7	0	471
d__Bacteria;p__Bacteroidota;c__Bacteroidia;o__Bacteroidales;f__Marinifilaceae;g__Odoribacter;s__Odoribacter_laneus	0	0	648	0	0	0	0	0	0	0	0	0	0	0	0	0	0	0	0	0	0	0	0	0	0	0	0	0	0	0	0	0	0	0	0	0	0	0	0	0	0	0	0	0	0	0	0	0	0
d__Bacteria;p__Bacteroidota;c__Bacteroidia;o__Bacteroidales;f__Marinifilaceae;g__Odoribacter;s__Odoribacter_splanchnicus	0	275	0	0	0	150	0	272	441	95	368	285	47	0	407	5	33	0	480	0	1067	9	21	9	136	0	7	349	16	0	51	0	0	242	277	0	0	3	0	594	59	0	0	0	324	278	0	9	673
d__Bacteria;p__Bacteroidota;c__Bacteroidia;o__Bacteroidales;f__Marinifilaceae;g__Odoribacter;s__uncultured_bacterium	0	0	0	0	0	0	0	0	0	0	0	0	0	0	0	0	0	0	0	0	0	0	76	0	0	0	0	0	0	0	0	0	0	0	0	0	0	0	0	0	0	0	0	0	0	0	0	0	0
d__Bacteria;p__Bacteroidota;c__Bacteroidia;o__Bacteroidales;f__Marinifilaceae;g__Sanguibacteroides;__	0	0	0	0	0	0	0	0	3	0	0	0	0	0	0	0	0	0	0	0	0	0	0	0	0	0	0	0	0	0	0	0	0	0	0	0	0	0	0	0	0	0	0	0	0	0	0	0	0
d__Bacteria;p__Bacteroidota;c__Bacteroidia;o__Bacteroidales;f__Marinifilaceae;g__Sanguibacteroides;s__Gabonibacter_massiliensis	0	0	0	0	0	0	0	0	0	0	0	0	0	0	0	0	0	0	0	0	0	0	0	0	88	0	0	0	0	0	2	0	0	0	0	0	0	18	0	0	0	0	0	0	0	0	0	0	147
d__Bacteria;p__Bacteroidota;c__Bacteroidia;o__Bacteroidales;f__Marinifilaceae;g__Sanguibacteroides;s__Gabonibacter_timonensis	0	0	0	0	0	0	0	0	0	0	0	0	0	0	0	0	0	0	0	0	0	0	0	0	0	0	0	0	0	0	0	0	0	0	0	0	0	0	0	0	0	0	0	0	0	0	4	0	0
d__Bacteria;p__Bacteroidota;c__Bacteroidia;o__Bacteroidales;f__Marinifilaceae;g__Sanguibacteroides;s__Sanguibacteroides_justesenii	0	0	0	0	0	67	0	0	0	0	0	0	0	0	0	0	0	0	0	0	0	0	0	0	0	0	0	0	0	0	0	0	0	0	0	0	0	0	0	0	0	0	0	0	0	0	0	0	0
d__Bacteria;p__Bacteroidota;c__Bacteroidia;o__Bacteroidales;f__Muribaculaceae;g__CAG-873;s__uncultured_bacterium	0	0	0	0	0	0	0	0	0	0	0	0	0	0	0	0	0	0	0	0	0	0	339	0	0	0	0	0	0	0	0	0	0	0	0	0	0	0	0	0	0	0	0	0	0	0	0	0	0
d__Bacteria;p__Bacteroidota;c__Bacteroidia;o__Bacteroidales;f__Muribaculaceae;g__Muribaculaceae;__	0	168	0	0	7	0	0	0	0	840	0	0	0	0	0	0	0	0	0	0	89	0	8	0	8	0	0	0	60	0	0	0	0	0	22	0	0	0	13	0	0	0	0	0	0	559	6	0	0
d__Bacteria;p__Bacteroidota;c__Bacteroidia;o__Bacteroidales;f__Muribaculaceae;g__Muribaculaceae;s__Porphyromonadaceae_bacterium	0	0	0	0	0	0	0	0	0	0	0	0	0	0	0	0	0	0	0	0	0	0	4	0	42	0	0	0	955	0	0	0	0	0	149	0	0	0	0	0	0	0	0	0	0	0	0	0	0
d__Bacteria;p__Bacteroidota;c__Bacteroidia;o__Bacteroidales;f__Muribaculaceae;g__Muribaculaceae;s__gut_metagenome	0	69	0	0	0	0	0	0	0	0	0	0	0	0	0	0	0	0	0	0	0	0	0	0	0	0	0	0	0	0	0	0	0	0	0	0	0	0	0	0	0	0	0	0	0	0	0	0	0
d__Bacteria;p__Bacteroidota;c__Bacteroidia;o__Bacteroidales;f__Muribaculaceae;g__Muribaculaceae;s__uncultured_Porphyromonadaceae	0	0	0	0	0	0	0	0	0	0	0	0	0	0	0	0	0	0	0	0	0	0	27	0	0	0	19	0	0	0	0	0	0	2041	0	0	0	0	0	0	0	0	0	0	0	0	0	0	0
d__Bacteria;p__Bacteroidota;c__Bacteroidia;o__Bacteroidales;f__Muribaculaceae;g__Muribaculaceae;s__uncultured_bacterium	0	1576	0	0	0	162	0	1600	0	1974	0	0	0	0	1687	0	0	0	0	0	0	33	43	0	146	0	23	0	0	0	0	0	0	599	204	0	0	0	0	262	0	0	0	0	1310	0	194	10	221
d__Bacteria;p__Bacteroidota;c__Bacteroidia;o__Bacteroidales;f__Muribaculaceae;g__Muribaculaceae;s__uncultured_organism	0	0	0	0	0	0	0	0	0	0	0	0	0	0	0	0	0	0	0	0	0	0	0	0	0	0	0	0	0	0	0	0	0	0	0	0	0	0	0	0	0	0	0	0	0	0	0	0	0
d__Bacteria;p__Bacteroidota;c__Bacteroidia;o__Bacteroidales;f__Muribaculaceae;g__Muribaculaceae;s__uncultured_rumen	0	0	0	0	0	0	0	0	0	0	0	0	0	0	0	0	0	0	0	0	0	0	0	0	0	0	0	0	0	0	0	0	0	0	0	0	0	0	0	0	0	0	0	0	0	0	0	0	0
d__Bacteria;p__Bacteroidota;c__Bacteroidia;o__Bacteroidales;f__Muribaculaceae;g__Muribaculum;__	0	0	0	0	0	0	0	0	0	0	0	0	0	0	0	0	0	0	0	0	0	0	0	0	0	0	0	0	0	0	0	0	0	0	0	0	0	0	0	0	0	0	0	0	0	0	0	0	0
d__Bacteria;p__Bacteroidota;c__Bacteroidia;o__Bacteroidales;f__Porphyromonadaceae;g__Porphyromonas;__	392	39	22	0	4	0	580	137	69	2160	11	0	192	0	2875	14	129	3	2601	7	2873	0	67	14635	6852	0	0	0	3789	0	0	0	0	1704	292	0	655	720	420	0	253	1	252	0	7	117	121	254	478
d__Bacteria;p__Bacteroidota;c__Bacteroidia;o__Bacteroidales;f__Porphyromonadaceae;g__Porphyromonas;s__Bacteroidales_bacterium	0	0	0	0	0	0	0	0	0	0	0	0	0	0	1066	0	0	0	0	0	0	0	0	0	1	0	0	0	233	0	0	0	0	0	0	0	0	0	0	0	0	0	0	0	0	0	0	0	0
d__Bacteria;p__Bacteroidota;c__Bacteroidia;o__Bacteroidales;f__Porphyromonadaceae;g__Porphyromonas;s__Porphyromonadaceae_bacterium	0	0	0	0	0	0	0	0	0	0	0	0	0	0	0	0	0	0	0	0	0	0	0	0	88	0	0	0	0	0	0	0	0	17	0	0	0	0	0	0	0	0	0	0	0	0	0	0	0
d__Bacteria;p__Bacteroidota;c__Bacteroidia;o__Bacteroidales;f__Porphyromonadaceae;g__Porphyromonas;s__Porphyromonas_asaccharolytica	0	251	5	0	0	0	0	14	0	323	0	0	0	0	3636	22390	16	1605	2400	0	44	0	48	12469	1458	0	0	0	625	0	0	0	0	462	411	0	1731	0	173	0	608	3	39	0	0	151	192	41	0
d__Bacteria;p__Bacteroidota;c__Bacteroidia;o__Bacteroidales;f__Porphyromonadaceae;g__Porphyromonas;s__Porphyromonas_bennonis	0	0	0	0	0	0	0	2	132	384	0	0	0	0	0	44	9	18	3342	2	3969	0	17	1833	16657	1	0	569	1558	0	0	6205	0	2862	50	0	3	3174	24	0	2369	0	5	36	21	230	609	0	0
d__Bacteria;p__Bacteroidota;c__Bacteroidia;o__Bacteroidales;f__Porphyromonadaceae;g__Porphyromonas;s__Porphyromonas_pasteri	0	0	0	0	0	0	0	0	0	0	0	0	0	0	0	0	0	0	0	0	0	0	0	0	0	0	0	0	0	0	0	0	0	0	0	0	0	0	0	0	0	0	0	0	0	0	0	0	0
d__Bacteria;p__Bacteroidota;c__Bacteroidia;o__Bacteroidales;f__Porphyromonadaceae;g__Porphyromonas;s__Porphyromonas_somerae	0	1	0	0	42	0	0	0	0	0	5	0	0	0	222	1789	26	205	0	0	0	0	3	0	311	0	0	3070	275	0	0	0	0	0	0	0	489	5	0	0	0	0	20	2001	0	0	7	0	0
d__Bacteria;p__Bacteroidota;c__Bacteroidia;o__Bacteroidales;f__Porphyromonadaceae;g__Porphyromonas;s__Porphyromonas_uenonis	0	0	0	0	0	0	17	23	0	0	25	0	249	0	55	1954	5	712	0	0	634	38	32	0	175	0	0	0	198	0	0	0	0	498	7	0	70	0	89	68	0	39	32	163	0	6	0	5	669
d__Bacteria;p__Bacteroidota;c__Bacteroidia;o__Bacteroidales;f__Porphyromonadaceae;g__Porphyromonas;s__uncultured_bacterium	0	0	0	0	0	0	0	0	0	0	0	0	0	0	0	0	0	0	0	0	0	0	0	0	0	0	6	0	0	0	0	0	0	0	0	0	0	0	0	0	0	0	0	0	0	0	0	0	0
d__Bacteria;p__Bacteroidota;c__Bacteroidia;o__Bacteroidales;f__Porphyromonadaceae;g__Porphyromonas;s__uncultured_microorganism	0	24	0	0	0	0	0	86	0	0	0	0	23	0	0	199	7	0	0	0	0	1	235	13979	15438	0	0	0	235	0	0	0	0	9	112	0	0	16	0	0	28	6	639	0	0	20	0	5	529
d__Bacteria;p__Bacteroidota;c__Bacteroidia;o__Bacteroidales;f__Prevotellaceae;__;__	0	0	0	0	0	0	0	0	0	0	0	0	0	0	0	0	0	0	0	0	3	0	24	0	0	0	0	0	0	0	0	0	0	174	0	0	0	0	0	0	0	0	0	0	0	0	0	0	0
d__Bacteria;p__Bacteroidota;c__Bacteroidia;o__Bacteroidales;f__Prevotellaceae;g__Alloprevotella;__	0	0	0	0	0	0	0	7314	0	0	0	0	0	0	0	0	0	0	3	0	0	0	77	0	0	0	10	0	0	0	0	28	0	0	0	0	0	0	0	456	0	0	0	34	0	0	245	0	0
d__Bacteria;p__Bacteroidota;c__Bacteroidia;o__Bacteroidales;f__Prevotellaceae;g__Alloprevotella;s__Prevotellaceae_bacterium	0	0	0	0	0	0	0	0	0	0	0	0	0	0	0	0	0	0	0	0	0	0	0	0	0	0	43	4	0	0	0	0	0	4529	0	0	0	0	0	0	0	0	0	0	0	0	0	0	0
d__Bacteria;p__Bacteroidota;c__Bacteroidia;o__Bacteroidales;f__Prevotellaceae;g__Alloprevotella;s__gut_metagenome	0	0	0	0	0	0	0	0	0	0	0	0	0	0	0	0	0	0	0	0	0	0	0	0	0	0	0	0	0	0	0	0	0	0	436	0	0	0	0	0	0	0	0	0	0	0	0	0	0
d__Bacteria;p__Bacteroidota;c__Bacteroidia;o__Bacteroidales;f__Prevotellaceae;g__Alloprevotella;s__uncultured_bacterium	0	0	0	0	0	0	0	0	0	0	0	0	0	0	0	0	0	0	0	0	0	0	0	0	0	0	0	0	0	0	0	0	0	3	0	0	0	0	0	0	0	0	0	0	0	0	0	0	0
d__Bacteria;p__Bacteroidota;c__Bacteroidia;o__Bacteroidales;f__Prevotellaceae;g__Alloprevotella;s__uncultured_organism	0	0	0	0	0	0	0	0	0	0	0	0	0	0	0	0	0	0	0	0	0	0	15	0	0	0	0	0	0	0	0	0	0	0	0	0	0	0	0	326	0	0	0	0	0	0	0	0	0
d__Bacteria;p__Bacteroidota;c__Bacteroidia;o__Bacteroidales;f__Prevotellaceae;g__Paraprevotella;__	335	0	0	0	0	0	0	158	39	0	0	79	309	0	0	0	0	0	1	0	0	0	0	0	210	6	12	0	0	8	257	0	6	1642	68	0	0	0	0	3011	0	0	2902	2	0	4060	40	0	13
d__Bacteria;p__Bacteroidota;c__Bacteroidia;o__Bacteroidales;f__Prevotellaceae;g__Paraprevotella;s__Paraprevotella_clara	0	0	0	0	0	0	0	0	0	0	0	0	0	0	0	0	0	0	0	0	0	0	0	0	0	0	0	0	0	0	0	0	0	0	0	0	0	0	0	0	0	0	0	0	0	0	0	0	0
d__Bacteria;p__Bacteroidota;c__Bacteroidia;o__Bacteroidales;f__Prevotellaceae;g__Paraprevotella;s__Paraprevotella_xylaniphila	0	0	0	0	403	0	0	0	0	0	0	0	0	0	0	0	695	0	0	0	0	0	0	0	0	0	0	0	0	0	0	0	0	0	2	0	0	0	0	0	0	0	0	0	0	0	0	0	0
d__Bacteria;p__Bacteroidota;c__Bacteroidia;o__Bacteroidales;f__Prevotellaceae;g__Paraprevotella;s__uncultured_bacterium	0	0	0	0	0	0	0	48	0	0	0	0	0	0	0	0	0	0	0	0	0	0	0	0	0	0	0	0	0	0	0	0	0	0	0	0	0	0	0	0	0	0	513	0	0	0	0	0	59
d__Bacteria;p__Bacteroidota;c__Bacteroidia;o__Bacteroidales;f__Prevotellaceae;g__Prevotella;__	6322	14	2	0	302	637	0	58013	0	0	0	0	0	0	0	18	1045	0	108	0	3	0	3300	0	238	0	17	42	0	0	786	72	146	31115	1997	0	36	0	25	1666	0	0	0	121	1244	463	2095	0	7
d__Bacteria;p__Bacteroidota;c__Bacteroidia;o__Bacteroidales;f__Prevotellaceae;g__Prevotella;s__Massiliprevotella_massiliensis	0	0	0	0	0	0	0	0	0	0	0	0	0	0	0	0	0	0	0	0	0	0	190	0	46	0	0	0	0	0	0	0	0	0	0	0	0	0	0	0	0	0	0	0	0	0	36	0	0
d__Bacteria;p__Bacteroidota;c__Bacteroidia;o__Bacteroidales;f__Prevotellaceae;g__Prevotella;s__Prevotella_bergensis	35	0	0	26	0	0	0	0	0	15	0	0	0	0	0	0	0	43	8	0	110	0	42	86	78	0	0	0	1284	0	0	8	0	10	64	0	101	0	215	0	0	0	415	0	0	18	0	0	8
d__Bacteria;p__Bacteroidota;c__Bacteroidia;o__Bacteroidales;f__Prevotellaceae;g__Prevotella;s__Prevotella_bivia	720	891	13	8496	36	0	0	0	10	3	25	4258	0	35322	15485	50	59	0	0	0	0	43226	999	18	2044	23	0	25	5476	13589	0	0	0	0	14295	0	8995	5	7889	12	0	0	0	246	13024	3956	0	0	4912
d__Bacteria;p__Bacteroidota;c__Bacteroidia;o__Bacteroidales;f__Prevotellaceae;g__Prevotella;s__Prevotella_buccalis	1292	0	9	9	0	0	130	269	284	1182	12	0	302	0	112	181	21	1373	1572	9	6390	0	182	1426	2823	51203	0	16	5208	0	286	973	14288	713	500	0	1371	7	14446	0	937	48	959	384	15	1859	73	2	417
d__Bacteria;p__Bacteroidota;c__Bacteroidia;o__Bacteroidales;f__Prevotellaceae;g__Prevotella;s__Prevotella_colorans	0	3186	20	0	0	0	0	14	0	3341	51	0	0	0	16	4841	6	5659	1064	0	0	61	0	12820	66	0	0	0	34	0	0	0	0	0	125	0	0	0	1428	0	1068	0	8	0	0	594	0	0	52
d__Bacteria;p__Bacteroidota;c__Bacteroidia;o__Bacteroidales;f__Prevotellaceae;g__Prevotella;s__Prevotella_copri	0	0	0	0	151	129	0	5585	0	0	0	0	0	0	0	0	195	0	0	0	0	0	213	0	5	0	1	0	0	0	152	0	3	3154	349	4	0	0	9	301	0	0	0	75	0	374	44	0	0
d__Bacteria;p__Bacteroidota;c__Bacteroidia;o__Bacteroidales;f__Prevotellaceae;g__Prevotella;s__Prevotella_corporis	0	5975	0	5	70	49	0	44	5	2528	640	8	955	6	4848	0	0	16	9541	25	12259	3073	3217	5924	54340	14	0	427	21007	30	4083	9	7	3371	3177	0	21956	59	173	518	0	0	797	0	8	1925	13171	0	3532
d__Bacteria;p__Bacteroidota;c__Bacteroidia;o__Bacteroidales;f__Prevotellaceae;g__Prevotella;s__Prevotella_denticola	0	0	0	0	0	0	0	0	0	0	0	0	0	0	0	0	0	0	0	0	0	0	0	0	0	0	0	0	0	0	0	0	0	0	0	0	0	0	0	0	0	0	0	0	0	0	0	0	0
d__Bacteria;p__Bacteroidota;c__Bacteroidia;o__Bacteroidales;f__Prevotellaceae;g__Prevotella;s__Prevotella_disiens	2475	2328	0	2194	0	0	0	134	0	0	0	2311	0	4230	10253	0	7	11241	0	0	0	0	20757	0	265	11	49	0	0	0	5	0	12534	0	8447	0	0	0	5825	0	0	0	4	0	0	12910	12	0	676
d__Bacteria;p__Bacteroidota;c__Bacteroidia;o__Bacteroidales;f__Prevotellaceae;g__Prevotella;s__Prevotella_fusca	0	0	0	0	0	0	0	0	0	0	0	0	0	0	0	0	0	0	0	0	0	0	0	0	0	0	0	0	0	0	0	0	0	0	0	0	0	0	0	0	0	0	0	0	0	0	0	0	0
d__Bacteria;p__Bacteroidota;c__Bacteroidia;o__Bacteroidales;f__Prevotellaceae;g__Prevotella;s__Prevotella_melaninogenica	0	0	0	0	0	0	0	0	0	0	0	0	0	0	0	0	0	0	0	0	0	0	0	0	0	0	0	0	0	0	0	0	0	0	0	0	0	0	0	0	0	0	0	0	0	0	0	0	0
d__Bacteria;p__Bacteroidota;c__Bacteroidia;o__Bacteroidales;f__Prevotellaceae;g__Prevotella;s__Prevotella_nanceiensis	0	0	0	0	0	0	0	0	0	0	0	0	0	0	39	0	0	0	0	0	0	0	0	0	0	0	24	0	0	0	0	0	0	0	0	37336	0	0	0	0	0	0	0	0	0	0	0	0	0
d__Bacteria;p__Bacteroidota;c__Bacteroidia;o__Bacteroidales;f__Prevotellaceae;g__Prevotella;s__Prevotella_nigrescens	0	0	0	0	0	0	0	0	0	0	0	0	0	0	0	0	0	0	0	0	0	0	0	0	0	0	0	0	0	0	0	0	0	0	0	0	0	0	0	0	0	0	0	0	0	0	0	0	0
d__Bacteria;p__Bacteroidota;c__Bacteroidia;o__Bacteroidales;f__Prevotellaceae;g__Prevotella;s__Prevotella_oralis	0	0	0	0	0	0	0	5	0	0	0	0	0	0	0	0	0	0	0	0	0	0	0	0	0	0	0	0	0	0	0	0	0	0	0	0	0	0	0	0	0	0	0	0	0	0	0	0	0
d__Bacteria;p__Bacteroidota;c__Bacteroidia;o__Bacteroidales;f__Prevotellaceae;g__Prevotella;s__Prevotella_oulorum	0	0	0	0	0	0	0	0	0	0	0	0	0	0	0	0	0	0	0	0	0	0	0	0	0	0	0	0	0	0	0	0	0	0	0	335	0	0	0	0	0	0	0	0	0	0	0	0	0
d__Bacteria;p__Bacteroidota;c__Bacteroidia;o__Bacteroidales;f__Prevotellaceae;g__Prevotella;s__Prevotella_pleuritidis	0	0	0	0	0	0	0	0	0	0	0	0	0	0	0	0	0	0	0	0	0	0	0	0	0	0	0	0	0	0	0	0	0	0	0	0	0	0	0	0	0	0	0	0	0	0	0	0	0
d__Bacteria;p__Bacteroidota;c__Bacteroidia;o__Bacteroidales;f__Prevotellaceae;g__Prevotella;s__Prevotella_salivae	0	0	0	0	0	0	0	0	0	0	0	0	0	0	0	0	0	0	0	0	0	0	0	0	0	0	0	0	0	0	0	0	0	0	0	202	0	0	0	0	0	0	0	0	0	0	0	0	0
d__Bacteria;p__Bacteroidota;c__Bacteroidia;o__Bacteroidales;f__Prevotellaceae;g__Prevotella;s__Prevotella_stercorea	0	0	0	0	0	0	0	0	0	0	0	0	0	0	0	0	0	0	0	0	0	0	114	0	0	0	0	0	0	0	0	0	7	564	0	0	0	0	0	0	0	0	0	0	0	0	349	0	0
d__Bacteria;p__Bacteroidota;c__Bacteroidia;o__Bacteroidales;f__Prevotellaceae;g__Prevotella;s__Prevotella_timonensis	249	537	4	686	14	11	0	531	0	49	270	5	14	453	6194	13738	29	2411	252	0	5	164	225	3196	1092	8	0	40	63	0	4	0	8101	666	81	0	1750	0	18641	4	360	1	948	576	5	1917	13	0	167
d__Bacteria;p__Bacteroidota;c__Bacteroidia;o__Bacteroidales;f__Prevotellaceae;g__Prevotella;s__Prevotellaceae_bacterium	0	0	0	0	0	159	0	0	0	0	0	0	0	0	0	0	0	0	0	0	0	0	0	0	0	0	0	0	0	0	0	0	0	154	0	0	0	0	0	0	0	0	0	0	0	0	56	0	0
d__Bacteria;p__Bacteroidota;c__Bacteroidia;o__Bacteroidales;f__Prevotellaceae;g__Prevotella;s__human_gut	0	0	0	0	0	0	0	0	0	0	0	0	0	0	0	0	0	0	0	0	0	0	2436	0	0	0	0	0	0	0	0	0	0	906	0	0	0	0	0	0	0	0	0	0	0	0	0	0	0
d__Bacteria;p__Bacteroidota;c__Bacteroidia;o__Bacteroidales;f__Prevotellaceae;g__Prevotella;s__uncultured_Bacteroidetes	0	0	0	5	54	0	0	1	0	1097	0	0	0	0	0	0	0	6	3320	0	0	0	22	0	15	0	0	0	426	0	0	0	0	43	158	0	0	0	0	0	0	0	0	0	0	885	0	0	0
d__Bacteria;p__Bacteroidota;c__Bacteroidia;o__Bacteroidales;f__Prevotellaceae;g__Prevotella;s__uncultured_Wautersiella	0	0	0	0	0	0	0	5620	0	0	0	0	0	0	0	0	0	0	0	0	0	0	0	0	0	0	0	0	0	0	0	0	0	0	0	0	0	0	17	0	0	0	0	81	0	0	51	0	0
d__Bacteria;p__Bacteroidota;c__Bacteroidia;o__Bacteroidales;f__Prevotellaceae;g__Prevotella;s__uncultured_bacterium	0	0	0	0	0	0	0	3	0	0	0	0	0	0	0	0	0	0	0	0	0	0	0	0	0	0	0	0	0	0	0	0	0	6	0	0	0	0	0	0	0	0	0	0	2	0	0	0	0
d__Bacteria;p__Bacteroidota;c__Bacteroidia;o__Bacteroidales;f__Prevotellaceae;g__Prevotella;s__unidentified_eubacterium	0	0	0	0	0	0	0	0	0	0	0	0	0	0	0	0	0	0	0	0	0	0	0	0	0	0	0	0	0	0	0	0	0	0	0	35	0	0	0	0	0	0	0	0	0	0	0	0	0
d__Bacteria;p__Bacteroidota;c__Bacteroidia;o__Bacteroidales;f__Prevotellaceae;g__Prevotellaceae_NK3B31_group;__	0	0	0	0	0	0	0	0	0	0	0	0	0	0	0	0	0	0	0	0	0	0	0	0	0	0	0	0	0	0	0	0	0	0	0	0	0	0	0	0	0	0	0	0	0	0	0	0	0
d__Bacteria;p__Bacteroidota;c__Bacteroidia;o__Bacteroidales;f__Prevotellaceae;g__Prevotellaceae_NK3B31_group;s__metagenome	0	0	0	0	0	0	0	0	0	0	0	0	0	0	0	0	0	0	0	0	0	0	150	0	0	0	0	0	0	0	0	0	0	0	0	0	0	0	0	34	0	0	0	0	0	0	0	0	0
d__Bacteria;p__Bacteroidota;c__Bacteroidia;o__Bacteroidales;f__Prevotellaceae;g__Prevotellaceae_NK3B31_group;s__uncultured_organism	0	0	0	0	0	0	0	0	0	0	0	2363	0	0	4604	0	0	0	0	0	0	16	0	0	0	0	0	0	340	34	16	0	0	0	0	0	5	7	0	12	0	0	2	0	0	0	0	0	4057
d__Bacteria;p__Bacteroidota;c__Bacteroidia;o__Bacteroidales;f__Prevotellaceae;g__Prevotellaceae_UCG-001;s__Marseilla_massiliensis	0	0	0	0	0	0	0	0	0	0	0	0	0	0	0	0	0	0	0	0	0	0	0	0	0	0	0	0	0	0	0	0	0	0	0	0	0	0	0	0	0	0	0	0	0	0	0	685	0
d__Bacteria;p__Bacteroidota;c__Bacteroidia;o__Bacteroidales;f__Prevotellaceae;g__Prevotellaceae_UCG-001;s__uncultured_bacterium	0	0	0	0	0	0	0	0	0	0	0	0	0	0	0	0	0	0	0	0	0	0	19	0	0	0	0	0	0	0	0	0	0	0	0	0	0	0	0	0	0	0	0	0	0	0	0	0	0
d__Bacteria;p__Bacteroidota;c__Bacteroidia;o__Bacteroidales;f__Prevotellaceae;g__Prevotellaceae_UCG-003;s__uncultured_bacterium	0	0	0	0	0	0	0	0	0	0	0	0	0	0	0	0	0	0	0	0	0	0	139	0	0	0	0	0	0	0	0	0	0	0	0	0	0	0	0	0	0	0	0	0	0	0	0	0	0
d__Bacteria;p__Bacteroidota;c__Bacteroidia;o__Bacteroidales;f__Prevotellaceae;g__Prevotellaceae_UCG-004;s__uncultured_bacterium	0	0	0	0	0	0	0	0	0	0	0	0	0	0	0	0	0	0	0	0	0	0	29	0	0	0	0	0	0	0	0	0	0	0	0	0	0	0	0	0	0	0	0	0	0	0	0	0	0
d__Bacteria;p__Bacteroidota;c__Bacteroidia;o__Bacteroidales;f__Prevotellaceae;g__uncultured;s__Prevotella_sp.	0	0	0	0	0	0	0	0	0	0	0	0	0	0	0	0	0	0	0	0	0	0	0	0	0	0	0	0	0	0	0	0	0	0	0	0	0	0	0	0	0	0	0	0	0	0	0	0	0
d__Bacteria;p__Bacteroidota;c__Bacteroidia;o__Bacteroidales;f__Prevotellaceae;g__uncultured;s__metagenome	0	0	0	0	0	0	0	0	0	0	0	0	0	0	0	0	0	0	0	0	0	0	92	0	0	0	0	0	0	0	0	0	0	330	0	0	0	0	3	0	0	0	0	0	0	0	616	0	0
d__Bacteria;p__Bacteroidota;c__Bacteroidia;o__Bacteroidales;f__Prevotellaceae;g__uncultured;s__uncultured_bacterium	0	0	0	0	0	0	0	1339	0	0	0	0	0	0	0	0	0	0	0	0	0	0	113	0	0	0	3	0	0	0	0	0	0	228	0	0	0	0	0	19	0	0	0	0	0	0	32	0	0
d__Bacteria;p__Bacteroidota;c__Bacteroidia;o__Bacteroidales;f__Rikenellaceae;g__Alistipes;__	9	3899	2288	0	2703	0	3	1	1186	897	3282	1573	1039	0	1413	14	3436	602	4043	13	1072	434	6	1105	129	14	6	7439	111	135	229	329	15	262	256	0	52	774	0	7552	1260	7025	408	87	1471	1867	9	0	1936
d__Bacteria;p__Bacteroidota;c__Bacteroidia;o__Bacteroidales;f__Rikenellaceae;g__Alistipes;s__Alistipes_finegoldii	0	145	762	0	783	56	0	0	0	43	2829	83	76	0	98	0	4	0	0	0	0	7	0	0	414	0	4	0	0	1	0	0	0	0	6	0	0	0	0	3310	0	75	1	0	0	34	1	0	32
d__Bacteria;p__Bacteroidota;c__Bacteroidia;o__Bacteroidales;f__Rikenellaceae;g__Alistipes;s__Alistipes_indistinctus	55	7	302	0	11	0	0	0	0	15	19	0	0	0	35	0	657	0	0	0	56	20	0	28	0	0	0	0	0	0	11	9	2	0	20	0	0	28	0	408	20	53	0	0	87	40	0	0	43
d__Bacteria;p__Bacteroidota;c__Bacteroidia;o__Bacteroidales;f__Rikenellaceae;g__Alistipes;s__Alistipes_inops	0	103	0	0	0	0	0	0	8	0	32	0	0	0	3	0	0	0	0	0	10994	10	0	4	0	0	0	24	0	0	74	0	0	4	0	0	0	0	0	0	0	2	0	0	0	41	0	0	12
d__Bacteria;p__Bacteroidota;c__Bacteroidia;o__Bacteroidales;f__Rikenellaceae;g__Alistipes;s__Alistipes_obesi	0	48	87	0	29	0	0	247	88	267	252	6	22	0	325	0	301	19	195	0	0	83	0	113	312	0	2	1213	0	0	11	0	0	5	0	0	0	0	0	77	6	219	1	0	0	3	0	0	18
d__Bacteria;p__Bacteroidota;c__Bacteroidia;o__Bacteroidales;f__Rikenellaceae;g__Alistipes;s__Alistipes_shahii	36	394	75	0	302	0	0	365	221	131	551	63	39	0	525	13	674	445	806	0	0	8	0	13	625	0	13	0	12	0	71	92	11	156	0	0	6	285	0	453	0	329	0	0	12	27	7	19	904
d__Bacteria;p__Bacteroidota;c__Bacteroidia;o__Bacteroidales;f__Rikenellaceae;g__Alistipes;s__Alistipes_sp.	11	17	134	0	31	0	0	0	0	60	184	0	34	0	119	7	268	0	325	0	1027	42	0	73	257	0	0	367	3	0	53	0	0	37	0	0	0	16	0	106	0	0	0	0	26	52	10	0	75
d__Bacteria;p__Bacteroidota;c__Bacteroidia;o__Bacteroidales;f__Rikenellaceae;g__Alistipes;s__Alistipes_timonensis	0	0	13	0	0	0	0	0	0	0	0	0	52	0	0	0	0	0	0	0	0	0	0	0	0	0	0	0	0	0	3	0	0	0	0	0	0	0	0	0	0	0	0	0	0	0	0	0	0
d__Bacteria;p__Bacteroidota;c__Bacteroidia;o__Bacteroidales;f__Rikenellaceae;g__Alistipes;s__Bacteroides_sp.	0	74	12	0	39	0	0	0	0	25	113	0	0	0	43	0	48	9	52	0	0	0	42	0	129	0	0	264	0	0	7	3	0	20	56	0	0	0	0	113	0	1068	0	0	0	52	3	40	64
d__Bacteria;p__Bacteroidota;c__Bacteroidia;o__Bacteroidales;f__Rikenellaceae;g__Alistipes;s__gut_metagenome	0	12	0	0	0	0	0	0	0	0	0	0	0	0	0	0	0	0	0	0	0	0	0	0	12	0	0	0	0	0	0	0	0	0	0	0	0	0	0	0	0	0	0	0	0	0	0	0	0
d__Bacteria;p__Bacteroidota;c__Bacteroidia;o__Bacteroidales;f__Rikenellaceae;g__Alistipes;s__uncultured_bacterium	0	0	0	0	0	0	0	0	0	0	0	0	0	0	0	0	0	0	0	0	0	0	0	0	0	0	0	0	0	0	0	0	0	0	0	0	0	0	0	2	0	0	0	0	0	0	0	0	0
d__Bacteria;p__Bacteroidota;c__Bacteroidia;o__Bacteroidales;f__Rikenellaceae;g__Alistipes;s__uncultured_organism	0	2	0	0	0	0	0	0	0	0	1	0	0	0	0	0	0	0	0	0	0	0	0	0	0	0	0	0	0	0	1	0	0	0	0	0	0	0	0	0	1	0	0	0	0	0	0	0	1
d__Bacteria;p__Bacteroidota;c__Bacteroidia;o__Bacteroidales;f__Rikenellaceae;g__Rikenella;s__uncultured_bacterium	0	0	0	0	0	0	0	0	0	0	0	0	0	0	0	0	0	0	0	0	0	0	0	0	18	0	0	0	0	0	0	0	0	0	0	0	0	0	0	0	0	0	0	0	0	0	0	0	0
d__Bacteria;p__Bacteroidota;c__Bacteroidia;o__Bacteroidales;f__Rikenellaceae;g__Rikenellaceae_RC9_gut_group;__	0	0	0	0	0	0	0	0	0	8	0	0	0	0	0	0	0	0	68	0	49	0	31	0	54	0	0	0	643	0	0	0	0	2	35	0	0	0	0	0	0	0	0	0	0	87	0	24	0
d__Bacteria;p__Bacteroidota;c__Bacteroidia;o__Bacteroidales;f__Rikenellaceae;g__Rikenellaceae_RC9_gut_group;s__Bacteroides_sp.	0	0	0	0	0	0	0	0	0	0	0	0	0	0	0	0	0	0	0	0	0	0	45	0	0	0	0	0	0	0	0	0	0	0	0	0	0	0	0	0	0	0	0	0	0	0	0	0	0
d__Bacteria;p__Bacteroidota;c__Bacteroidia;o__Bacteroidales;f__Rikenellaceae;g__Rikenellaceae_RC9_gut_group;s__uncultured_bacterium	0	333	0	0	0	0	0	1	0	12	0	0	0	0	0	0	0	0	0	0	0	0	931	0	0	0	84	0	0	0	0	0	0	700	0	0	0	0	0	0	0	0	0	0	0	0	0	0	0
d__Bacteria;p__Bacteroidota;c__Bacteroidia;o__Bacteroidales;f__Tannerellaceae;__;__	0	0	0	0	0	0	0	0	0	0	0	0	0	0	0	0	0	0	0	0	0	0	0	0	0	0	0	0	0	0	0	0	0	0	0	0	0	0	0	0	0	0	0	0	0	0	0	0	0
d__Bacteria;p__Bacteroidota;c__Bacteroidia;o__Bacteroidales;f__Tannerellaceae;g__Parabacteroides;__	1214	1112	635	0	1851	14938	0	637	1769	172	249	317	340	0	728	26	31	1398	1183	0	1671	211	150	99	281	1	6	1934	223	117	113	0	7	185	19	0	18	36	9	937	62	1131	270	21	122	2008	1221	2161	1670
d__Bacteria;p__Bacteroidota;c__Bacteroidia;o__Bacteroidales;f__Tannerellaceae;g__Parabacteroides;s__Parabacteroides_faecis	0	0	0	0	0	0	0	0	0	34	0	0	0	0	0	0	0	0	137	0	0	0	0	0	11	0	0	0	0	0	0	0	0	0	0	0	0	0	0	0	0	0	0	0	0	0	0	0	0
d__Bacteria;p__Bacteroidota;c__Bacteroidia;o__Bacteroidales;f__Tannerellaceae;g__Parabacteroides;s__Parabacteroides_goldsteinii	0	0	4122	0	0	0	0	0	47	0	175	0	0	0	33	0	26	4	0	0	0	0	0	0	0	0	0	0	0	0	0	0	2	6	26	0	0	0	0	117	0	0	0	0	0	0	0	0	652
d__Bacteria;p__Bacteroidota;c__Bacteroidia;o__Bacteroidales;f__Tannerellaceae;g__Parabacteroides;s__Parabacteroides_gordonii	0	0	0	0	0	0	0	0	0	0	0	0	0	0	0	1106	0	0	11	0	0	0	0	0	0	0	0	0	0	0	0	0	0	0	0	0	0	0	0	0	0	0	0	0	0	14	0	0	0
d__Bacteria;p__Bacteroidota;c__Bacteroidia;o__Bacteroidales;f__Tannerellaceae;g__Parabacteroides;s__Parabacteroides_johnsonii	0	0	0	0	0	0	0	0	132	0	0	0	0	0	0	7	0	0	0	0	0	0	0	0	0	0	0	0	0	0	84	0	0	0	0	0	0	0	0	0	0	885	0	0	0	47	7	0	0
d__Bacteria;p__Bacteroidota;c__Bacteroidia;o__Bacteroidales;f__Tannerellaceae;g__Parabacteroides;s__Parabacteroides_merdae	0	598	485	0	908	24481	318	435	1502	226	1266	295	193	127	1246	4	1112	3593	1091	0	1233	146	0	153	253	5	0	1553	0	181	35	11	8	158	65	0	29	509	4	362	0	0	13	74	0	39	34	406	248
d__Bacteria;p__Bacteroidota;c__Bacteroidia;o__Bacteroidales;f__Tannerellaceae;g__Parabacteroides;s__uncultured_bacterium	0	0	0	0	0	0	0	0	0	0	0	0	0	0	0	0	0	0	0	0	0	0	402	0	0	0	4	0	77	0	0	0	0	0	0	0	0	0	0	0	0	0	0	40	375	0	0	0	0
d__Bacteria;p__Bacteroidota;c__Bacteroidia;o__Bacteroidales;f__Tannerellaceae;g__Parabacteroides;s__uncultured_organism	0	0	0	0	0	0	0	0	0	0	0	0	0	0	0	0	0	0	0	0	0	0	0	0	0	0	0	0	0	0	0	0	0	0	0	0	0	0	0	0	0	0	0	0	0	0	0	0	0
d__Bacteria;p__Bacteroidota;c__Bacteroidia;o__Bacteroidales;f__Tannerellaceae;g__Tannerella;__	0	0	0	0	0	0	0	0	0	0	0	0	0	0	0	0	0	0	0	0	0	0	0	0	0	0	0	0	0	0	0	0	0	0	0	0	0	0	0	0	0	0	0	0	0	0	0	0	0
d__Bacteria;p__Bacteroidota;c__Bacteroidia;o__Bacteroidales;f__Tannerellaceae;g__Tannerellaceae;s__uncultured_bacterium	0	0	0	0	0	0	0	0	0	0	0	0	0	0	0	0	0	0	0	0	0	0	0	0	0	0	0	0	0	0	0	0	0	0	0	0	0	0	0	0	0	0	0	0	0	0	0	0	0
d__Bacteria;p__Bacteroidota;c__Bacteroidia;o__Bacteroidales;f__uncultured;g__uncultured;s__gut_metagenome	0	0	0	0	0	0	0	0	0	0	0	0	0	0	0	0	0	0	0	0	0	0	0	0	0	0	0	0	0	0	0	0	0	0	0	0	0	0	0	0	0	0	2	0	0	0	0	0	0
d__Bacteria;p__Bacteroidota;c__Bacteroidia;o__Bacteroidales;f__uncultured;g__uncultured;s__uncultured_bacterium	0	0	0	0	0	0	0	0	0	0	0	0	0	0	0	0	0	0	0	0	0	0	31	0	0	0	0	0	0	0	0	0	0	0	0	0	0	0	0	0	0	0	0	0	0	0	4	0	0
d__Bacteria;p__Bacteroidota;c__Bacteroidia;o__Chitinophagales;f__Chitinophagaceae;g__Asinibacterium;s__uncultured_bacterium	0	0	0	0	0	0	0	0	0	0	0	0	0	0	0	0	0	0	0	0	0	0	0	0	0	0	0	0	0	0	0	0	0	0	0	0	0	0	0	0	0	0	0	0	0	0	0	0	0
d__Bacteria;p__Bacteroidota;c__Bacteroidia;o__Chitinophagales;f__Chitinophagaceae;g__Vibrionimonas;__	0	0	0	0	0	0	0	0	0	0	0	0	0	0	0	0	0	0	0	0	0	5	0	0	0	0	0	0	0	5	0	0	0	0	0	0	0	0	0	0	0	0	0	0	0	0	0	0	0
d__Bacteria;p__Bacteroidota;c__Bacteroidia;o__Cytophagales;f__Hymenobacteraceae;g__Hymenobacter;__	0	0	0	0	0	0	0	0	0	0	0	0	0	0	0	0	0	0	0	0	0	0	0	0	0	0	0	0	0	0	0	0	0	0	0	0	0	0	0	0	0	0	0	0	0	0	0	0	0
d__Bacteria;p__Bacteroidota;c__Bacteroidia;o__Cytophagales;f__Hymenobacteraceae;g__Hymenobacter;s__Hymenobacter_profundi	0	0	0	0	0	0	0	0	0	0	0	0	0	0	0	0	0	0	0	0	0	0	0	0	0	0	0	0	0	0	0	0	0	0	0	0	0	0	0	0	0	0	0	0	0	0	0	0	0
d__Bacteria;p__Bacteroidota;c__Bacteroidia;o__Cytophagales;f__Spirosomaceae;g__Flectobacillus;__	0	0	0	0	0	0	0	0	5	0	0	0	0	0	0	0	0	0	0	0	0	0	0	0	0	0	0	0	0	0	0	0	1	0	0	4	0	0	0	0	0	0	0	0	0	0	0	51	0
d__Bacteria;p__Bacteroidota;c__Bacteroidia;o__Flavobacteriales;f__Flavobacteriaceae;g__Flavobacterium;__	0	0	0	0	0	0	0	0	0	0	0	0	0	0	0	0	0	0	0	0	0	0	0	0	0	0	0	0	0	0	0	0	0	0	0	0	0	0	0	0	0	0	0	0	0	0	0	0	0
d__Bacteria;p__Bacteroidota;c__Bacteroidia;o__Flavobacteriales;f__Flavobacteriaceae;g__Flavobacterium;s__Flavobacterium_lindanitolerans	0	0	0	0	0	0	0	0	0	0	0	0	0	0	0	0	0	0	0	0	0	0	0	0	0	0	0	0	0	0	0	0	0	0	0	0	0	0	0	0	0	0	0	0	0	0	0	0	0
d__Bacteria;p__Bacteroidota;c__Bacteroidia;o__Flavobacteriales;f__Flavobacteriaceae;g__uncultured;s__gut_metagenome	0	0	590	0	67	0	0	0	0	0	0	0	0	0	0	6	372	0	0	0	0	0	0	0	0	0	0	0	7	0	0	0	0	5	0	0	0	0	0	0	0	1	0	0	0	6	0	0	54
d__Bacteria;p__Bacteroidota;c__Bacteroidia;o__Flavobacteriales;f__Weeksellaceae;g__Bergeyella;s__uncultured_bacterium	0	0	0	0	0	0	0	0	0	0	0	0	0	0	0	0	0	0	0	0	0	0	0	0	0	0	0	0	0	0	0	0	0	0	0	77	0	0	0	0	0	0	0	0	0	0	0	0	0
d__Bacteria;p__Bacteroidota;c__Bacteroidia;o__Flavobacteriales;f__Weeksellaceae;g__Cloacibacterium;__	0	0	0	0	0	0	0	0	0	0	0	0	0	0	0	0	0	0	0	0	0	0	0	0	0	0	0	0	0	0	0	0	0	0	0	5	0	0	0	0	0	0	0	0	0	0	0	0	0
d__Bacteria;p__Bacteroidota;c__Bacteroidia;o__Sphingobacteriales;__;__;__	0	0	0	0	0	0	0	0	0	0	0	0	0	0	0	0	0	0	0	0	0	0	7	0	7	0	0	0	0	0	0	0	0	39	14	0	0	0	0	0	0	0	0	0	0	0	0	0	0
d__Bacteria;p__Bacteroidota;c__Bacteroidia;o__Sphingobacteriales;f__Lentimicrobiaceae;g__Lentimicrobium;s__Bacteroidia_bacterium	0	0	0	0	0	0	0	0	0	0	0	0	0	0	0	0	0	0	502	0	0	0	0	0	59	0	0	0	0	0	0	0	0	0	30	0	0	0	0	0	0	0	0	0	0	0	0	0	0
d__Bacteria;p__Bacteroidota;c__Bacteroidia;o__Sphingobacteriales;f__Sphingobacteriaceae;g__Mucilaginibacter;s__proteobacterium_symbiont	0	0	0	0	0	0	0	0	0	0	0	0	0	0	0	0	0	0	0	0	0	0	0	0	0	0	0	0	0	0	0	0	0	0	0	0	0	0	0	0	0	0	0	0	0	0	0	0	0
d__Bacteria;p__Bdellovibrionota;c__Oligoflexia;o__0319-6G20;f__0319-6G20;g__0319-6G20;s__uncultured_Roseobacter	0	0	0	0	0	0	0	0	5	0	0	0	0	0	0	0	0	0	0	0	0	0	0	0	0	0	0	0	0	0	1	0	0	0	0	0	0	0	4	0	0	0	0	0	0	0	0	0	0
d__Bacteria;p__Campilobacterota;c__Campylobacteria;o__Campylobacterales;f__Campylobacteraceae;g__Campylobacter;__	0	0	0	0	0	0	0	0	0	0	0	0	0	0	0	0	0	0	0	0	0	0	25	0	0	0	0	2	0	0	0	0	0	0	0	0	0	0	0	0	0	0	0	0	0	0	0	0	0
d__Bacteria;p__Campilobacterota;c__Campylobacteria;o__Campylobacterales;f__Campylobacteraceae;g__Campylobacter;s__Campylobacter_concisus	0	0	0	5	0	0	0	0	20	0	0	0	0	0	0	0	0	0	0	0	0	0	9	0	0	0	2	0	0	0	0	0	0	0	0	1593	0	0	0	0	0	0	0	0	0	0	0	0	0
d__Bacteria;p__Campilobacterota;c__Campylobacteria;o__Campylobacterales;f__Campylobacteraceae;g__Campylobacter;s__Campylobacter_gracilis	0	0	0	0	0	0	0	6	0	0	0	0	0	0	0	0	0	5	0	0	0	0	0	0	0	0	0	0	0	0	0	0	0	0	0	0	0	0	0	0	0	0	2	0	0	0	0	0	0
d__Bacteria;p__Campilobacterota;c__Campylobacteria;o__Campylobacterales;f__Campylobacteraceae;g__Campylobacter;s__Campylobacter_hominis	0	1577	54	10	0	3	0	0	0	8121	0	12	1811	0	3695	7	0	13	11022	5	3382	0	262	12	3415	0	0	14687	13221	0	1184	1	0	2400	283	0	2245	8	1513	1174	0	11	445	2098	0	831	3314	107	6535
d__Bacteria;p__Campilobacterota;c__Campylobacteria;o__Campylobacterales;f__Campylobacteraceae;g__Campylobacter;s__Campylobacter_showae	0	0	0	0	0	0	0	0	0	0	0	0	0	0	0	0	0	0	0	0	0	0	0	0	0	0	0	0	0	0	0	0	0	0	0	0	0	0	0	0	0	0	0	0	0	0	0	0	0
d__Bacteria;p__Campilobacterota;c__Campylobacteria;o__Campylobacterales;f__Campylobacteraceae;g__Campylobacter;s__Campylobacter_sputorum	0	0	0	0	0	0	0	5	0	0	0	0	0	0	0	0	0	0	0	0	0	0	0	0	0	0	0	0	0	0	0	0	0	0	0	0	0	3	24	0	0	0	0	0	0	0	0	0	0
d__Bacteria;p__Campilobacterota;c__Campylobacteria;o__Campylobacterales;f__Campylobacteraceae;g__Campylobacter;s__Campylobacter_ureolyticus	467	2	0	22	147	45	3023	237	17	66	61	386	3	124	205	1564	7	1	83	0	49	26	218	1748	1030	0	0	2156	945	0	0	3169	1816	41	87	0	866	0	303	0	0	11	1042	7	0	34	41	0	376
d__Bacteria;p__Campilobacterota;c__Campylobacteria;o__Campylobacterales;f__Campylobacteraceae;g__Campylobacter;s__unidentified	0	0	0	0	0	0	0	0	0	0	0	0	0	0	0	0	0	0	0	0	0	0	0	0	0	0	0	0	0	59	0	0	0	0	0	0	0	0	0	0	0	0	0	0	0	0	0	0	0
d__Bacteria;p__Chloroflexi;c__Anaerolineae;o__Anaerolineales;f__Anaerolineaceae;g__Flexilinea;s__Anaerolineaceae_bacterium	0	0	0	0	10	0	0	0	0	0	0	0	0	0	0	0	0	0	0	0	0	0	0	0	0	0	0	0	0	0	0	0	0	0	0	0	0	0	0	0	0	0	0	0	0	0	0	0	0
d__Bacteria;p__Cyanobacteria;c__Cyanobacteriia;o__Chloroplast;f__Chloroplast;g__Chloroplast;__	0	0	0	0	46	0	0	0	0	0	0	0	0	0	0	0	0	0	0	0	33	5	0	0	0	0	0	0	0	0	0	0	0	8	0	0	0	4	0	0	0	0	0	0	0	1	0	7	0
d__Bacteria;p__Cyanobacteria;c__Vampirivibrionia;o__Gastranaerophilales;f__Gastranaerophilales;g__Gastranaerophilales;__	0	0	0	0	0	0	0	0	0	0	0	0	0	0	0	0	0	0	0	0	0	0	137	0	0	0	0	0	0	0	0	0	0	0	0	0	0	0	0	0	0	0	0	0	0	0	0	0	0
d__Bacteria;p__Cyanobacteria;c__Vampirivibrionia;o__Gastranaerophilales;f__Gastranaerophilales;g__Gastranaerophilales;s__Acinetobacter_sp.	0	0	0	0	0	0	0	0	0	0	0	0	0	0	52	0	83	0	0	0	0	213	0	0	0	0	0	0	0	0	0	0	0	0	0	0	0	0	0	0	0	0	0	0	0	0	0	0	9
d__Bacteria;p__Cyanobacteria;c__Vampirivibrionia;o__Gastranaerophilales;f__Gastranaerophilales;g__Gastranaerophilales;s__gut_metagenome	0	0	0	0	36	0	0	0	0	0	0	0	0	0	0	0	0	0	0	0	0	0	0	0	0	0	0	0	0	0	0	0	0	0	0	0	0	0	0	0	0	0	0	0	0	0	0	0	0
d__Bacteria;p__Cyanobacteria;c__Vampirivibrionia;o__Gastranaerophilales;f__Gastranaerophilales;g__Gastranaerophilales;s__uncultured_bacterium	0	0	0	0	0	0	0	0	0	0	0	0	0	0	0	0	0	0	0	0	0	41	446	0	7	0	21	0	0	0	0	0	0	0	0	0	0	0	0	0	0	0	0	0	0	0	0	0	0
d__Bacteria;p__Cyanobacteria;c__Vampirivibrionia;o__Obscuribacterales;f__Obscuribacteraceae;g__Candidatus_Obscuribacter;s__uncultured_bacterium	0	0	0	0	0	0	0	0	0	0	0	0	0	0	0	0	0	0	0	0	0	0	0	0	0	0	0	0	0	0	0	0	0	0	0	0	0	0	0	0	0	0	0	0	0	0	0	0	0
d__Bacteria;p__Deinococcota;c__Deinococci;o__Deinococcales;f__Deinococcaceae;g__Deinococcus;s__Deinococcus_wulumuqiensis	0	0	0	0	0	0	0	0	0	0	0	0	0	0	0	0	0	0	0	0	0	0	0	0	0	0	0	0	0	0	0	0	0	0	0	0	0	0	0	4	0	0	0	0	0	0	0	0	0
d__Bacteria;p__Desulfobacterota;c__Desulfovibrionia;o__Desulfovibrionales;f__Desulfovibrionaceae;__;__	0	0	0	0	38	0	0	0	0	0	0	0	0	0	0	0	22	0	0	0	0	0	0	0	29	0	0	0	0	0	0	0	0	0	0	0	0	0	0	0	0	0	0	0	0	0	0	0	0
d__Bacteria;p__Desulfobacterota;c__Desulfovibrionia;o__Desulfovibrionales;f__Desulfovibrionaceae;g__Bilophila;__	218	115	659	0	238	0	0	0	210	129	606	72	166	0	2258	271	229	678	1048	0	519	207	6	0	22	0	3	1071	139	7	141	39	130	216	46	0	68	20	14	946	52	349	6571	1	843	651	152	0	25
d__Bacteria;p__Desulfobacterota;c__Desulfovibrionia;o__Desulfovibrionales;f__Desulfovibrionaceae;g__Bilophila;s__bacterium_NLAE-zl-H528	0	0	0	0	0	0	0	0	0	0	0	0	0	0	0	0	0	0	3	0	0	0	0	0	0	0	0	0	0	0	0	0	0	0	0	0	0	0	0	0	0	0	0	0	0	0	0	0	0
d__Bacteria;p__Desulfobacterota;c__Desulfovibrionia;o__Desulfovibrionales;f__Desulfovibrionaceae;g__Bilophila;s__uncultured_bacterium	0	0	0	0	0	0	0	0	0	0	0	0	0	0	0	0	0	0	0	0	0	0	0	0	207	0	0	0	0	0	0	0	0	0	0	0	0	0	0	0	0	0	0	0	0	0	0	0	0
d__Bacteria;p__Desulfobacterota;c__Desulfovibrionia;o__Desulfovibrionales;f__Desulfovibrionaceae;g__Desulfovibrio;__	0	0	1867	0	346	0	0	0	56	0	1	0	0	0	0	147	1966	237	0	0	59	4	56	0	0	0	0	696	0	0	0	0	0	2	0	0	0	0	0	0	0	73	0	0	0	0	0	0	0
d__Bacteria;p__Desulfobacterota;c__Desulfovibrionia;o__Desulfovibrionales;f__Desulfovibrionaceae;g__Desulfovibrio;s__Brachyspira_sp.	0	0	0	0	0	0	0	0	0	0	0	0	0	0	0	0	0	0	0	0	0	0	0	0	0	0	0	0	0	0	0	0	0	0	0	0	0	0	0	0	0	0	0	0	0	0	0	0	33
d__Bacteria;p__Desulfobacterota;c__Desulfovibrionia;o__Desulfovibrionales;f__Desulfovibrionaceae;g__Desulfovibrio;s__Desulfovibrio_fairfieldensis	0	0	0	0	56	0	0	0	0	0	0	0	0	0	0	0	0	0	0	0	0	0	0	0	0	0	0	0	0	0	0	0	0	0	0	0	0	0	0	0	0	0	0	0	0	0	0	0	0
d__Bacteria;p__Desulfobacterota;c__Desulfovibrionia;o__Desulfovibrionales;f__Desulfovibrionaceae;g__Desulfovibrio;s__bacterium	0	0	0	0	0	141	0	0	0	0	0	0	0	0	0	0	0	0	0	0	0	0	50	0	261	0	0	0	0	0	0	0	0	528	0	0	0	0	0	0	0	1	0	0	0	0	0	0	0
d__Bacteria;p__Desulfobacterota;c__Desulfovibrionia;o__Desulfovibrionales;f__Desulfovibrionaceae;g__Desulfovibrio;s__metagenome	0	145	0	0	0	0	0	0	0	201	0	0	0	0	0	0	0	0	0	0	5	0	0	0	94	0	0	669	0	0	0	0	0	0	4	0	0	0	0	0	0	0	144	16	0	170	9	6	54
d__Bacteria;p__Desulfobacterota;c__Desulfovibrionia;o__Desulfovibrionales;f__Desulfovibrionaceae;g__Mailhella;s__Desulfovibrio_sp.	0	0	0	0	0	0	0	0	0	0	0	0	0	0	0	0	0	0	0	0	0	29	0	39	0	0	0	0	0	0	0	0	0	0	0	0	0	0	0	0	0	0	0	0	0	0	0	0	0
d__Bacteria;p__Desulfobacterota;c__Desulfovibrionia;o__Desulfovibrionales;f__Desulfovibrionaceae;g__uncultured;__	0	0	0	0	105	0	0	0	0	0	52	0	0	0	0	0	5	29	19	0	0	0	0	0	0	0	0	0	0	0	10	21	0	3	0	0	0	545	0	0	0	6	0	0	7	0	3	0	0
d__Bacteria;p__Desulfobacterota;c__Desulfovibrionia;o__Desulfovibrionales;f__Desulfovibrionaceae;g__uncultured;s__uncultured_Desulfovibrionaceae	0	0	0	0	0	0	0	0	0	0	0	0	0	0	0	0	0	0	0	0	0	0	2	128	7	0	0	0	0	5	0	0	0	31	7	0	0	0	0	548	0	0	0	0	0	13	0	0	0
d__Bacteria;p__Elusimicrobiota;c__Elusimicrobia;o__Elusimicrobiales;f__Elusimicrobiaceae;g__Elusimicrobium;s__uncultured_bacterium	0	0	0	0	0	0	0	0	1193	0	0	0	0	0	0	0	0	0	0	0	0	0	1255	0	0	0	0	0	0	0	0	0	0	0	0	0	0	0	0	0	0	0	0	0	0	0	0	0	0
d__Bacteria;p__Firmicutes;__;__;__;__;__	0	0	0	0	0	0	0	0	0	0	0	0	0	0	0	0	0	0	0	0	0	0	0	0	0	0	0	0	0	0	0	0	0	0	0	0	0	0	0	0	0	0	0	0	0	6	0	0	0
d__Bacteria;p__Firmicutes;c__Bacilli;__;__;__;__	0	0	0	0	1	0	0	0	13	0	0	0	0	0	7	0	0	0	0	0	6	0	0	0	0	0	0	0	0	0	0	0	0	0	0	0	0	0	0	0	0	0	0	0	0	0	0	0	0
d__Bacteria;p__Firmicutes;c__Bacilli;o__Acholeplasmatales;f__Acholeplasmataceae;g__Anaeroplasma;s__uncultured_bacterium	0	0	0	0	0	0	0	0	0	0	0	0	0	0	0	0	0	0	0	0	0	0	1	0	0	0	0	0	0	0	0	0	0	19	0	0	0	0	0	0	0	0	0	0	0	0	0	0	0
d__Bacteria;p__Firmicutes;c__Bacilli;o__Bacillales;f__Bacillaceae;__;__	0	0	0	0	0	0	0	0	0	0	0	0	0	0	0	0	0	0	0	0	0	0	0	0	0	0	0	0	0	0	0	0	0	0	0	0	0	0	0	0	0	0	0	0	0	0	0	0	0
d__Bacteria;p__Firmicutes;c__Bacilli;o__Bacillales;f__Bacillaceae;g__Anaerobacillus;__	98	5	3	10	0	19	59	0	33	0	0	2	0	119	0	2	0	0	0	0	0	1	0	0	7	1	0	0	0	8	0	0	0	0	3	0	0	3	0	0	14	0	0	16	0	0	0	32	0
d__Bacteria;p__Firmicutes;c__Bacilli;o__Bacillales;f__Bacillaceae;g__Anoxybacillus;__	0	0	0	0	0	0	0	0	0	0	0	0	0	0	0	0	0	0	0	0	0	0	0	0	0	0	0	0	0	0	0	0	0	0	0	0	0	0	0	0	0	0	0	0	0	0	0	0	0
d__Bacteria;p__Firmicutes;c__Bacilli;o__Bacillales;f__Bacillaceae;g__Bacillus;__	0	0	0	0	0	0	0	0	0	0	0	0	0	0	0	0	0	0	0	0	0	0	0	0	0	0	0	0	0	0	0	0	0	0	0	0	0	0	0	0	0	0	0	0	0	0	0	0	0
d__Bacteria;p__Firmicutes;c__Bacilli;o__Bacillales;f__Bacillaceae;g__Bacillus;s__Bacillus_alkalogaya	9	0	0	0	0	0	0	0	0	0	0	0	0	0	0	0	0	0	0	0	0	0	0	0	0	0	0	0	0	0	0	0	0	0	0	0	0	0	0	0	0	0	0	0	0	0	0	0	0
d__Bacteria;p__Firmicutes;c__Bacilli;o__Bacillales;f__Bacillaceae;g__Bacillus;s__Bacillus_cohnii	0	0	0	0	0	0	0	0	0	0	0	0	0	0	0	0	0	0	0	0	0	0	0	0	0	0	0	0	0	0	0	0	0	0	0	0	0	0	0	0	0	0	0	24	0	0	0	0	0
d__Bacteria;p__Firmicutes;c__Bacilli;o__Bacillales;f__Bacillaceae;g__Bacillus;s__Bacillus_cytotoxicus	24	0	0	0	0	0	0	0	0	0	0	0	0	0	0	0	0	0	0	0	0	0	0	0	0	0	0	0	0	0	0	0	0	0	0	0	0	0	0	0	0	0	0	0	0	0	0	0	0
d__Bacteria;p__Firmicutes;c__Bacilli;o__Bacillales;f__Bacillaceae;g__Bacillus;s__Bacillus_pseudofirmus	0	0	0	4	0	0	0	0	0	0	0	0	0	0	0	0	0	0	0	0	0	3	0	0	0	0	0	0	0	0	0	0	0	3	0	0	0	0	0	0	7	0	0	0	0	0	0	0	0
d__Bacteria;p__Firmicutes;c__Bacilli;o__Erysipelotrichales;__;__;__	0	0	0	0	141	0	0	0	0	0	0	0	0	0	0	0	74	0	0	0	0	0	0	0	0	0	0	0	0	0	0	0	0	0	0	0	0	0	0	0	0	0	0	0	0	0	0	0	94
d__Bacteria;p__Firmicutes;c__Bacilli;o__Erysipelotrichales;f__Erysipelatoclostridiaceae;__;__	0	0	0	0	0	0	0	0	0	0	0	0	0	0	0	0	0	0	0	0	0	0	0	0	0	0	0	0	0	0	0	0	0	0	0	0	0	0	0	0	0	0	0	0	0	0	0	0	0
d__Bacteria;p__Firmicutes;c__Bacilli;o__Erysipelotrichales;f__Erysipelatoclostridiaceae;g__Asteroleplasma;s__metagenome	0	0	0	0	0	0	0	0	0	0	0	0	0	0	0	0	0	0	0	0	0	0	0	0	0	0	4	0	0	0	0	0	0	0	0	0	0	0	0	0	0	0	0	0	0	0	0	0	0
d__Bacteria;p__Firmicutes;c__Bacilli;o__Erysipelotrichales;f__Erysipelatoclostridiaceae;g__Asteroleplasma;s__uncultured_bacterium	0	0	0	0	0	0	0	3567	41	0	0	2672	0	0	0	3	0	0	0	0	0	0	21	0	0	0	0	0	0	0	0	0	0	100	0	0	0	0	0	0	0	0	0	0	0	356	29623	0	0
d__Bacteria;p__Firmicutes;c__Bacilli;o__Erysipelotrichales;f__Erysipelatoclostridiaceae;g__Candidatus_Stoquefichus;__	0	0	0	0	0	0	534	0	0	0	0	0	0	0	0	0	0	0	0	0	0	0	0	0	0	0	0	0	0	0	0	0	0	0	0	0	0	0	0	0	0	0	0	0	0	0	0	0	0
d__Bacteria;p__Firmicutes;c__Bacilli;o__Erysipelotrichales;f__Erysipelatoclostridiaceae;g__Catenibacterium;__	0	0	0	0	0	0	0	0	0	0	0	0	0	0	0	0	0	0	0	0	0	0	355	0	0	0	0	0	0	0	0	0	0	44	0	0	0	0	0	236	0	0	1	0	0	0	321	0	0
d__Bacteria;p__Firmicutes;c__Bacilli;o__Erysipelotrichales;f__Erysipelatoclostridiaceae;g__Catenibacterium;s__uncultured_bacterium	0	0	0	0	0	0	0	0	0	0	0	0	0	0	0	0	0	0	0	0	0	0	190	0	699	0	40	0	0	0	0	0	0	680	0	0	17	0	0	1619	0	0	4	163	0	0	41	0	0
d__Bacteria;p__Firmicutes;c__Bacilli;o__Erysipelotrichales;f__Erysipelatoclostridiaceae;g__Coprobacillus;__	0	32	21	0	0	0	0	0	0	0	513	0	0	0	0	0	0	0	2165	0	39	43	0	0	61	0	0	9	0	0	0	0	0	0	0	0	0	0	0	0	0	5	0	0	0	1	0	0	0
d__Bacteria;p__Firmicutes;c__Bacilli;o__Erysipelotrichales;f__Erysipelatoclostridiaceae;g__Erysipelatoclostridiaceae;s__Firmicutes_bacterium	0	0	0	0	0	0	0	0	0	0	0	0	0	0	0	0	0	0	0	0	0	0	0	0	0	0	0	0	0	0	0	0	0	0	0	0	0	0	0	0	0	0	0	0	0	0	0	0	0
d__Bacteria;p__Firmicutes;c__Bacilli;o__Erysipelotrichales;f__Erysipelatoclostridiaceae;g__Erysipelatoclostridium;__	0	0	154	16	0	0	190	3	0	0	0	0	0	0	0	5	25	135	15	0	69	0	0	33	0	0	0	22	48	63	0	0	0	0	0	0	0	25	0	2	116	172	342	0	273	29	28	17	1
d__Bacteria;p__Firmicutes;c__Bacilli;o__Erysipelotrichales;f__Erysipelatoclostridiaceae;g__Erysipelatoclostridium;s__Clostridiales_bacterium	0	0	0	0	0	0	0	0	0	0	0	0	0	0	0	0	0	0	0	0	2	0	0	0	0	0	0	0	0	0	0	0	0	0	0	0	0	0	0	0	0	0	0	0	0	0	0	0	0
d__Bacteria;p__Firmicutes;c__Bacilli;o__Erysipelotrichales;f__Erysipelatoclostridiaceae;g__Erysipelatoclostridium;s__Massiliomicrobiota_timonensis	0	0	0	0	0	0	0	0	0	0	0	0	0	0	0	0	0	0	0	0	0	0	0	0	2	0	0	0	0	0	0	0	0	0	0	0	0	495	0	0	5	5	0	0	0	2	0	0	0
d__Bacteria;p__Firmicutes;c__Bacilli;o__Erysipelotrichales;f__Erysipelatoclostridiaceae;g__Erysipelatoclostridium;s__[Clostridium]_saccharogumia	0	63	0	0	323	0	0	0	0	19	5	27	0	0	0	0	0	0	0	0	0	0	0	19	0	0	0	0	0	0	0	0	0	0	0	0	0	1130	0	0	0	0	0	0	0	0	0	0	0
d__Bacteria;p__Firmicutes;c__Bacilli;o__Erysipelotrichales;f__Erysipelatoclostridiaceae;g__Erysipelatoclostridium;s__[Clostridium]_spiroforme	0	0	0	0	0	0	61	0	0	0	0	0	0	0	6	0	0	17	95	0	226	37	0	0	17	0	0	0	0	3	0	0	0	0	0	0	0	0	0	0	6	0	0	0	0	40	0	0	13
d__Bacteria;p__Firmicutes;c__Bacilli;o__Erysipelotrichales;f__Erysipelatoclostridiaceae;g__Erysipelatoclostridium;s__uncultured_bacterium	0	0	0	0	0	0	0	0	0	0	0	0	0	0	0	0	0	0	0	0	0	1	0	0	0	0	0	0	0	0	0	0	0	0	0	0	0	0	0	0	0	0	0	0	0	0	0	0	0
d__Bacteria;p__Firmicutes;c__Bacilli;o__Erysipelotrichales;f__Erysipelatoclostridiaceae;g__Erysipelotrichaceae_UCG-003;__	173	422	0	0	547	287	0	0	284	145	427	74	95	0	137	0	1536	0	204	0	2886	595	0	342	0	0	0	0	0	0	87	103	49	37	48	0	0	8	0	13	0	92	0	0	0	0	0	0	19
d__Bacteria;p__Firmicutes;c__Bacilli;o__Erysipelotrichales;f__Erysipelatoclostridiaceae;g__Erysipelotrichaceae_UCG-003;s__uncultured_bacterium	0	0	0	0	0	0	0	0	0	0	0	0	0	0	0	0	0	0	0	0	0	0	0	0	0	0	0	0	0	0	27	0	0	0	0	0	0	0	0	0	0	0	0	0	0	0	0	0	0
d__Bacteria;p__Firmicutes;c__Bacilli;o__Erysipelotrichales;f__Erysipelatoclostridiaceae;g__UCG-004;s__uncultured_bacterium	0	35	0	0	0	0	0	76	30	0	0	0	0	0	0	0	0	71	0	0	0	0	0	0	0	0	8	0	0	0	0	0	0	0	0	0	0	0	0	0	0	0	0	0	0	0	7	0	0
d__Bacteria;p__Firmicutes;c__Bacilli;o__Erysipelotrichales;f__Erysipelotrichaceae;g__Dielma;s__Dielma_fastidiosa	0	0	0	0	21	6	0	0	0	7	64	0	0	0	0	0	0	142	0	0	16	6	0	0	3	0	0	0	0	0	0	0	2	0	0	0	0	0	0	162	0	4	0	0	0	4	7	0	25
d__Bacteria;p__Firmicutes;c__Bacilli;o__Erysipelotrichales;f__Erysipelotrichaceae;g__Dielma;s__Dielma_sp.	0	0	0	0	0	0	0	0	13	0	0	0	0	0	0	0	0	0	37	0	0	0	0	0	0	0	0	0	0	0	2	0	0	0	0	0	0	0	0	0	0	0	0	0	0	5	0	0	0
d__Bacteria;p__Firmicutes;c__Bacilli;o__Erysipelotrichales;f__Erysipelotrichaceae;g__Erysipelothrix;__	20	12	6	0	5	30	20	0	0	2	0	15	0	46	0	0	0	0	0	0	0	10	0	0	0	0	0	1	0	2	0	27	0	0	0	0	1	4	0	0	9	0	0	45	0	0	0	38	0
d__Bacteria;p__Firmicutes;c__Bacilli;o__Erysipelotrichales;f__Erysipelotrichaceae;g__Erysipelotrichaceae;s__Faecalitalea_sp.	0	0	173	0	0	0	0	0	0	0	0	0	0	0	0	0	153	0	3	0	0	0	0	0	0	0	3	25	0	0	0	0	0	0	0	0	0	0	0	0	0	8	0	0	0	0	0	0	0
d__Bacteria;p__Firmicutes;c__Bacilli;o__Erysipelotrichales;f__Erysipelotrichaceae;g__Erysipelotrichaceae_UCG-006;s__uncultured_bacterium	0	0	0	0	0	0	0	0	0	0	0	0	0	0	0	0	0	0	0	0	0	0	21	0	0	0	0	0	0	0	0	0	0	0	0	0	0	0	0	0	0	0	0	0	0	0	0	0	0
d__Bacteria;p__Firmicutes;c__Bacilli;o__Erysipelotrichales;f__Erysipelotrichaceae;g__Faecalicoccus;s__Faecalicoccus_pleomorphus	0	0	0	0	0	0	0	0	0	0	0	0	0	0	0	0	0	0	0	0	0	0	0	0	0	0	0	0	0	0	0	0	0	0	0	0	0	0	0	0	61	0	0	0	0	0	0	0	11
d__Bacteria;p__Firmicutes;c__Bacilli;o__Erysipelotrichales;f__Erysipelotrichaceae;g__Faecalitalea;__	0	0	0	0	0	0	0	0	0	0	0	0	0	0	0	0	1125	0	0	0	0	0	0	0	0	0	0	0	0	0	14	20	0	0	0	0	0	0	0	0	0	0	0	0	0	0	0	0	0
d__Bacteria;p__Firmicutes;c__Bacilli;o__Erysipelotrichales;f__Erysipelotrichaceae;g__Faecalitalea;s__Absiella_argi	0	0	0	0	0	0	0	0	0	0	0	0	0	0	0	0	0	0	0	0	0	0	0	0	0	0	0	0	0	0	0	0	0	0	0	0	0	14	0	0	0	0	0	0	0	0	0	0	0
d__Bacteria;p__Firmicutes;c__Bacilli;o__Erysipelotrichales;f__Erysipelotrichaceae;g__Faecalitalea;s__Absiella_dolichum	0	0	0	0	0	0	0	0	0	0	0	0	0	0	0	0	0	0	0	0	38	0	0	0	0	0	0	0	0	19	0	0	0	0	0	0	0	0	0	0	0	0	510	0	0	0	0	0	0
d__Bacteria;p__Firmicutes;c__Bacilli;o__Erysipelotrichales;f__Erysipelotrichaceae;g__Faecalitalea;s__Faecalitalea_cylindroides	0	0	0	0	0	0	0	0	0	0	0	161	0	0	0	3	0	0	0	0	0	0	0	0	0	0	0	0	0	0	0	0	0	0	0	0	0	163	0	0	0	0	0	0	0	0	0	0	0
d__Bacteria;p__Firmicutes;c__Bacilli;o__Erysipelotrichales;f__Erysipelotrichaceae;g__Faecalitalea;s__gut_metagenome	0	0	0	0	0	0	0	0	0	0	0	0	0	0	0	0	0	0	0	0	0	0	19	0	0	0	0	0	0	0	0	0	0	1	0	0	0	0	0	0	0	0	0	0	0	0	11	0	0
d__Bacteria;p__Firmicutes;c__Bacilli;o__Erysipelotrichales;f__Erysipelotrichaceae;g__Holdemanella;__	0	0	0	0	147	0	0	832	0	0	0	0	0	0	0	0	0	0	0	0	0	0	363	0	0	0	128	0	0	0	5	315	0	533	0	0	4	0	0	1934	0	0	0	0	0	1945	164	0	0
d__Bacteria;p__Firmicutes;c__Bacilli;o__Erysipelotrichales;f__Erysipelotrichaceae;g__Holdemanella;s__uncultured_bacterium	0	0	0	0	0	0	0	0	0	0	0	0	0	0	792	0	0	0	0	0	0	0	162	0	0	0	0	0	0	0	0	0	0	44	0	0	0	0	0	219	0	0	0	0	0	0	4	0	193
d__Bacteria;p__Firmicutes;c__Bacilli;o__Erysipelotrichales;f__Erysipelotrichaceae;g__Holdemania;__	0	33	0	0	0	0	0	0	10	6	80	0	0	0	4	1	35	0	54	0	263	12	0	0	0	0	1	0	4	0	15	22	0	0	0	0	0	0	0	110	0	7	0	0	0	0	0	0	8
d__Bacteria;p__Firmicutes;c__Bacilli;o__Erysipelotrichales;f__Erysipelotrichaceae;g__Holdemania;s__uncultured_bacterium	0	0	0	0	20	0	0	0	0	3	0	0	0	0	0	0	0	0	0	0	0	3	0	59	0	0	0	0	0	0	2	0	0	0	0	0	0	45	0	0	0	0	0	0	0	25	9	0	0
d__Bacteria;p__Firmicutes;c__Bacilli;o__Erysipelotrichales;f__Erysipelotrichaceae;g__Merdibacter;__	0	0	0	0	0	0	0	0	0	0	0	0	0	0	0	0	0	0	0	0	0	0	0	0	0	0	0	0	0	0	0	0	0	0	0	0	0	0	0	0	0	3	0	0	0	0	0	24	1
d__Bacteria;p__Firmicutes;c__Bacilli;o__Erysipelotrichales;f__Erysipelotrichaceae;g__Merdibacter;s__uncultured_bacterium	0	9	65	0	36	0	0	0	0	0	60	276	0	0	0	0	0	30	6	0	0	2	0	0	26	0	0	25	0	0	0	0	0	0	0	0	0	817	0	104	0	6	0	0	4	0	2	16	0
d__Bacteria;p__Firmicutes;c__Bacilli;o__Erysipelotrichales;f__Erysipelotrichaceae;g__Solobacterium;__	0	30	0	0	6	0	0	0	0	0	0	0	0	0	930	24	39	0	0	0	2	0	0	47	104	0	0	0	51	6	0	0	0	0	0	0	745	0	0	0	0	0	0	0	0	5	0	0	10
d__Bacteria;p__Firmicutes;c__Bacilli;o__Erysipelotrichales;f__Erysipelotrichaceae;g__Solobacterium;s__uncultured_bacterium	0	0	0	0	0	0	0	0	0	0	0	0	0	0	0	0	0	0	0	0	0	0	221	0	0	0	0	0	0	0	0	0	0	69	0	0	0	0	0	0	0	0	0	0	0	0	2	0	0
d__Bacteria;p__Firmicutes;c__Bacilli;o__Erysipelotrichales;f__Erysipelotrichaceae;g__Solobacterium;s__uncultured_organism	0	18	3	0	12	0	0	0	0	0	4	0	0	0	0	0	48	2	0	0	7	0	0	0	0	0	0	0	0	0	0	0	0	0	0	0	0	0	0	0	0	0	47	0	0	0	0	0	0
d__Bacteria;p__Firmicutes;c__Bacilli;o__Erysipelotrichales;f__Erysipelotrichaceae;g__Turicibacter;__	0	87	1	0	0	0	0	60	0	0	25	0	0	0	0	0	1	0	20	0	0	0	0	0	0	0	0	21	0	0	0	0	0	0	0	0	0	0	0	4	0	0	0	0	0	0	0	0	0
d__Bacteria;p__Firmicutes;c__Bacilli;o__Erysipelotrichales;f__Erysipelotrichaceae;g__Turicibacter;s__uncultured_bacterium	0	22	0	0	0	0	0	0	0	0	0	0	0	0	0	0	0	0	0	0	0	0	0	0	0	0	0	0	0	0	0	0	0	0	0	0	0	0	0	0	0	0	0	0	0	0	0	0	0
d__Bacteria;p__Firmicutes;c__Bacilli;o__Erysipelotrichales;f__Erysipelotrichaceae;g__[Clostridium]_innocuum_group;__	0	17	41	0	4	30	25	0	0	4	19	0	0	0	0	44	174	171	532	0	109	9	0	1	0	0	11	1311	0	108	0	0	0	0	6	0	0	707	0	124	19	108	640	0	63	22	0	18	0
d__Bacteria;p__Firmicutes;c__Bacilli;o__Erysipelotrichales;f__Erysipelotrichaceae;g__uncultured;s__Clostridiales_bacterium	0	0	0	0	0	0	0	4	0	0	0	0	0	0	30	0	0	0	0	0	0	93	0	0	0	0	0	77	0	0	6	0	0	0	0	0	0	0	0	0	0	5	0	0	0	0	0	0	43
d__Bacteria;p__Firmicutes;c__Bacilli;o__Erysipelotrichales;f__Erysipelotrichaceae;g__uncultured;s__uncultured_bacterium	0	0	0	0	0	0	0	0	0	0	0	0	0	0	0	0	0	0	0	0	0	0	18	0	0	0	0	0	0	0	0	0	0	0	0	0	0	0	0	0	0	0	0	0	0	0	0	0	0
d__Bacteria;p__Firmicutes;c__Bacilli;o__Izemoplasmatales;f__Izemoplasmatales;g__Izemoplasmatales;s__gut_metagenome	0	0	0	0	0	0	0	0	180	0	0	0	0	0	0	0	0	0	0	0	0	31	1	0	8	0	0	0	0	0	0	0	0	0	0	0	0	0	0	0	0	0	0	0	0	0	0	0	23
d__Bacteria;p__Firmicutes;c__Bacilli;o__Izemoplasmatales;f__Izemoplasmatales;g__Izemoplasmatales;s__uncultured_organism	0	5	65	0	889	0	0	0	0	0	96	0	0	0	0	0	17	0	0	0	0	0	0	0	0	0	0	107	0	0	0	0	0	0	0	0	0	0	0	0	0	0	0	0	0	0	0	0	0
d__Bacteria;p__Firmicutes;c__Bacilli;o__Lactobacillales;__;__;__	0	0	0	0	1	0	0	97	0	2	0	0	4	1	0	0	1	2	0	0	4	1	9572	3	0	0	3	1	0	0	0	0	0	4	0	2	0	0	0	0	0	2	7	0	5	1	1	0	0
d__Bacteria;p__Firmicutes;c__Bacilli;o__Lactobacillales;f__Aerococcaceae;__;__	0	0	0	0	0	0	0	0	0	0	0	0	0	0	0	0	0	0	0	0	0	0	0	0	0	0	0	0	0	0	0	0	0	0	0	0	0	0	0	0	0	0	0	0	0	0	0	0	0
d__Bacteria;p__Firmicutes;c__Bacilli;o__Lactobacillales;f__Aerococcaceae;g__Abiotrophia;s__uncultured_bacterium	0	0	0	0	0	0	0	5	0	0	0	0	0	0	0	0	11	0	0	0	0	0	0	0	0	0	0	0	0	0	0	0	0	7	0	0	0	0	0	0	0	0	29	0	0	0	0	0	0
d__Bacteria;p__Firmicutes;c__Bacilli;o__Lactobacillales;f__Aerococcaceae;g__Aerococcus;__	0	0	0	0	0	0	0	0	0	0	0	0	0	0	0	0	0	0	0	0	0	0	0	0	0	0	0	6	0	0	0	0	0	0	0	0	0	0	0	0	0	0	0	0	0	0	0	0	0
d__Bacteria;p__Firmicutes;c__Bacilli;o__Lactobacillales;f__Aerococcaceae;g__Aerococcus;s__Aerococcus_christensenii	0	0	0	0	0	0	0	0	0	0	0	0	0	0	732	0	0	0	0	0	0	0	0	0	0	0	0	0	0	0	0	0	0	0	0	0	0	0	0	0	0	0	0	0	0	0	0	0	0
d__Bacteria;p__Firmicutes;c__Bacilli;o__Lactobacillales;f__Aerococcaceae;g__Aerococcus;s__Aerococcus_sanguinicola	0	0	0	0	0	0	0	0	0	0	0	0	0	0	0	0	0	0	0	0	0	0	0	0	0	0	0	0	0	0	0	0	0	0	0	0	0	0	0	0	0	0	0	0	0	0	0	0	0
d__Bacteria;p__Firmicutes;c__Bacilli;o__Lactobacillales;f__Aerococcaceae;g__Aerococcus;s__Aerococcus_urinae	0	0	0	0	0	0	0	0	0	0	0	0	0	0	0	0	0	0	0	0	0	0	0	0	0	0	0	0	0	0	0	0	0	0	0	0	0	0	0	0	0	0	0	0	0	0	0	0	0
d__Bacteria;p__Firmicutes;c__Bacilli;o__Lactobacillales;f__Aerococcaceae;g__Eremococcus;s__Eremococcus_coleocola	0	0	0	0	0	0	143	0	0	0	0	0	0	0	0	0	0	0	0	0	0	0	104	0	0	0	0	0	0	0	467	0	0	0	0	0	0	0	0	0	0	0	0	0	0	0	0	0	0
d__Bacteria;p__Firmicutes;c__Bacilli;o__Lactobacillales;f__Aerococcaceae;g__Eremococcus;s__uncultured_bacterium	9	0	0	0	0	0	81	0	0	0	0	0	0	0	2	0	0	0	0	0	0	0	4	0	0	0	0	0	0	0	0	0	9	0	0	0	0	0	0	0	0	0	0	0	0	0	0	0	0
d__Bacteria;p__Firmicutes;c__Bacilli;o__Lactobacillales;f__Aerococcaceae;g__Facklamia;__	0	0	0	0	0	0	0	0	0	0	0	0	0	0	0	0	0	0	0	0	0	0	0	0	0	0	0	0	0	0	0	0	0	0	0	0	0	0	0	0	0	0	0	0	0	0	0	0	0
d__Bacteria;p__Firmicutes;c__Bacilli;o__Lactobacillales;f__Aerococcaceae;g__Facklamia;s__Facklamia_hominis	0	0	0	0	4	1	986	0	0	0	0	43	0	0	0	6	0	14	0	0	0	0	7	0	115	0	0	0	0	0	46	40	5	0	16	0	72	725	0	0	0	0	350	7	20	0	363	0	0
d__Bacteria;p__Firmicutes;c__Bacilli;o__Lactobacillales;f__Aerococcaceae;g__Facklamia;s__Facklamia_ignava	0	0	0	0	0	0	0	0	0	0	0	0	0	0	0	0	0	0	0	0	0	0	0	0	0	0	0	30	0	0	0	0	0	0	0	0	21	85	0	0	0	0	1118	0	0	0	0	0	0
d__Bacteria;p__Firmicutes;c__Bacilli;o__Lactobacillales;f__Aerococcaceae;g__Facklamia;s__Facklamia_languida	0	10	0	0	0	0	40	0	0	0	0	0	0	0	0	0	0	0	0	0	0	0	0	18	0	0	0	0	0	0	1	0	0	0	0	0	0	0	0	0	269	0	0	0	0	0	0	0	0
d__Bacteria;p__Firmicutes;c__Bacilli;o__Lactobacillales;f__Aerococcaceae;g__Facklamia;s__uncultured_bacterium	0	0	0	0	0	0	0	0	0	0	0	0	0	0	0	0	0	0	0	0	0	0	0	0	0	0	0	0	0	0	0	0	0	0	0	0	0	0	0	0	0	0	0	0	0	0	0	0	0
d__Bacteria;p__Firmicutes;c__Bacilli;o__Lactobacillales;f__Aerococcaceae;g__Globicatella;s__uncultured_bacterium	0	0	0	0	0	0	0	0	0	0	0	0	0	0	0	0	0	0	0	0	0	0	0	0	0	0	0	3	0	0	0	0	0	0	0	0	0	0	0	0	0	0	31	0	0	0	0	0	0
d__Bacteria;p__Firmicutes;c__Bacilli;o__Lactobacillales;f__Carnobacteriaceae;g__Dolosigranulum;__	0	0	0	0	0	0	0	0	0	0	0	0	0	0	0	0	0	0	0	0	0	0	0	0	0	0	0	0	0	0	0	0	0	0	0	26	0	0	0	0	0	0	0	0	0	0	0	0	0
d__Bacteria;p__Firmicutes;c__Bacilli;o__Lactobacillales;f__Carnobacteriaceae;g__Granulicatella;__	0	35	0	0	59	0	0	43	9	8	0	0	0	85	7	0	32	90	1	0	28	3	265	0	0	0	29	5	0	8	0	0	0	181	0	9539	0	11	0	7	0	10	689	0	3	0	21	0	4
d__Bacteria;p__Firmicutes;c__Bacilli;o__Lactobacillales;f__Enterococcaceae;g__Enterococcus;__	14	26	939	22953	192	0	25915	9	15	3	15	105	0	80	23	9	96	82	2311	75751	278	44	10	2	42	10401	14	9683	9	354	0	82	0	619	222	0	10569	24	26	30	2555	16	1719	39	32162	308	5278	1100	1410
d__Bacteria;p__Firmicutes;c__Bacilli;o__Lactobacillales;f__Lactobacillaceae;g__Lactobacillus;__	0	0	0	440	880	0	0	184	0	0	11	0	0	0	55	2	1	0	13	28	1116	18	0	0	12	6306	0	915	0	5	0	0	0	36	0	0	0	80	3	29	0	0	2397	0	0	17	2	0	0
d__Bacteria;p__Firmicutes;c__Bacilli;o__Lactobacillales;f__Lactobacillaceae;g__Lactobacillus;s__Lactobacillus_delbrueckii	0	0	0	0	0	0	0	0	0	0	0	0	0	0	0	0	0	0	0	0	10	0	0	0	0	20	0	0	0	0	0	0	0	0	0	0	0	0	7	0	0	0	72	0	0	0	0	0	0
d__Bacteria;p__Firmicutes;c__Bacilli;o__Lactobacillales;f__Lactobacillaceae;g__Lactobacillus;s__Lactobacillus_fermentum	0	0	0	0	27	0	0	0	0	0	0	0	0	0	0	0	0	13	0	0	33	0	0	0	0	1059	0	98	0	0	0	0	0	0	30	0	0	0	0	0	0	0	38	0	0	0	0	0	0
d__Bacteria;p__Firmicutes;c__Bacilli;o__Lactobacillales;f__Lactobacillaceae;g__Lactobacillus;s__Lactobacillus_harbinensis	0	0	0	0	0	0	0	0	0	0	0	0	0	0	0	0	0	0	0	0	0	0	0	0	0	433	0	0	0	0	0	0	0	0	0	0	0	0	0	0	0	0	0	0	0	0	0	0	0
d__Bacteria;p__Firmicutes;c__Bacilli;o__Lactobacillales;f__Lactobacillaceae;g__Lactobacillus;s__Lactobacillus_iners	0	0	0	659	0	0	0	0	0	0	0	0	0	0	72	0	0	0	0	0	0	236	0	0	0	0	0	0	0	0	0	0	0	0	0	0	0	0	0	0	0	0	0	0	0	0	0	0	0
d__Bacteria;p__Firmicutes;c__Bacilli;o__Lactobacillales;f__Lactobacillaceae;g__Lactobacillus;s__Lactobacillus_mucosae	0	0	0	0	0	0	0	283	0	0	0	0	0	0	0	0	0	0	0	0	0	0	55	0	0	1	0	0	0	0	0	0	0	0	0	0	0	0	0	0	0	0	0	0	0	0	0	0	0
d__Bacteria;p__Firmicutes;c__Bacilli;o__Lactobacillales;f__Lactobacillaceae;g__Lactobacillus;s__Lactobacillus_pontis	0	0	0	0	0	0	0	0	0	0	0	0	0	0	0	0	0	0	0	0	0	0	0	0	0	0	0	0	0	0	0	0	0	0	0	0	0	0	0	0	0	0	0	0	0	0	0	0	0
d__Bacteria;p__Firmicutes;c__Bacilli;o__Lactobacillales;f__Lactobacillaceae;g__Lactobacillus;s__Lactobacillus_ruminis	0	0	0	0	0	0	0	695	0	0	0	0	0	0	0	0	0	0	0	0	0	0	0	0	0	0	0	0	0	0	0	0	0	0	0	0	0	0	0	0	0	0	0	0	0	0	8	0	0
d__Bacteria;p__Firmicutes;c__Bacilli;o__Lactobacillales;f__Lactobacillaceae;g__Lactobacillus;s__Lactobacillus_sakei	0	0	0	0	0	0	0	0	0	0	0	0	0	0	0	0	23	81	0	0	0	0	2	0	0	0	0	0	0	0	0	0	0	0	0	0	0	0	0	0	0	0	0	0	0	0	0	0	0
d__Bacteria;p__Firmicutes;c__Bacilli;o__Lactobacillales;f__Lactobacillaceae;g__Lactobacillus;s__Lactobacillus_sanfranciscensis	0	0	0	0	0	0	0	0	0	0	0	0	0	0	0	0	0	0	0	0	0	14	0	0	0	0	0	0	0	0	0	0	0	0	0	0	0	70	0	0	0	0	0	0	0	0	0	0	0
d__Bacteria;p__Firmicutes;c__Bacilli;o__Lactobacillales;f__Lactobacillaceae;g__Pediococcus;__	0	0	0	0	0	0	0	0	0	0	0	0	0	0	0	0	0	0	0	0	0	0	0	0	0	0	0	0	0	0	0	0	0	0	0	0	0	0	0	0	0	0	0	0	0	3	0	0	0
d__Bacteria;p__Firmicutes;c__Bacilli;o__Lactobacillales;f__Leuconostocaceae;g__Fructobacillus;__	0	0	0	0	0	0	0	0	0	0	0	0	0	0	0	0	0	0	0	0	0	0	0	0	0	0	0	0	0	0	0	0	0	0	0	0	0	20	0	0	0	0	0	0	0	0	0	0	0
d__Bacteria;p__Firmicutes;c__Bacilli;o__Lactobacillales;f__Leuconostocaceae;g__Leuconostoc;__	0	0	0	0	0	0	0	0	0	0	0	0	0	0	0	0	0	0	0	0	0	0	0	0	0	0	0	0	0	0	0	0	0	0	0	0	0	9	0	0	0	0	0	0	0	0	0	0	0
d__Bacteria;p__Firmicutes;c__Bacilli;o__Lactobacillales;f__Leuconostocaceae;g__Leuconostoc;s__Leuconostoc_citreum	0	0	0	0	0	0	0	0	0	0	0	0	0	0	0	0	19	0	0	0	0	0	0	0	0	0	0	0	0	0	0	0	0	0	0	0	0	0	0	0	0	0	0	0	0	0	0	0	0
d__Bacteria;p__Firmicutes;c__Bacilli;o__Lactobacillales;f__Leuconostocaceae;g__Leuconostoc;s__Leuconostoc_lactis	0	8	0	0	0	0	0	0	0	0	0	0	0	0	0	0	1	0	0	0	0	0	0	0	0	0	0	0	0	0	0	0	0	14	0	0	0	0	0	0	0	0	0	0	0	0	0	0	0
d__Bacteria;p__Firmicutes;c__Bacilli;o__Lactobacillales;f__Leuconostocaceae;g__Weissella;__	0	0	0	0	0	0	0	0	0	0	0	0	0	0	0	0	53	0	0	0	0	0	0	0	0	0	0	0	0	0	0	0	0	20	0	0	0	0	0	0	0	0	0	0	0	0	0	0	0
d__Bacteria;p__Firmicutes;c__Bacilli;o__Lactobacillales;f__Leuconostocaceae;g__Weissella;s__Weissella_viridescens	0	0	0	0	0	0	0	0	0	0	0	0	0	0	0	0	0	0	0	0	0	0	0	0	0	0	0	0	0	0	0	0	0	0	0	0	0	0	0	0	0	0	0	0	0	0	0	0	17
d__Bacteria;p__Firmicutes;c__Bacilli;o__Lactobacillales;f__Streptococcaceae;g__Lactococcus;__	0	0	0	0	5	0	0	0	0	0	0	0	0	0	0	0	12	0	0	0	3	0	0	0	0	0	4	0	0	0	0	0	0	0	0	0	0	130	0	0	0	0	0	0	0	0	3	0	0
d__Bacteria;p__Firmicutes;c__Bacilli;o__Lactobacillales;f__Streptococcaceae;g__Lactococcus;s__Lactococcus_garvieae	0	0	0	0	0	0	0	0	0	0	0	0	0	0	0	0	0	0	0	0	0	0	0	0	0	0	0	0	0	0	0	0	0	17	0	0	0	0	0	0	0	0	0	0	0	0	0	0	0
d__Bacteria;p__Firmicutes;c__Bacilli;o__Lactobacillales;f__Streptococcaceae;g__Streptococcus;__	67	49	95	0	1143	0	32	788	10	9	1261	1003	2	315	12	2176	1359	329	535	0	404	39863	135	19	2081	23	40	247	305	28	7	2	0	2284	48	5409	285	364	1300	94	31	198	28405	53	21	724	36	162	31
d__Bacteria;p__Firmicutes;c__Bacilli;o__Lactobacillales;f__Streptococcaceae;g__Streptococcus;s__Streptococcus_agalactiae	0	60	0	0	0	0	0	0	0	0	0	0	0	49	120	0	0	0	0	0	0	0	6	0	0	0	0	8	0	0	0	0	0	0	0	0	0	0	55	0	0	0	0	0	0	0	0	0	5
d__Bacteria;p__Firmicutes;c__Bacilli;o__Lactobacillales;f__Streptococcaceae;g__Streptococcus;s__Streptococcus_anginosus	0	68	5	2054	55	0	0	94	2	0	0	440	7	9	6852	0	674	5	65	0	3393	32520	134	113	4	16	19	114	175	0	31	0	633	4	752	0	5474	0	4	4	0	16	2	0	7	544	2	0	19
d__Bacteria;p__Firmicutes;c__Bacilli;o__Lactobacillales;f__Streptococcaceae;g__Streptococcus;s__Streptococcus_constellatus	0	0	0	0	0	0	0	0	0	0	0	0	0	0	0	0	0	0	0	0	0	0	0	0	0	0	0	0	0	0	0	0	0	0	0	0	0	0	0	0	0	0	10	0	0	0	0	0	0
d__Bacteria;p__Firmicutes;c__Bacilli;o__Lactobacillales;f__Streptococcaceae;g__Streptococcus;s__Streptococcus_downei	0	0	0	0	12	0	0	0	0	0	0	0	0	0	0	0	0	0	0	0	0	0	0	0	0	0	0	0	0	0	0	0	0	0	0	0	0	0	0	0	0	0	0	0	0	0	0	0	0
d__Bacteria;p__Firmicutes;c__Bacilli;o__Lactobacillales;f__Streptococcaceae;g__Streptococcus;s__Streptococcus_mutans	0	0	0	0	13	0	0	14	0	0	1	0	0	0	0	0	0	2	0	0	0	0	0	0	0	0	0	0	0	0	0	0	0	0	0	0	0	0	0	0	0	0	24	0	0	0	0	0	0
d__Bacteria;p__Firmicutes;c__Bacilli;o__Lactobacillales;f__Streptococcaceae;g__Streptococcus;s__Streptococcus_parasanguinis	0	7	0	0	88	0	0	59	48	0	0	0	0	22	0	0	1209	137	0	0	119	6	11	0	0	0	17	58	0	9	1	0	0	286	2	0	0	2	0	0	0	0	156	0	0	1	0	0	4
d__Bacteria;p__Firmicutes;c__Bacilli;o__Lactobacillales;f__Streptococcaceae;g__Streptococcus;s__Streptococcus_salivarius	0	197	0	5	621	0	0	2926	112	2	30	12	0	190	0	1	4782	447	58	26	629	58	55	25	7	476	22	935	5	0	189	5	0	425	13	4737	0	231	0	128	32	47	1277	13	18	41	133	0	27
d__Bacteria;p__Firmicutes;c__Bacilli;o__Lactobacillales;f__Streptococcaceae;g__Streptococcus;s__Streptococcus_sobrinus	0	0	0	0	0	0	0	0	0	0	0	0	0	0	0	0	0	0	0	0	0	0	0	0	0	0	0	0	0	0	0	0	0	0	0	0	0	0	0	0	0	0	0	0	0	0	0	0	0
d__Bacteria;p__Firmicutes;c__Bacilli;o__Lactobacillales;f__Streptococcaceae;g__Streptococcus;s__Streptococcus_urinalis	0	0	0	0	0	0	0	0	0	0	0	0	0	0	84	0	0	0	0	0	0	0	0	0	0	0	0	0	0	0	0	0	0	0	0	0	0	0	0	0	0	0	0	0	0	0	0	0	0
d__Bacteria;p__Firmicutes;c__Bacilli;o__Lactobacillales;f__Streptococcaceae;g__Streptococcus;s__Streptococcus_vestibularis	0	0	0	0	0	0	0	0	0	0	0	0	0	0	0	0	0	0	0	0	0	0	0	0	0	0	0	0	0	0	0	0	0	0	0	0	0	0	0	0	0	0	0	0	0	0	0	0	0
d__Bacteria;p__Firmicutes;c__Bacilli;o__Lactobacillales;f__Streptococcaceae;g__Streptococcus;s__uncultured_prokaryote	0	0	0	0	0	0	0	0	0	0	0	0	0	2	0	0	0	0	0	0	0	0	0	0	0	0	0	0	0	0	0	0	0	0	0	0	0	0	0	0	0	0	0	0	0	0	0	0	0
d__Bacteria;p__Firmicutes;c__Bacilli;o__Mycoplasmatales;f__Mycoplasmataceae;g__Mycoplasma;s__Metamycoplasma_orale	0	0	0	0	0	0	0	0	0	0	0	0	0	0	0	0	0	0	0	0	0	0	0	0	0	0	0	0	0	0	0	0	0	0	0	20	0	0	0	0	0	0	0	0	0	0	0	0	0
d__Bacteria;p__Firmicutes;c__Bacilli;o__Mycoplasmatales;f__Mycoplasmataceae;g__Ureaplasma;__	0	0	0	0	0	0	0	0	0	0	0	0	0	0	122	0	0	0	0	0	0	0	0	0	0	0	0	0	0	0	0	0	0	0	0	0	0	0	0	0	0	0	0	0	0	0	0	0	0
d__Bacteria;p__Firmicutes;c__Bacilli;o__Mycoplasmatales;f__Mycoplasmataceae;g__Ureaplasma;s__Ureaplasma_parvum	0	0	0	0	0	0	0	0	0	0	0	0	0	0	126	0	0	0	0	0	0	0	0	0	0	0	0	0	0	0	0	0	0	0	0	0	0	0	0	0	0	0	0	0	0	0	0	0	0
d__Bacteria;p__Firmicutes;c__Bacilli;o__Mycoplasmatales;f__Mycoplasmataceae;g__Ureaplasma;s__Ureaplasma_urealyticum	0	0	0	0	0	0	0	0	0	0	0	0	0	0	0	0	0	0	0	0	0	0	10	0	0	0	0	0	0	0	0	0	0	0	0	0	0	0	0	0	0	0	0	0	0	0	0	0	0
d__Bacteria;p__Firmicutes;c__Bacilli;o__Mycoplasmatales;f__Mycoplasmataceae;g__Ureaplasma;s__uncultured_bacterium	0	0	0	0	0	0	0	0	0	0	0	0	0	0	0	0	0	0	0	0	0	0	0	0	0	0	0	0	0	0	0	0	0	0	0	0	0	0	0	0	0	0	0	0	0	0	0	0	0
d__Bacteria;p__Firmicutes;c__Bacilli;o__RF39;f__RF39;g__RF39;__	0	0	0	0	0	0	0	0	0	0	0	0	0	0	0	0	0	0	0	0	0	0	28	0	0	0	0	0	0	0	0	0	0	27	0	0	0	0	0	0	0	0	0	0	0	0	0	0	0
d__Bacteria;p__Firmicutes;c__Bacilli;o__RF39;f__RF39;g__RF39;s__Acholeplasmatales_bacterium	0	0	0	0	0	0	0	0	0	0	0	0	0	0	0	0	0	0	0	0	0	0	0	0	0	0	0	0	0	0	0	0	0	0	0	0	0	0	0	0	0	0	0	0	0	4	0	0	0
d__Bacteria;p__Firmicutes;c__Bacilli;o__RF39;f__RF39;g__RF39;s__gut_metagenome	0	0	0	0	0	0	0	0	38	0	0	0	0	0	0	0	0	0	0	0	0	0	15	0	0	0	0	0	0	0	0	0	0	11	0	0	0	0	0	0	0	0	0	0	0	0	0	0	71
d__Bacteria;p__Firmicutes;c__Bacilli;o__RF39;f__RF39;g__RF39;s__human_gut	0	0	0	0	0	0	0	0	0	0	0	0	0	0	0	0	0	0	11	0	0	0	0	0	0	0	8	0	0	0	0	0	0	0	0	0	0	16	0	0	0	0	0	0	0	0	0	0	0
d__Bacteria;p__Firmicutes;c__Bacilli;o__RF39;f__RF39;g__RF39;s__metagenome	0	0	0	0	0	0	0	0	0	0	0	0	0	0	0	0	0	0	0	0	0	0	0	0	0	0	0	0	0	0	0	0	0	0	0	0	0	0	0	0	0	0	0	0	0	0	0	0	34
d__Bacteria;p__Firmicutes;c__Bacilli;o__RF39;f__RF39;g__RF39;s__uncultured_bacterium	0	0	0	0	3	0	0	0	134	0	0	0	0	0	0	0	0	0	0	0	0	9	37	0	31	0	0	55	0	0	0	0	0	0	0	0	0	8	0	0	0	0	0	0	0	0	0	0	13
d__Bacteria;p__Firmicutes;c__Bacilli;o__RF39;f__RF39;g__RF39;s__uncultured_organism	0	0	0	0	0	0	0	0	0	0	0	0	0	0	0	0	0	0	0	0	0	0	29	0	0	0	0	0	0	0	0	0	0	0	0	0	0	0	0	0	0	0	0	0	0	0	0	0	0
d__Bacteria;p__Firmicutes;c__Bacilli;o__Staphylococcales;f__Gemellaceae;g__Gemella;__	0	7	29	0	0	0	0	19	21	0	0	0	0	0	0	0	127	4	0	0	14	4934	0	14	160	0	0	0	0	0	19	0	0	5	0	1796	0	0	0	17	0	14	129	0	0	0	19	0	0
d__Bacteria;p__Firmicutes;c__Bacilli;o__Staphylococcales;f__Gemellaceae;g__Gemella;s__Gemella_asaccharolytica	0	0	0	0	0	0	0	0	0	0	0	0	0	0	2249	0	0	0	0	0	0	0	349	0	0	0	0	0	0	0	0	0	0	0	0	0	0	0	0	0	0	0	0	0	0	0	0	0	0
d__Bacteria;p__Firmicutes;c__Bacilli;o__Staphylococcales;f__Staphylococcaceae;g__Jeotgalicoccus;s__Jeotgalicoccus_schoeneichii	0	0	0	0	0	0	0	0	0	0	0	0	0	0	0	0	0	0	0	0	0	0	0	0	0	0	0	0	0	0	0	0	0	0	0	0	0	0	0	0	0	0	0	0	0	0	0	0	0
d__Bacteria;p__Firmicutes;c__Bacilli;o__Staphylococcales;f__Staphylococcaceae;g__Nosocomiicoccus;s__Nosocomiicoccus_ampullae	0	0	0	0	0	0	0	0	0	0	0	0	0	0	0	0	0	0	0	0	0	0	0	0	0	0	0	21	0	0	0	0	0	0	0	0	0	0	0	0	0	0	3	0	0	0	0	0	0
d__Bacteria;p__Firmicutes;c__Bacilli;o__Staphylococcales;f__Staphylococcaceae;g__Nosocomiicoccus;s__uncultured_bacterium	0	0	0	0	0	0	0	0	0	0	0	0	0	0	0	0	0	0	0	0	0	0	0	0	0	0	0	0	0	0	0	0	0	0	0	0	0	0	0	0	0	0	0	0	0	0	0	0	0
d__Bacteria;p__Firmicutes;c__Bacilli;o__Staphylococcales;f__Staphylococcaceae;g__Staphylococcus;__	0	270	2	24	0	0	4	1	0	0	2	444	0	1413	444	9	0	6	144	37757	18	2763	140	15	360	61	0	12	4	1508	0	2074	0	11	660	125	31	0	0	0	352	5	3	9	315	84	27	65	644
d__Bacteria;p__Firmicutes;c__Bacilli;o__Staphylococcales;f__Staphylococcaceae;g__Staphylococcus;s__Staphylococcus_pettenkoferi	0	0	0	0	0	0	0	0	0	0	0	0	0	0	0	0	0	0	0	0	0	0	0	0	0	0	0	0	0	0	0	0	0	0	0	0	0	0	0	0	0	0	0	0	0	0	0	0	0
d__Bacteria;p__Firmicutes;c__Bacilli;o__Thermicanales;f__Thermicanaceae;g__Thermicanus;__	0	0	0	0	0	0	0	0	0	0	0	0	0	0	0	0	0	0	0	0	0	0	0	0	0	0	0	0	0	0	0	0	0	0	0	0	0	0	0	0	0	0	0	0	0	0	0	0	0
d__Bacteria;p__Firmicutes;c__Bacilli;o__Thermicanales;f__Thermicanaceae;g__Thermicanus;s__uncultured_bacterium	0	0	0	0	0	0	0	0	0	0	0	0	0	0	0	0	0	0	0	0	0	0	0	0	0	0	0	0	0	0	0	0	0	0	0	0	0	0	0	0	0	0	0	0	0	0	0	0	0
d__Bacteria;p__Firmicutes;c__Clostridia;__;__;__;__	0	228	1122	0	87	0	0	0	24	3	64	26	0	0	3	2	1021	10	24	0	90	26	0	0	33	0	0	102	0	0	0	0	0	282	0	0	0	110	0	0	0	13	0	0	0	5	0	0	34
d__Bacteria;p__Firmicutes;c__Clostridia;o__Christensenellales;f__Christensenellaceae;__;__	0	0	15	0	22	0	0	0	5	0	36	0	0	0	0	0	41	0	8	0	0	6	114	1	24	0	0	43	0	0	4	0	0	1	0	0	0	5	0	0	0	11	0	0	0	3	0	0	25
d__Bacteria;p__Firmicutes;c__Clostridia;o__Christensenellales;f__Christensenellaceae;g__Catabacter;s__Catabacter_hongkongensis	0	0	78	0	4	0	0	0	0	4	11	0	0	0	0	2	11	0	0	0	0	0	0	21	0	0	0	0	0	0	0	0	0	0	0	0	0	0	0	2	0	30	0	0	7	0	0	0	7
d__Bacteria;p__Firmicutes;c__Clostridia;o__Christensenellales;f__Christensenellaceae;g__Christensenella;__	0	0	0	0	0	0	0	0	0	0	0	0	0	0	0	0	0	0	0	0	0	0	0	0	0	0	0	9	0	0	0	0	0	0	0	0	0	0	0	0	0	0	0	0	0	0	0	0	0
d__Bacteria;p__Firmicutes;c__Clostridia;o__Christensenellales;f__Christensenellaceae;g__Christensenella;s__Christensenella_massiliensis	0	0	0	0	0	0	0	0	0	12	7	0	0	0	0	0	0	0	0	0	0	0	0	18	0	0	0	0	0	0	0	0	0	0	0	0	0	246	0	39	0	0	0	0	0	3	0	0	0
d__Bacteria;p__Firmicutes;c__Clostridia;o__Christensenellales;f__Christensenellaceae;g__Christensenella;s__Christensenella_minuta	0	0	89	0	0	0	0	0	0	0	0	0	0	0	0	0	111	0	15	0	0	0	0	13	0	0	0	74	0	0	0	0	0	0	0	0	0	0	0	0	0	0	0	0	0	0	0	0	0
d__Bacteria;p__Firmicutes;c__Clostridia;o__Christensenellales;f__Christensenellaceae;g__Christensenellaceae;s__Christensenella_sp.	0	0	29	0	0	0	0	0	0	0	0	0	0	0	0	0	45	0	0	0	0	0	0	0	0	0	0	19	0	0	0	0	0	0	0	0	0	0	0	0	0	2	0	0	0	0	5	0	0
d__Bacteria;p__Firmicutes;c__Clostridia;o__Christensenellales;f__Christensenellaceae;g__Christensenellaceae_R-7_group;__	28	4034	1900	0	2479	0	0	105	2363	0	417	78	157	0	223	131	2269	5	1011	0	27	2987	166	156	1200	0	6	4135	19	0	178	0	0	9	0	0	0	37	0	23	9	177	0	23	0	848	5	0	2221
d__Bacteria;p__Firmicutes;c__Clostridia;o__Christensenellales;f__Christensenellaceae;g__Christensenellaceae_R-7_group;s__Christensenella_sp.	0	0	0	0	0	0	0	0	0	0	0	0	0	0	0	0	7	0	1	0	0	0	0	0	0	0	0	3	0	0	0	0	0	0	0	0	0	0	0	0	0	0	0	0	0	0	0	0	0
d__Bacteria;p__Firmicutes;c__Clostridia;o__Christensenellales;f__Christensenellaceae;g__Christensenellaceae_R-7_group;s__bacterium_YE57	0	14	50	0	0	0	0	0	23	0	11	0	0	0	24	0	6	0	26	0	0	23	20	0	0	0	0	0	0	0	8	0	0	0	0	0	0	42	0	30	0	95	0	0	0	6	0	0	6
d__Bacteria;p__Firmicutes;c__Clostridia;o__Christensenellales;f__Christensenellaceae;g__Christensenellaceae_R-7_group;s__bacterium_enrichment	0	0	0	0	24	0	0	0	0	0	0	0	0	0	0	0	0	0	0	0	0	4	0	0	0	0	0	0	0	0	0	0	0	0	0	0	0	0	0	0	0	1	0	0	0	0	0	0	27
d__Bacteria;p__Firmicutes;c__Clostridia;o__Christensenellales;f__Christensenellaceae;g__Christensenellaceae_R-7_group;s__gut_metagenome	0	0	17	0	1548	0	0	0	0	0	94	0	0	0	0	36	19	0	0	0	0	10	0	0	0	0	0	0	0	0	1	0	0	0	0	0	0	0	0	0	0	8	0	0	0	0	0	0	19
d__Bacteria;p__Firmicutes;c__Clostridia;o__Christensenellales;f__Christensenellaceae;g__Christensenellaceae_R-7_group;s__human_gut	0	955	0	0	2450	2	0	0	990	0	1	331	0	0	0	43	834	0	0	0	0	87	37	0	0	0	7	9353	0	0	107	0	0	0	0	0	0	9	0	1	0	17	0	0	0	6	0	0	931
d__Bacteria;p__Firmicutes;c__Clostridia;o__Christensenellales;f__Christensenellaceae;g__Christensenellaceae_R-7_group;s__uncultured_Caloramator	0	0	0	0	0	0	0	0	0	3	0	0	0	0	0	0	0	0	0	0	10	0	0	0	92	0	0	0	0	0	0	0	0	7	0	0	0	0	0	0	0	0	0	0	0	29	0	0	0
d__Bacteria;p__Firmicutes;c__Clostridia;o__Christensenellales;f__Christensenellaceae;g__Christensenellaceae_R-7_group;s__uncultured_Christensenellaceae	0	0	0	0	15	0	0	0	0	0	0	0	0	0	0	0	0	0	0	0	0	0	0	0	0	0	0	0	0	0	0	0	0	0	0	0	0	0	0	0	0	0	0	0	0	0	0	0	0
d__Bacteria;p__Firmicutes;c__Clostridia;o__Christensenellales;f__Christensenellaceae;g__Christensenellaceae_R-7_group;s__uncultured_Clostridia	0	0	0	0	21	0	0	0	0	0	0	0	0	0	0	0	0	0	0	0	0	0	0	0	0	0	0	0	0	0	0	0	0	0	0	0	0	0	0	0	0	0	0	0	0	0	0	0	0
d__Bacteria;p__Firmicutes;c__Clostridia;o__Christensenellales;f__Christensenellaceae;g__Christensenellaceae_R-7_group;s__uncultured_Clostridium	0	0	2	0	0	0	0	0	0	0	0	0	0	0	0	0	0	0	0	0	0	0	0	0	0	0	0	5	0	0	0	0	0	0	0	0	0	0	0	0	0	0	0	0	0	0	4	0	0
d__Bacteria;p__Firmicutes;c__Clostridia;o__Christensenellales;f__Christensenellaceae;g__Christensenellaceae_R-7_group;s__uncultured_marine	0	26	101	0	0	0	0	0	0	0	13	0	3	0	0	0	39	8	23	0	0	0	2	0	11	0	0	37	0	0	0	0	0	8	0	0	0	0	0	23	0	15	0	0	0	16	0	0	0
d__Bacteria;p__Firmicutes;c__Clostridia;o__Christensenellales;f__Christensenellaceae;g__Christensenellaceae_R-7_group;s__uncultured_organism	0	0	24187	0	0	0	0	0	0	0	0	0	0	0	0	0	40	0	0	0	0	13	0	0	0	0	0	229	0	0	0	0	0	0	0	0	0	0	0	0	0	0	0	0	0	0	0	0	10
d__Bacteria;p__Firmicutes;c__Clostridia;o__Christensenellales;f__Christensenellaceae;g__Christensenellaceae_R-7_group;s__uncultured_prokaryote	210	520	0	0	730	35	0	540	301	177	235	0	204	0	190	73	198	0	243	0	0	233	117	2	193	0	18	103	0	0	57	51	10	125	0	0	0	361	0	578	39	687	0	41	0	606	6	209	82
d__Bacteria;p__Firmicutes;c__Clostridia;o__Christensenellales;f__Christensenellaceae;g__Christensenellaceae_R-7_group;s__uncultured_soil	0	0	40	0	5	0	0	0	0	0	6	0	0	0	0	0	8	0	8	0	0	10	0	0	0	0	0	6	0	0	0	0	0	0	0	0	0	0	0	0	0	2	0	0	0	0	0	0	0
d__Bacteria;p__Firmicutes;c__Clostridia;o__Christensenellales;f__Christensenellaceae;g__Christensenellaceae_R-7_group;s__uncultured_spirochete	0	169	1975	0	0	0	0	0	32	0	0	0	0	0	0	0	1444	0	0	0	0	790	5	0	1492	0	7	0	0	0	0	1	0	0	0	0	0	0	0	0	0	0	0	0	0	0	0	0	1049
d__Bacteria;p__Firmicutes;c__Clostridia;o__Christensenellales;f__Christensenellaceae;g__uncultured;__	0	0	30	0	0	0	0	0	24	0	7	0	0	0	0	0	0	0	0	0	36	0	0	0	0	0	0	4	0	0	4	0	0	0	0	0	0	18	0	0	0	0	0	0	0	0	0	0	0
d__Bacteria;p__Firmicutes;c__Clostridia;o__Christensenellales;f__Christensenellaceae;g__uncultured;s__uncultured_bacterium	0	18	318	0	5	0	0	0	10	11	20	0	0	0	2	0	91	79	28	0	51	21	0	10	14	0	0	85	0	0	9	0	0	1	0	0	0	129	0	31	0	32	0	0	0	10	0	0	3
d__Bacteria;p__Firmicutes;c__Clostridia;o__Clostridia;f__Hungateiclostridiaceae;__;__	0	0	106	0	69	0	0	0	0	0	119	0	0	0	0	0	30	0	0	0	0	3	0	0	9	0	0	700	0	0	0	0	0	0	0	0	0	0	0	0	0	37	0	0	0	0	0	0	0
d__Bacteria;p__Firmicutes;c__Clostridia;o__Clostridia;f__Hungateiclostridiaceae;g__Fastidiosipila;__	0	0	0	0	0	0	0	0	0	0	0	0	0	0	0	0	0	0	0	0	0	0	0	31	47	0	0	0	0	0	0	0	0	0	0	0	0	0	0	0	0	0	0	0	0	0	0	0	0
d__Bacteria;p__Firmicutes;c__Clostridia;o__Clostridia;f__Hungateiclostridiaceae;g__Fastidiosipila;s__Clostridiales_bacterium	0	0	0	0	0	0	0	23	10	599	0	0	0	0	244	0	0	0	1000	0	151	0	10	0	293	0	0	0	31	0	0	0	0	451	21	0	0	0	16	0	3539	0	3	0	0	36	0	81	0
d__Bacteria;p__Firmicutes;c__Clostridia;o__Clostridia;f__Hungateiclostridiaceae;g__Fastidiosipila;s__Fastidiosipila_sanguinis	0	0	0	0	0	0	0	0	0	0	0	0	0	0	0	0	0	0	0	0	0	0	0	128	60	0	0	0	0	0	0	0	0	0	0	0	0	0	0	0	14	0	81	0	0	0	0	0	0
d__Bacteria;p__Firmicutes;c__Clostridia;o__Clostridia;f__Hungateiclostridiaceae;g__Fastidiosipila;s__uncultured_bacterium	0	0	35	0	0	0	0	0	0	7	0	0	0	0	0	0	0	0	0	0	0	0	0	0	35	0	0	0	0	0	0	0	0	3	0	0	0	0	0	0	0	0	0	0	0	0	0	0	0
d__Bacteria;p__Firmicutes;c__Clostridia;o__Clostridia;f__Hungateiclostridiaceae;g__Ruminiclostridium;__	0	0	0	0	0	0	0	0	0	0	0	0	0	0	0	0	2	0	0	0	0	0	0	0	3	0	0	0	0	0	0	0	0	0	0	0	0	0	0	0	0	0	0	0	0	0	0	0	0
d__Bacteria;p__Firmicutes;c__Clostridia;o__Clostridia;f__Hungateiclostridiaceae;g__Ruminiclostridium;s__uncultured_Clostridiaceae	0	0	0	0	0	0	0	0	0	0	0	0	0	0	0	0	0	0	0	0	0	0	0	0	0	0	0	17	0	0	0	0	0	0	0	0	0	0	0	0	0	0	0	0	0	0	0	0	0
d__Bacteria;p__Firmicutes;c__Clostridia;o__Clostridia;f__Hungateiclostridiaceae;g__Ruminiclostridium;s__uncultured_organism	0	0	0	0	0	0	0	0	0	0	0	0	0	0	0	0	0	0	0	0	0	0	0	0	0	0	0	0	0	0	0	0	0	0	0	0	0	0	0	0	0	0	0	0	0	0	0	0	0
d__Bacteria;p__Firmicutes;c__Clostridia;o__Clostridia_UCG-014;f__Clostridia_UCG-014;g__Clostridia_UCG-014;__	0	3579	0	0	1193	0	0	0	2805	0	1423	107	109	0	306	17	16344	3	425	0	958	1042	675	0	6885	0	156	1	0	0	6	0	0	22	0	0	0	170	0	427	0	0	0	136	0	0	5	2	3006
d__Bacteria;p__Firmicutes;c__Clostridia;o__Clostridia_UCG-014;f__Clostridia_UCG-014;g__Clostridia_UCG-014;s__Clostridiales_bacterium	0	0	0	0	0	0	0	0	0	0	0	0	0	0	0	0	0	0	1507	0	0	0	15	0	6431	0	0	0	0	0	0	0	0	311	16	0	0	0	0	0	0	0	0	0	0	0	0	1	0
d__Bacteria;p__Firmicutes;c__Clostridia;o__Clostridia_UCG-014;f__Clostridia_UCG-014;g__Clostridia_UCG-014;s__gut_metagenome	0	0	0	0	0	0	0	0	0	0	0	0	0	0	0	0	0	0	0	0	0	198	0	0	0	0	0	0	0	0	0	0	0	0	0	0	0	0	0	0	0	0	0	0	0	0	0	0	0
d__Bacteria;p__Firmicutes;c__Clostridia;o__Clostridia_UCG-014;f__Clostridia_UCG-014;g__Clostridia_UCG-014;s__uncultured_Ruminococcaceae	0	0	0	0	0	0	0	0	0	0	0	0	0	0	0	0	0	0	0	0	0	0	0	0	0	0	0	0	0	0	0	0	0	0	0	0	0	0	0	0	0	0	0	0	0	0	0	0	0
d__Bacteria;p__Firmicutes;c__Clostridia;o__Clostridia_UCG-014;f__Clostridia_UCG-014;g__Clostridia_UCG-014;s__uncultured_bacterium	0	0	0	0	0	0	0	0	0	0	0	0	0	0	0	0	11	0	0	0	0	0	0	0	13048	0	0	0	0	0	0	0	0	0	0	0	0	0	0	0	0	0	0	0	0	0	0	0	0
d__Bacteria;p__Firmicutes;c__Clostridia;o__Clostridia_vadinBB60_group;f__Clostridia_vadinBB60_group;g__Clostridia_vadinBB60_group;__	80	0	3	0	42	149	0	0	0	0	41	0	0	0	0	0	0	0	0	0	0	4	0	0	0	0	0	0	0	0	0	0	0	95	0	0	0	0	0	0	0	11	0	0	0	0	0	0	14
d__Bacteria;p__Firmicutes;c__Clostridia;o__Clostridia_vadinBB60_group;f__Clostridia_vadinBB60_group;g__Clostridia_vadinBB60_group;s__gut_metagenome	0	0	68	0	64	9	0	190	571	20	79	0	19	0	34	0	16	21	6	0	83	94	104	0	0	0	0	3958	0	0	0	0	0	56	0	0	0	84	0	25	0	13	0	0	0	8	31	0	118
d__Bacteria;p__Firmicutes;c__Clostridia;o__Clostridia_vadinBB60_group;f__Clostridia_vadinBB60_group;g__Clostridia_vadinBB60_group;s__metagenome	22	0	0	0	0	0	0	0	0	2	0	0	0	0	0	0	0	0	0	0	0	0	0	0	0	0	0	0	0	0	0	0	0	0	0	0	0	0	0	0	0	0	0	0	0	0	50	0	0
d__Bacteria;p__Firmicutes;c__Clostridia;o__Clostridia_vadinBB60_group;f__Clostridia_vadinBB60_group;g__Clostridia_vadinBB60_group;s__uncultured_Thermoanaerobacterales	0	0	0	0	0	0	0	0	0	0	0	0	0	0	4	0	41	0	103	0	0	138	0	0	0	0	0	53	0	0	30	0	0	0	0	0	0	26	0	0	0	8	0	0	0	1	0	0	13
d__Bacteria;p__Firmicutes;c__Clostridia;o__Clostridia_vadinBB60_group;f__Clostridia_vadinBB60_group;g__Clostridia_vadinBB60_group;s__uncultured_bacterium	151	0	663	0	127	47	0	793	37	9	43	0	8	0	6	4	15	45	9	0	5	7	188	1	0	0	4	65	0	0	0	0	0	5	0	0	0	372	0	70	0	2338	0	0	0	0	0	0	57
d__Bacteria;p__Firmicutes;c__Clostridia;o__Clostridia_vadinBB60_group;f__Clostridia_vadinBB60_group;g__Clostridia_vadinBB60_group;s__uncultured_organism	0	34	61	0	397	0	0	0	434	25	425	0	0	0	0	0	71	0	0	0	0	20	3	0	0	0	0	687	0	0	0	0	0	0	0	0	0	0	0	0	0	137	0	0	0	0	0	0	120
d__Bacteria;p__Firmicutes;c__Clostridia;o__Clostridiales;f__Clostridiaceae;g__Clostridium_sensu_stricto_13;__	0	0	0	0	0	0	0	0	0	0	0	0	0	0	0	0	1	0	0	0	0	0	0	0	0	1937	0	0	0	0	0	0	0	0	0	0	0	0	0	0	0	0	0	28	0	0	0	0	0
d__Bacteria;p__Firmicutes;c__Clostridia;o__Clostridiales;f__Clostridiaceae;g__Clostridium_sensu_stricto_13;s__Clostridium_sp.	0	0	0	0	1857	0	0	0	0	0	0	0	0	0	0	0	0	0	0	0	0	0	0	0	0	0	0	0	0	0	0	0	0	0	0	0	0	0	0	0	0	0	0	0	0	0	0	0	0
d__Bacteria;p__Firmicutes;c__Clostridia;o__Clostridiales;f__Clostridiaceae;g__Clostridium_sensu_stricto_1;__	0	22	59	0	888	0	0	18	92	0	41	0	8	0	0	0	15	18	0	0	0	10	0	0	0	153	0	60	0	0	0	0	0	0	0	0	0	0	0	0	0	3	0	0	0	0	0	0	92
d__Bacteria;p__Firmicutes;c__Clostridia;o__Clostridiales;f__Clostridiaceae;g__Clostridium_sensu_stricto_1;s__Clostridium_baratii	0	0	0	0	0	0	0	0	0	0	0	0	0	0	0	0	0	0	0	0	0	0	0	0	0	0	0	0	0	0	0	0	0	0	0	0	0	0	0	0	0	0	0	0	0	0	0	0	0
d__Bacteria;p__Firmicutes;c__Clostridia;o__Clostridiales;f__Clostridiaceae;g__Clostridium_sensu_stricto_1;s__Clostridium_butyricum	0	0	0	0	0	0	0	0	0	0	0	0	0	0	0	0	0	0	0	0	0	0	0	0	0	1218	0	0	0	0	0	0	0	0	0	0	0	0	0	0	0	0	0	0	0	0	0	0	0
d__Bacteria;p__Firmicutes;c__Clostridia;o__Clostridiales;f__Clostridiaceae;g__Clostridium_sensu_stricto_1;s__Clostridium_paraputrificum	0	0	0	0	34	0	0	0	0	0	0	0	0	0	0	0	0	0	0	0	0	0	0	0	0	0	0	0	0	0	0	0	0	0	0	0	0	0	0	0	0	14	0	0	0	0	0	0	0
d__Bacteria;p__Firmicutes;c__Clostridia;o__Eubacteriales;f__Anaerofustaceae;g__Anaerofustis;s__Anaerofustis_stercorihominis	0	0	0	0	0	0	0	0	0	0	0	0	0	0	0	0	0	0	0	0	7	0	0	0	0	0	0	0	0	0	0	0	0	0	0	0	0	0	0	0	0	0	0	0	0	0	0	0	0
d__Bacteria;p__Firmicutes;c__Clostridia;o__Eubacteriales;f__Anaerofustaceae;g__Anaerofustis;s__uncultured_bacterium	0	0	8	0	9	0	0	0	0	0	0	0	0	0	0	0	25	0	0	0	0	0	0	0	0	0	0	0	0	0	0	0	0	0	0	0	0	0	0	0	0	0	0	0	0	0	0	0	0
d__Bacteria;p__Firmicutes;c__Clostridia;o__Eubacteriales;f__Eubacteriaceae;g__Eubacterium;__	0	0	0	0	0	0	0	0	0	0	0	0	0	0	0	0	48	0	0	0	0	0	0	0	4	0	12	72	0	0	11	0	0	8	0	0	0	0	0	0	0	39	0	0	0	47	0	0	27
d__Bacteria;p__Firmicutes;c__Clostridia;o__Eubacteriales;f__Eubacteriaceae;g__Eubacterium;s__Eubacterium_limosum	0	0	277	0	0	0	0	0	0	0	0	0	0	0	0	6	0	5	0	0	0	0	0	0	0	0	0	0	0	0	0	0	0	0	0	0	0	0	0	83	0	0	0	0	0	0	0	0	0
d__Bacteria;p__Firmicutes;c__Clostridia;o__Lachnospirales;__;__;__	0	0	0	0	0	0	0	0	0	0	0	0	0	0	0	0	0	0	0	0	0	0	0	0	0	0	0	3	0	0	0	0	0	0	0	0	0	0	0	0	0	0	0	0	0	0	0	0	0
d__Bacteria;p__Firmicutes;c__Clostridia;o__Lachnospirales;f__Defluviitaleaceae;g__Defluviitaleaceae_UCG-011;s__uncultured_bacterium	0	0	1192	0	32	0	0	0	23	0	22	25	9	0	12	0	27	5	76	0	0	3	8	0	23	0	0	40	0	0	0	0	0	32	0	0	0	144	0	23	10	7	0	0	0	5	2	0	31
d__Bacteria;p__Firmicutes;c__Clostridia;o__Lachnospirales;f__Lachnospiraceae;__;__	1238	2056	1711	0	5574	330	480	2257	2678	821	3431	614	1219	185	854	10	377	7917	808	0	9709	1267	1063	20	202	67	174	3327	95	312	204	171	19	1702	181	0	30	4257	0	1391	357	719	76	152	407	736	208	42	564
d__Bacteria;p__Firmicutes;c__Clostridia;o__Lachnospirales;f__Lachnospiraceae;g__Agathobacter;__	2	17	0	0	1091	0	0	448	8001	716	2769	1041	361	3	125	0	17	0	1050	0	10	2133	33	0	12	10	17	0	0	0	49	0	38	5095	0	0	0	13	0	2668	0	0	5	139	143	3	0	0	121
d__Bacteria;p__Firmicutes;c__Clostridia;o__Lachnospirales;f__Lachnospiraceae;g__Agathobacter;s__Eubacterium_ramulus	22	68	0	0	0	0	1	63	160	80	227	155	84	0	34	0	46	0	54	0	0	206	48	0	0	0	6	0	0	0	10	0	4	75	0	0	0	3	0	0	0	6	0	0	4	0	0	0	0
d__Bacteria;p__Firmicutes;c__Clostridia;o__Lachnospirales;f__Lachnospiraceae;g__Anaerostignum;s__uncultured_bacterium	0	0	0	0	0	0	0	0	0	0	0	0	0	0	0	0	0	0	0	0	0	0	0	0	0	0	0	0	0	0	0	0	0	0	0	0	0	0	0	0	0	0	0	0	0	0	0	0	46
d__Bacteria;p__Firmicutes;c__Clostridia;o__Lachnospirales;f__Lachnospiraceae;g__Anaerostipes;__	84	695	53	0	9	0	0	36	647	57	202	227	207	0	131	0	533	0	202	0	259	1855	13	0	31	0	28	80	0	0	70	489	5	15	0	0	0	398	0	18	0	0	0	145	121	0	0	0	11
d__Bacteria;p__Firmicutes;c__Clostridia;o__Lachnospirales;f__Lachnospiraceae;g__Anaerostipes;s__Anaerostipes_butyraticus	0	0	0	0	0	0	0	0	0	0	0	0	0	0	0	0	0	20	0	0	0	0	0	0	0	0	0	0	0	0	0	0	0	0	0	0	0	0	0	0	0	0	0	0	0	0	0	0	0
d__Bacteria;p__Firmicutes;c__Clostridia;o__Lachnospirales;f__Lachnospiraceae;g__Anaerostipes;s__Anaerostipes_caccae	0	0	7	0	0	0	0	0	0	0	0	0	0	0	0	0	0	0	0	0	0	0	0	0	0	0	0	1	1	0	0	0	0	0	0	0	0	0	0	0	0	0	0	0	13	0	0	0	0
d__Bacteria;p__Firmicutes;c__Clostridia;o__Lachnospirales;f__Lachnospiraceae;g__Anaerostipes;s__uncultured_bacterium	0	0	0	0	0	0	0	0	0	0	0	0	0	0	0	0	0	0	0	0	0	0	16	0	0	0	0	0	0	0	0	0	0	0	0	0	0	0	0	0	0	0	0	0	0	0	0	0	0
d__Bacteria;p__Firmicutes;c__Clostridia;o__Lachnospirales;f__Lachnospiraceae;g__Blautia;__	1264	1612	508	10	4879	525	34	836	2890	1213	3249	1777	946	12259	621	11	141	5255	1066	0	1654	3290	531	99	751	4	58	228	306	54	255	1252	103	966	25	0	7	2999	9	991	964	193	2373	124	1448	252	113	370	330
d__Bacteria;p__Firmicutes;c__Clostridia;o__Lachnospirales;f__Lachnospiraceae;g__Blautia;s__Blautia_caecimuris	0	0	0	0	0	0	0	0	0	0	0	0	0	0	0	0	0	0	0	0	0	0	0	0	0	0	0	0	0	0	0	0	0	0	0	0	0	0	0	0	0	0	4	0	0	0	0	0	0
d__Bacteria;p__Firmicutes;c__Clostridia;o__Lachnospirales;f__Lachnospiraceae;g__Blautia;s__Blautia_faecis	0	0	0	0	0	0	0	0	0	0	0	0	0	0	0	0	0	0	0	0	0	0	0	0	0	0	0	0	0	0	0	0	0	0	0	0	0	0	0	0	0	0	0	0	0	0	0	0	0
d__Bacteria;p__Firmicutes;c__Clostridia;o__Lachnospirales;f__Lachnospiraceae;g__Blautia;s__Blautia_hydrogenotrophica	0	0	6	0	0	0	0	0	0	8	0	0	0	0	0	0	0	137	0	0	168	0	0	0	0	0	0	11	0	6	7	0	0	0	0	0	0	0	0	0	58	79	0	0	31	0	0	0	0
d__Bacteria;p__Firmicutes;c__Clostridia;o__Lachnospirales;f__Lachnospiraceae;g__Butyrivibrio;__	0	0	0	0	0	0	0	0	0	0	0	0	0	0	0	0	0	0	0	0	0	0	0	0	0	0	0	0	0	0	0	0	0	0	0	8	0	0	0	0	0	0	0	0	0	0	0	0	0
d__Bacteria;p__Firmicutes;c__Clostridia;o__Lachnospirales;f__Lachnospiraceae;g__Butyrivibrio;s__Butyrivibrio_crossotus	0	0	0	0	0	0	0	0	0	0	0	0	0	0	0	0	0	0	0	0	0	0	0	0	0	0	0	0	0	0	0	0	0	0	0	0	0	0	0	0	0	0	0	0	0	0	0	0	0
d__Bacteria;p__Firmicutes;c__Clostridia;o__Lachnospirales;f__Lachnospiraceae;g__Butyrivibrio;s__uncultured_organism	0	0	0	0	0	0	0	0	0	0	0	0	0	0	0	0	0	0	0	0	0	0	0	0	0	0	0	0	0	0	0	0	0	0	0	0	0	0	0	0	0	0	0	0	0	0	0	0	0
d__Bacteria;p__Firmicutes;c__Clostridia;o__Lachnospirales;f__Lachnospiraceae;g__CAG-56;s__uncultured_bacterium	56	18	0	0	24	0	0	118	313	245	184	814	56	0	0	0	0	0	68	0	1	406	0	0	0	0	5	0	0	0	0	0	0	27	0	0	0	341	0	187	0	0	0	0	0	127	0	0	15
d__Bacteria;p__Firmicutes;c__Clostridia;o__Lachnospirales;f__Lachnospiraceae;g__Catenibacillus;s__Catenibacillus_scindens	0	0	47	0	0	0	0	0	0	0	0	0	0	0	0	0	0	0	0	0	0	0	0	0	0	0	0	0	0	0	0	0	0	0	0	0	0	0	0	0	0	5	0	0	0	0	0	0	8
d__Bacteria;p__Firmicutes;c__Clostridia;o__Lachnospirales;f__Lachnospiraceae;g__Catenibacillus;s__uncultured_bacterium	0	0	0	0	0	0	0	0	0	0	0	0	0	0	0	0	0	0	0	0	0	0	0	0	0	0	0	0	0	0	0	0	0	0	0	0	0	8	0	0	0	0	0	0	0	0	0	0	0
d__Bacteria;p__Firmicutes;c__Clostridia;o__Lachnospirales;f__Lachnospiraceae;g__Catonella;s__uncultured_bacterium	0	0	0	0	0	0	0	0	0	0	0	0	0	0	0	0	0	0	0	0	0	0	0	0	0	0	0	0	0	0	0	0	0	0	0	308	0	0	0	0	0	0	0	0	0	0	0	0	0
d__Bacteria;p__Firmicutes;c__Clostridia;o__Lachnospirales;f__Lachnospiraceae;g__Cellulosilyticum;__	0	0	0	0	0	0	0	0	0	0	0	0	0	0	0	0	0	0	0	0	0	0	0	0	0	0	0	0	0	0	0	0	0	0	0	0	0	0	0	0	0	0	0	0	0	0	0	0	0
d__Bacteria;p__Firmicutes;c__Clostridia;o__Lachnospirales;f__Lachnospiraceae;g__Coprococcus;__	2375	1424	0	0	660	184	0	5759	4002	332	523	3215	944	425	1158	8	20	0	1564	0	2127	3060	791	10	408	0	45	1817	0	0	2202	108	12	982	3229	0	0	2240	0	228	51	431	0	93	0	279	82	0	333
d__Bacteria;p__Firmicutes;c__Clostridia;o__Lachnospirales;f__Lachnospiraceae;g__Dorea;__	422	772	1247	0	1021	0	0	1502	463	408	1184	799	317	0	66	0	235	3852	1183	0	2206	724	377	61	216	0	41	393	0	0	15	900	25	288	525	0	3	464	0	441	0	3	2	9	284	0	13	59	161
d__Bacteria;p__Firmicutes;c__Clostridia;o__Lachnospirales;f__Lachnospiraceae;g__Dorea;s__Dorea_formicigenerans	300	437	0	121	251	0	0	835	241	101	475	345	215	0	189	0	0	605	227	0	424	92	160	48	106	0	5	69	0	0	58	7	56	1187	0	0	21	328	0	370	0	0	0	4	0	0	0	0	51
d__Bacteria;p__Firmicutes;c__Clostridia;o__Lachnospirales;f__Lachnospiraceae;g__Dorea;s__Dorea_longicatena	0	0	0	0	0	0	0	0	0	0	0	0	0	0	0	0	0	0	0	0	0	0	0	0	0	0	0	0	0	0	0	0	0	0	0	0	0	0	0	0	0	0	0	0	0	0	0	0	0
d__Bacteria;p__Firmicutes;c__Clostridia;o__Lachnospirales;f__Lachnospiraceae;g__Eisenbergiella;__	0	0	1174	0	19	0	0	0	0	23	60	0	5	0	0	693	160	39	16	0	66	9	0	0	24	0	0	1616	0	97	0	0	0	0	0	0	0	48	0	131	16	32	0	0	0	7	9	0	130
d__Bacteria;p__Firmicutes;c__Clostridia;o__Lachnospirales;f__Lachnospiraceae;g__Eisenbergiella;s__uncultured_organism	0	0	64	0	0	0	0	0	0	2	7	0	0	0	2	0	19	34	0	0	152	3	0	10	0	0	0	0	0	25	0	25	0	11	58	0	0	138	0	0	5	11	135	0	0	0	0	0	64
d__Bacteria;p__Firmicutes;c__Clostridia;o__Lachnospirales;f__Lachnospiraceae;g__Epulopiscium;s__Lachnospiraceae_bacterium	0	0	0	0	604	0	0	0	0	0	0	0	0	0	0	0	0	0	0	0	0	0	0	0	0	0	0	0	0	0	0	0	0	0	0	0	0	0	0	0	0	0	0	0	0	0	0	0	0
d__Bacteria;p__Firmicutes;c__Clostridia;o__Lachnospirales;f__Lachnospiraceae;g__Epulopiscium;s__uncultured_organism	0	0	0	0	0	0	0	0	0	0	0	0	0	0	0	0	0	0	0	0	0	0	0	0	0	0	0	0	0	0	0	0	0	0	0	0	0	0	0	0	0	0	0	0	0	0	0	0	0
d__Bacteria;p__Firmicutes;c__Clostridia;o__Lachnospirales;f__Lachnospiraceae;g__Frisingicoccus;__	0	0	256	0	538	0	0	0	0	0	21	0	0	0	10	180	24	117	0	0	2	0	0	0	0	0	0	527	0	0	0	0	0	0	0	0	0	0	0	0	0	88	0	0	0	335	0	0	0
d__Bacteria;p__Firmicutes;c__Clostridia;o__Lachnospirales;f__Lachnospiraceae;g__Frisingicoccus;s__uncultured_organism	0	0	0	0	0	0	0	0	0	0	0	0	0	0	0	0	0	0	0	0	0	0	0	0	0	0	0	137	0	0	0	0	0	0	0	0	0	0	0	0	0	0	0	0	0	0	0	0	0
d__Bacteria;p__Firmicutes;c__Clostridia;o__Lachnospirales;f__Lachnospiraceae;g__Fusicatenibacter;__	16	527	0	12	108	0	0	117	969	553	255	188	140	0	403	0	16	305	1102	0	988	765	85	43	59	0	4	836	0	0	325	17	30	49	0	0	4	542	0	74	0	0	0	24	24	11	4	60	33
d__Bacteria;p__Firmicutes;c__Clostridia;o__Lachnospirales;f__Lachnospiraceae;g__GCA-900066575;__	210	84	37	0	0	0	0	114	195	17	5	50	76	0	24	0	0	0	139	0	0	21	3	0	2	0	0	0	0	0	4	0	0	52	0	0	0	176	0	16	0	176	0	0	0	6	0	0	34
d__Bacteria;p__Firmicutes;c__Clostridia;o__Lachnospirales;f__Lachnospiraceae;g__GCA-900066575;s__uncultured_bacterium	0	0	0	0	0	0	0	0	0	0	0	0	0	0	0	0	0	0	0	0	25	0	0	0	0	0	0	26	0	0	0	0	0	0	0	0	0	0	0	0	0	1	0	0	0	0	0	0	0
d__Bacteria;p__Firmicutes;c__Clostridia;o__Lachnospirales;f__Lachnospiraceae;g__GCA-900066575;s__uncultured_organism	0	0	194	0	0	0	0	0	18	7	2	0	1	0	0	0	5	0	6	0	25	0	0	13	0	0	0	0	0	0	0	0	0	7	0	0	0	14	0	1	0	32	0	0	0	11	0	0	0
d__Bacteria;p__Firmicutes;c__Clostridia;o__Lachnospirales;f__Lachnospiraceae;g__GCA-900066755;s__uncultured_bacterium	0	0	60	0	6	0	0	0	0	7	14	0	0	0	0	0	10	1	25	0	62	0	0	12	0	0	0	17	0	0	0	0	0	0	0	0	0	51	0	0	0	32	0	0	0	5	0	0	2
d__Bacteria;p__Firmicutes;c__Clostridia;o__Lachnospirales;f__Lachnospiraceae;g__Howardella;__	0	0	0	47	0	0	0	0	0	0	0	0	0	0	0	0	0	0	0	0	0	0	3	0	0	0	0	0	0	0	0	0	0	0	0	0	0	0	0	0	0	0	0	0	0	0	0	0	0
d__Bacteria;p__Firmicutes;c__Clostridia;o__Lachnospirales;f__Lachnospiraceae;g__Howardella;s__Catonella_sp.	0	0	0	0	0	0	0	0	0	0	0	0	0	0	0	0	0	0	0	0	0	0	0	0	0	0	0	0	0	0	0	0	16	10	0	0	0	0	0	0	0	0	124	0	0	0	0	0	0
d__Bacteria;p__Firmicutes;c__Clostridia;o__Lachnospirales;f__Lachnospiraceae;g__Howardella;s__Eubacterium_sp.	0	0	0	0	0	0	0	0	0	0	0	0	0	0	41	0	0	0	0	0	0	47	18	85	0	0	0	0	49	20	0	0	0	0	38	0	317	0	69	0	0	0	48	0	0	31	0	0	11
d__Bacteria;p__Firmicutes;c__Clostridia;o__Lachnospirales;f__Lachnospiraceae;g__Howardella;s__uncultured_organism	0	0	0	0	0	0	0	0	0	0	0	8	0	0	55	0	0	0	0	0	0	0	23	0	27	0	0	0	0	0	0	0	0	23	5	0	0	0	0	93	0	0	0	0	0	0	19	21	0
d__Bacteria;p__Firmicutes;c__Clostridia;o__Lachnospirales;f__Lachnospiraceae;g__Hungatella;__	0	80	493	1	8	0	0	0	0	0	429	0	0	0	6	484	13	203	26	0	225	30	0	0	30	0	0	2930	21	94	33	3	2	1	34	0	3	223	0	121	61	63	14	26	100	14	6	0	46
d__Bacteria;p__Firmicutes;c__Clostridia;o__Lachnospirales;f__Lachnospiraceae;g__Hungatella;s__uncultured_bacterium	0	0	12	0	0	0	0	0	0	0	0	0	0	0	0	0	0	0	0	0	0	0	0	0	0	0	0	0	0	37	0	0	0	0	0	0	0	0	0	0	6	0	0	0	0	0	0	0	5
d__Bacteria;p__Firmicutes;c__Clostridia;o__Lachnospirales;f__Lachnospiraceae;g__Johnsonella;__	0	0	0	0	0	0	0	0	13	0	0	0	0	0	0	0	0	0	0	0	0	0	0	0	0	0	0	0	0	0	0	0	0	0	0	0	0	0	0	0	0	0	0	0	0	0	0	0	0
d__Bacteria;p__Firmicutes;c__Clostridia;o__Lachnospirales;f__Lachnospiraceae;g__Lachnoanaerobaculum;__	0	0	0	0	0	0	0	0	0	0	0	0	0	0	0	0	0	0	0	0	0	0	0	0	0	0	2	0	0	0	0	0	0	0	0	0	0	0	0	0	0	0	0	0	0	0	0	0	0
d__Bacteria;p__Firmicutes;c__Clostridia;o__Lachnospirales;f__Lachnospiraceae;g__Lachnoclostridium;__	389	120	1413	37	331	4466	135	97	729	434	301	112	58	1849	136	702	648	5285	49	0	908	215	20	67	8	1019	38	905	365	402	79	240	53	268	1027	0	16	1850	0	2674	909	900	528	0	4367	450	5971	1084	37
d__Bacteria;p__Firmicutes;c__Clostridia;o__Lachnospirales;f__Lachnospiraceae;g__Lachnoclostridium;s__Eubacterium_sp.	0	0	0	0	0	0	0	0	0	0	0	0	0	0	42	17	0	53	105	0	0	123	0	0	0	0	0	0	87	0	0	0	0	0	12	0	0	0	0	0	0	8	0	0	0	0	0	82	0
d__Bacteria;p__Firmicutes;c__Clostridia;o__Lachnospirales;f__Lachnospiraceae;g__Lachnoclostridium;s__Extibacter_muris	0	0	28	0	0	0	0	0	0	0	81	0	0	0	0	0	0	4	0	0	0	0	0	0	0	0	0	116	0	0	0	0	0	0	0	0	0	0	0	0	0	0	0	0	0	0	0	0	0
d__Bacteria;p__Firmicutes;c__Clostridia;o__Lachnospirales;f__Lachnospiraceae;g__Lachnoclostridium;s__Faecalicatena_orotica	0	0	0	0	0	0	0	0	0	0	0	0	0	0	0	0	0	0	0	0	0	0	0	0	0	0	0	0	0	0	0	0	0	0	0	0	0	0	0	0	0	0	0	0	0	0	0	0	0
d__Bacteria;p__Firmicutes;c__Clostridia;o__Lachnospirales;f__Lachnospiraceae;g__Lachnoclostridium;s__Mordavella_sp.	0	0	0	0	0	0	0	0	0	0	0	8	0	0	23	4	0	0	40	0	0	69	0	0	10	0	0	0	0	0	0	0	0	0	0	0	0	0	0	0	0	12	0	0	0	0	0	0	272
d__Bacteria;p__Firmicutes;c__Clostridia;o__Lachnospirales;f__Lachnospiraceae;g__Lachnoclostridium;s__[Clostridium]_aldenense	0	0	782	1	4	0	25	0	0	16	13	0	3	0	0	26	0	268	8	0	269	0	0	0	0	0	0	38	23	9	0	0	0	5	7	0	0	131	0	40	9	0	475	0	59	24	10	0	4
d__Bacteria;p__Firmicutes;c__Clostridia;o__Lachnospirales;f__Lachnospiraceae;g__Lachnoclostridium;s__[Clostridium]_scindens	0	0	203	0	16	2	0	0	0	14	55	0	0	0	0	37	259	222	14	0	315	6	0	2	6	0	0	41	12	30	4	0	5	8	0	0	1	916	0	0	87	4	2441	0	256	28	0	0	4
d__Bacteria;p__Firmicutes;c__Clostridia;o__Lachnospirales;f__Lachnospiraceae;g__Lachnoclostridium;s__bacterium_NLAE-zl-H31	0	0	0	0	0	0	0	0	0	0	0	0	0	0	0	0	0	0	0	0	0	0	0	0	0	0	0	0	0	0	0	0	0	0	0	0	0	0	0	0	0	0	0	0	0	0	0	0	0
d__Bacteria;p__Firmicutes;c__Clostridia;o__Lachnospirales;f__Lachnospiraceae;g__Lachnoclostridium;s__human_gut	140	60	0	0	217	20	0	317	137	12	149	0	59	3594	32	0	5	0	11	0	23	79	31	27	0	0	0	0	0	6	10	0	4	217	374	0	2	121	0	55	0	0	0	0	0	39	78	0	6
d__Bacteria;p__Firmicutes;c__Clostridia;o__Lachnospirales;f__Lachnospiraceae;g__Lachnoclostridium;s__uncultured_organism	0	0	0	0	0	0	0	0	0	0	0	0	0	0	0	0	0	0	0	0	0	0	0	0	0	0	0	0	0	0	0	0	0	0	0	0	0	0	0	0	0	0	0	0	0	0	98	0	0
d__Bacteria;p__Firmicutes;c__Clostridia;o__Lachnospirales;f__Lachnospiraceae;g__Lachnoclostridium;s__unidentified	0	0	0	0	0	0	0	0	0	0	0	0	0	0	0	0	0	0	0	0	214	0	0	0	0	0	0	0	0	114	0	0	0	0	0	0	0	0	0	0	0	0	0	0	0	0	0	0	0
d__Bacteria;p__Firmicutes;c__Clostridia;o__Lachnospirales;f__Lachnospiraceae;g__Lachnospira;__	34	303	0	0	789	0	0	666	1422	1819	403	793	1168	887	248	0	1	1041	0	0	241	38	8	0	409	0	0	169	51	1	106	15	11	310	0	0	0	44	0	0	22	0	0	0	0	0	0	0	116
d__Bacteria;p__Firmicutes;c__Clostridia;o__Lachnospirales;f__Lachnospiraceae;g__Lachnospiraceae;s__Cuneatibacter_caecimuris	0	0	33	0	21	0	0	0	0	0	0	0	0	0	0	0	0	0	0	0	8	0	0	0	0	0	0	0	0	0	0	0	0	0	0	0	0	19	0	0	0	0	0	0	0	2	0	0	0
d__Bacteria;p__Firmicutes;c__Clostridia;o__Lachnospirales;f__Lachnospiraceae;g__Lachnospiraceae_FCS020_group;__	0	43	0	0	0	0	0	19	0	0	0	0	0	0	0	0	0	0	0	0	0	0	28	0	13	0	0	1	0	0	7	0	0	0	0	0	0	35	0	13	0	14	0	0	0	0	0	0	0
d__Bacteria;p__Firmicutes;c__Clostridia;o__Lachnospirales;f__Lachnospiraceae;g__Lachnospiraceae_FCS020_group;s__metagenome	0	0	107	0	31	27	0	63	25	0	0	0	0	0	0	0	0	0	0	0	26	22	7	0	0	0	0	0	0	0	3	3	0	7	0	0	0	10	0	6	0	0	0	0	0	53	0	0	0
d__Bacteria;p__Firmicutes;c__Clostridia;o__Lachnospirales;f__Lachnospiraceae;g__Lachnospiraceae_FCS020_group;s__uncultured_organism	0	33	0	0	142	0	0	55	25	0	17	61	61	0	14	0	0	0	17	0	0	87	5	0	0	0	0	0	0	0	0	0	0	30	0	0	0	66	0	5	0	0	0	78	0	12	0	0	0
d__Bacteria;p__Firmicutes;c__Clostridia;o__Lachnospirales;f__Lachnospiraceae;g__Lachnospiraceae_FE2018_group;s__uncultured_Lachnospiraceae	0	0	0	0	0	0	0	0	0	0	0	0	0	0	0	0	0	0	0	0	0	0	0	0	0	0	0	0	0	0	0	0	0	0	18	0	0	0	0	0	0	0	0	0	0	0	0	0	0
d__Bacteria;p__Firmicutes;c__Clostridia;o__Lachnospirales;f__Lachnospiraceae;g__Lachnospiraceae_NC2004_group;__	0	0	0	0	0	0	0	4	0	0	0	0	0	0	0	0	0	0	0	0	0	0	0	0	0	0	0	0	0	0	0	0	0	0	0	0	0	0	0	0	0	0	0	0	0	0	0	0	0
d__Bacteria;p__Firmicutes;c__Clostridia;o__Lachnospirales;f__Lachnospiraceae;g__Lachnospiraceae_ND3007_group;__	8	334	0	0	395	0	0	114	210	183	282	82	272	0	111	0	0	104	95	0	323	21	84	2	0	2	11	5	0	0	193	13	0	42	0	0	0	103	0	19	17	0	0	0	0	15	0	0	28
d__Bacteria;p__Firmicutes;c__Clostridia;o__Lachnospirales;f__Lachnospiraceae;g__Lachnospiraceae_ND3007_group;s__uncultured_bacterium	0	0	0	0	0	0	0	35	0	0	0	0	0	0	0	0	0	0	0	0	0	0	0	0	0	0	0	0	0	0	0	0	0	0	0	0	0	0	0	0	0	0	0	0	0	0	0	0	0
d__Bacteria;p__Firmicutes;c__Clostridia;o__Lachnospirales;f__Lachnospiraceae;g__Lachnospiraceae_NK3A20_group;s__uncultured_bacterium	0	0	0	0	0	0	0	0	0	0	0	0	0	0	0	0	0	0	0	0	0	0	24	0	0	0	0	0	0	0	0	0	0	0	0	0	0	0	0	0	0	0	0	0	0	0	0	0	0
d__Bacteria;p__Firmicutes;c__Clostridia;o__Lachnospirales;f__Lachnospiraceae;g__Lachnospiraceae_NK4A136_group;__	4227	746	0	0	7776	0	0	9390	978	250	1900	335	1764	0	989	0	608	0	66	0	2975	337	38	40	35	0	6	0	1	0	118	40	0	1437	3	0	0	4828	0	3905	0	31	5	0	0	4644	109	0	545
d__Bacteria;p__Firmicutes;c__Clostridia;o__Lachnospirales;f__Lachnospiraceae;g__Lachnospiraceae_NK4A136_group;s__uncultured_organism	0	105	0	0	40	0	0	126	248	55	470	232	263	0	157	0	549	0	197	0	924	90	15	50	31	0	0	0	0	0	15	0	0	28	0	0	0	1696	0	0	0	1	0	0	0	0	0	0	16
d__Bacteria;p__Firmicutes;c__Clostridia;o__Lachnospirales;f__Lachnospiraceae;g__Lachnospiraceae_NK4B4_group;s__uncultured_bacterium	0	0	0	0	0	0	0	0	0	0	0	0	0	0	0	0	0	0	0	0	0	0	0	0	0	0	0	0	0	0	0	0	0	0	0	0	0	0	0	0	0	0	0	0	0	0	0	0	0
d__Bacteria;p__Firmicutes;c__Clostridia;o__Lachnospirales;f__Lachnospiraceae;g__Lachnospiraceae_UCG-001;__	0	118	0	0	24	0	0	0	271	9	26	196	75	0	0	0	0	0	0	0	317	0	0	0	0	0	4	0	0	0	10	0	0	0	0	0	0	20	0	0	0	0	0	0	0	0	0	0	0
d__Bacteria;p__Firmicutes;c__Clostridia;o__Lachnospirales;f__Lachnospiraceae;g__Lachnospiraceae_UCG-001;s__Lachnospiraceae_bacterium	0	0	0	0	0	0	0	183	0	0	0	0	0	0	0	0	0	0	0	0	0	0	0	0	0	0	0	0	0	0	0	0	0	0	0	0	0	0	0	0	0	0	0	0	0	0	0	0	0
d__Bacteria;p__Firmicutes;c__Clostridia;o__Lachnospirales;f__Lachnospiraceae;g__Lachnospiraceae_UCG-003;s__uncultured_bacterium	53	93	0	0	0	0	0	0	480	0	0	0	102	0	0	0	0	0	0	0	0	72	0	0	0	0	0	0	0	0	0	0	0	0	0	0	0	0	0	0	0	0	0	0	0	0	0	0	0
d__Bacteria;p__Firmicutes;c__Clostridia;o__Lachnospirales;f__Lachnospiraceae;g__Lachnospiraceae_UCG-004;__	206	319	0	0	11	0	1265	700	132	14	31	249	50	0	77	0	0	1011	19	0	241	585	16	3	9	0	30	0	0	0	17	0	4	80	6	0	0	60	0	0	0	0	0	0	0	0	230	0	8
d__Bacteria;p__Firmicutes;c__Clostridia;o__Lachnospirales;f__Lachnospiraceae;g__Lachnospiraceae_UCG-004;s__uncultured_bacterium	0	0	0	0	0	0	0	0	0	0	0	0	0	0	0	0	0	0	0	0	2	0	0	0	0	0	0	0	0	0	0	0	0	0	0	0	0	0	0	0	0	0	0	0	0	0	0	0	0
d__Bacteria;p__Firmicutes;c__Clostridia;o__Lachnospirales;f__Lachnospiraceae;g__Lachnospiraceae_UCG-008;s__metagenome	18	95	0	0	254	0	0	35	10	0	0	0	18	0	0	0	0	0	0	0	0	0	14	0	9	0	0	0	0	0	0	0	0	5	0	0	0	46	0	0	0	0	0	0	0	13	0	0	0
d__Bacteria;p__Firmicutes;c__Clostridia;o__Lachnospirales;f__Lachnospiraceae;g__Lachnospiraceae_UCG-008;s__uncultured_organism	0	0	0	0	0	0	0	0	0	0	0	0	0	0	0	0	0	0	0	0	0	0	0	0	0	0	0	0	0	0	0	0	0	0	0	0	0	0	0	0	0	0	0	0	0	0	0	0	0
d__Bacteria;p__Firmicutes;c__Clostridia;o__Lachnospirales;f__Lachnospiraceae;g__Lachnospiraceae_UCG-010;__	0	0	0	0	0	0	0	20	0	0	0	0	0	0	0	0	0	0	0	0	0	0	0	0	0	0	0	0	0	0	0	0	0	8	0	0	0	0	0	0	0	0	0	0	0	0	0	0	0
d__Bacteria;p__Firmicutes;c__Clostridia;o__Lachnospirales;f__Lachnospiraceae;g__Lachnospiraceae_UCG-010;s__uncultured_bacterium	16	0	12	0	14	0	0	69	61	4	26	0	0	0	22	0	0	57	7	0	0	9	6	0	1	0	0	0	0	0	0	0	0	27	0	0	0	0	0	6	0	11	0	0	0	17	2	0	0
d__Bacteria;p__Firmicutes;c__Clostridia;o__Lachnospirales;f__Lachnospiraceae;g__Lachnospiraceae_UCG-010;s__uncultured_organism	0	1104	110	0	933	0	0	0	365	346	0	361	538	0	701	0	75	0	289	0	0	48	301	17	74	0	28	0	0	0	25	11	0	485	127	0	0	246	0	0	0	0	0	244	1	174	4	0	30
d__Bacteria;p__Firmicutes;c__Clostridia;o__Lachnospirales;f__Lachnospiraceae;g__Lachnospiraceae_UCG-010;s__uncultured_rumen	0	0	0	0	0	0	0	0	0	0	0	0	0	0	0	0	8	0	0	0	0	0	0	0	0	0	0	0	0	0	0	0	0	0	0	0	0	0	0	0	0	0	0	0	0	0	0	0	0
d__Bacteria;p__Firmicutes;c__Clostridia;o__Lachnospirales;f__Lachnospiraceae;g__Lactonifactor;__	0	0	56	0	0	0	0	0	0	0	0	0	0	0	0	0	4	0	0	0	0	0	0	0	0	0	0	0	0	0	2	0	0	0	0	0	0	14	0	23	0	0	3	0	0	3	0	0	0
d__Bacteria;p__Firmicutes;c__Clostridia;o__Lachnospirales;f__Lachnospiraceae;g__Marvinbryantia;__	32	84	0	0	107	0	0	59	23	0	46	3	11	0	7	5	0	63	24	0	154	0	98	0	14	0	0	0	0	0	11	18	0	44	0	0	0	0	0	0	0	0	0	0	2	3	0	0	14
d__Bacteria;p__Firmicutes;c__Clostridia;o__Lachnospirales;f__Lachnospiraceae;g__Moryella;s__Moryella_indoligenes	0	0	3	0	0	0	0	0	0	0	0	1	0	0	0	0	0	469	0	0	0	0	25	0	48	0	0	0	547	0	0	0	0	13	329	0	0	0	0	0	0	0	14	0	0	716	0	0	0
d__Bacteria;p__Firmicutes;c__Clostridia;o__Lachnospirales;f__Lachnospiraceae;g__Moryella;s__Moryella_sp.	0	0	0	0	0	0	0	0	0	0	0	0	0	0	0	0	0	0	0	0	0	0	0	0	0	0	0	0	0	0	0	0	0	0	0	0	0	0	0	0	0	0	0	0	0	0	0	0	0
d__Bacteria;p__Firmicutes;c__Clostridia;o__Lachnospirales;f__Lachnospiraceae;g__Moryella;s__human_gut	12	67	0	0	0	0	0	85	86	24	17	0	32	0	39	0	0	0	74	0	0	11	18	33	86	0	0	0	0	0	16	0	0	64	0	0	0	0	0	0	0	2	0	0	0	0	0	0	7
d__Bacteria;p__Firmicutes;c__Clostridia;o__Lachnospirales;f__Lachnospiraceae;g__Oribacterium;__	0	0	0	0	0	0	0	0	12	0	0	0	0	8	0	0	13	0	0	0	2	0	0	0	0	0	4	0	0	0	0	0	0	1	0	10	0	0	0	5	0	0	0	0	0	0	0	0	0
d__Bacteria;p__Firmicutes;c__Clostridia;o__Lachnospirales;f__Lachnospiraceae;g__Oribacterium;s__uncultured_bacterium	0	0	0	0	0	0	0	0	0	0	0	0	0	0	0	0	0	0	0	0	0	0	80	0	0	0	0	0	0	0	0	0	0	0	0	0	0	0	0	0	0	0	0	0	0	0	0	0	0
d__Bacteria;p__Firmicutes;c__Clostridia;o__Lachnospirales;f__Lachnospiraceae;g__Oribacterium;s__uncultured_organism	0	0	0	0	0	0	0	0	0	0	0	0	0	0	0	0	0	0	0	0	0	0	0	0	0	0	8	0	0	0	0	0	0	0	0	27	0	0	0	0	0	0	5	0	0	0	0	0	0
d__Bacteria;p__Firmicutes;c__Clostridia;o__Lachnospirales;f__Lachnospiraceae;g__Roseburia;__	504	1673	14	0	5286	0	9	9425	8483	1341	471	1757	2899	6238	1670	2	686	8475	188	10	4262	92	27	2	14	1	26	0	0	54	6	17	0	826	0	1	0	6537	0	1112	4	417	0	81	0	3496	133	0	125
d__Bacteria;p__Firmicutes;c__Clostridia;o__Lachnospirales;f__Lachnospiraceae;g__Roseburia;s__gut_metagenome	0	60	11	0	18	0	0	166	4	0	47	60	0	52	0	0	25	0	0	0	0	2	0	0	0	0	0	0	0	0	0	0	0	0	0	0	0	5	0	0	0	0	0	0	0	1	0	0	13
d__Bacteria;p__Firmicutes;c__Clostridia;o__Lachnospirales;f__Lachnospiraceae;g__Sellimonas;__	0	0	0	0	0	0	0	0	0	0	3	0	0	13	9	0	10	0	44	0	0	29	0	0	0	0	0	11	4	0	0	0	0	0	0	0	0	0	0	0	0	955	0	0	87	230	0	0	0
d__Bacteria;p__Firmicutes;c__Clostridia;o__Lachnospirales;f__Lachnospiraceae;g__Sellimonas;s__Lachnoclostridium_phocaeense	0	0	0	0	0	0	0	0	0	0	0	0	0	34	3	0	0	0	83	0	0	61	0	0	0	0	0	10	3	0	0	0	0	0	0	0	0	31	0	0	0	1144	0	0	0	445	0	0	0
d__Bacteria;p__Firmicutes;c__Clostridia;o__Lachnospirales;f__Lachnospiraceae;g__Sellimonas;s__uncultured_bacterium	0	0	4	0	0	0	0	0	0	0	0	0	0	0	19	0	73	17	4	0	18	0	0	0	0	0	0	19	13	3	0	0	0	0	0	0	0	500	0	2	8	4	0	0	300	91	0	0	0
d__Bacteria;p__Firmicutes;c__Clostridia;o__Lachnospirales;f__Lachnospiraceae;g__Sellimonas;s__uncultured_organism	0	0	0	0	0	0	0	0	0	0	0	0	0	0	0	0	0	0	0	0	0	0	0	0	0	0	0	0	0	59	0	0	0	0	0	0	0	0	0	0	0	0	0	0	0	0	0	0	0
d__Bacteria;p__Firmicutes;c__Clostridia;o__Lachnospirales;f__Lachnospiraceae;g__Shuttleworthia;__	0	0	0	0	0	0	0	0	0	0	0	0	0	0	0	0	0	0	0	0	0	0	0	0	0	0	0	0	0	0	0	0	0	0	0	0	0	0	0	0	0	0	9	0	0	0	0	0	0
d__Bacteria;p__Firmicutes;c__Clostridia;o__Lachnospirales;f__Lachnospiraceae;g__Shuttleworthia;s__uncultured_bacterium	0	0	0	0	0	0	0	0	0	0	0	0	0	0	0	0	0	0	0	0	0	0	0	0	0	0	0	0	0	0	0	0	0	0	0	0	0	0	0	0	0	92	0	0	0	12	0	0	0
d__Bacteria;p__Firmicutes;c__Clostridia;o__Lachnospirales;f__Lachnospiraceae;g__Stomatobaculum;s__uncultured_bacterium	0	0	0	0	0	0	0	0	0	0	0	0	0	0	0	0	0	0	0	0	0	0	0	0	0	0	9	0	0	0	0	0	0	7	0	0	0	0	0	0	0	0	0	0	0	0	0	0	0
d__Bacteria;p__Firmicutes;c__Clostridia;o__Lachnospirales;f__Lachnospiraceae;g__Tuzzerella;s__uncultured_bacterium	0	0	0	0	8	0	0	0	0	0	0	0	0	0	0	0	18	0	0	0	0	0	7	0	0	0	0	0	0	0	0	0	0	0	0	0	0	0	0	0	0	0	0	0	0	0	0	0	10
d__Bacteria;p__Firmicutes;c__Clostridia;o__Lachnospirales;f__Lachnospiraceae;g__Tyzzerella;__	0	0	5412	22	0	0	0	0	0	31	857	0	0	0	0	0	0	0	0	0	48	0	0	0	0	0	0	9018	0	42	0	0	0	0	0	0	0	0	0	0	57	0	0	37	0	30	0	0	736
d__Bacteria;p__Firmicutes;c__Clostridia;o__Lachnospirales;f__Lachnospiraceae;g__Tyzzerella;s__Anaerotignum_lactatifermentans	0	0	0	0	0	0	0	0	0	0	0	0	0	0	0	0	2	0	0	0	0	0	0	0	0	0	0	0	48	0	0	0	0	0	0	0	0	0	0	0	0	0	0	0	0	0	0	0	0
d__Bacteria;p__Firmicutes;c__Clostridia;o__Lachnospirales;f__Lachnospiraceae;g__Tyzzerella;s__unidentified	0	0	150	0	0	0	0	0	113	23	36	0	45	0	0	0	0	0	0	0	2840	0	0	0	0	0	0	0	0	0	0	0	0	0	0	0	0	0	0	0	0	0	0	0	0	0	0	0	0
d__Bacteria;p__Firmicutes;c__Clostridia;o__Lachnospirales;f__Lachnospiraceae;g__UC5-1-2E3;s__uncultured_bacterium	0	0	7	0	21	0	0	0	0	6	17	0	0	10	3	0	0	0	37	0	0	6	0	0	0	0	0	0	0	0	0	0	0	0	0	0	0	0	0	0	16	25	0	0	0	0	0	24	11
d__Bacteria;p__Firmicutes;c__Clostridia;o__Lachnospirales;f__Lachnospiraceae;g__[Bacteroides]_pectinophilus_group;s__uncultured_bacterium	0	0	0	0	0	0	0	0	0	0	0	0	0	0	0	0	0	0	0	0	0	0	0	0	0	0	0	0	0	0	0	0	0	0	0	0	0	0	0	0	0	0	0	0	0	0	0	0	0
d__Bacteria;p__Firmicutes;c__Clostridia;o__Lachnospirales;f__Lachnospiraceae;g__[Eubacterium]_eligens_group;__	0	311	10	0	7250	0	0	591	333	631	722	118	758	0	16	0	0	317	1268	0	10284	207	13	0	21	0	42	769	0	18	411	17	27	134	0	0	0	313	5	0	0	200	0	0	0	0	0	0	371
d__Bacteria;p__Firmicutes;c__Clostridia;o__Lachnospirales;f__Lachnospiraceae;g__[Eubacterium]_eligens_group;s__uncultured_bacterium	0	0	0	0	0	0	0	0	0	0	0	0	181	0	0	0	0	0	0	0	0	0	0	0	0	0	0	0	0	0	0	0	0	0	0	0	0	0	0	0	0	0	0	0	0	0	0	0	0
d__Bacteria;p__Firmicutes;c__Clostridia;o__Lachnospirales;f__Lachnospiraceae;g__[Eubacterium]_fissicatena_group;__	0	16	71	0	0	0	0	0	0	14	6	0	0	0	4	12	6	25	20	0	62	25	0	7	5	0	0	89	1	0	11	0	0	8	5	0	8	0	0	30	2	14	0	0	26	11	21	0	70
d__Bacteria;p__Firmicutes;c__Clostridia;o__Lachnospirales;f__Lachnospiraceae;g__[Eubacterium]_hallii_group;__	24	480	11	0	195	0	0	43	164	29	72	248	33	0	52	0	4	556	63	0	83	596	290	1	35	0	0	11	74	0	22	262	0	41	0	0	0	43	0	242	80	0	0	58	85	38	15	9	27
d__Bacteria;p__Firmicutes;c__Clostridia;o__Lachnospirales;f__Lachnospiraceae;g__[Eubacterium]_hallii_group;s__uncultured_bacterium	0	0	0	0	0	0	0	0	0	0	0	0	0	0	0	0	0	0	0	0	0	0	0	0	0	0	0	0	0	0	0	0	0	0	0	0	0	0	0	0	0	7	0	0	0	0	0	0	0
d__Bacteria;p__Firmicutes;c__Clostridia;o__Lachnospirales;f__Lachnospiraceae;g__[Eubacterium]_oxidoreducens_group;s__uncultured_bacterium	0	0	0	0	0	0	0	0	0	0	0	0	0	0	0	0	0	0	0	0	0	0	0	0	0	0	0	0	0	0	0	0	0	0	0	0	0	0	0	0	0	0	0	0	0	0	0	0	0
d__Bacteria;p__Firmicutes;c__Clostridia;o__Lachnospirales;f__Lachnospiraceae;g__[Eubacterium]_ruminantium_group;s__uncultured_bacterium	0	0	0	0	1	0	0	743	0	0	0	0	600	0	0	0	0	0	0	0	0	0	0	0	0	0	0	0	4	0	0	0	0	7377	0	0	2	0	0	547	0	0	0	17	0	0	0	0	0
d__Bacteria;p__Firmicutes;c__Clostridia;o__Lachnospirales;f__Lachnospiraceae;g__[Eubacterium]_ventriosum_group;__	0	69	0	0	53	0	0	31	143	36	74	25	44	1357	7	0	274	73	6	0	153	27	4	10	0	0	1	113	0	0	0	0	0	0	0	0	0	203	0	0	0	135	0	0	0	0	0	0	51
d__Bacteria;p__Firmicutes;c__Clostridia;o__Lachnospirales;f__Lachnospiraceae;g__[Eubacterium]_ventriosum_group;s__uncultured_Eubacterium	0	0	0	0	0	0	0	0	0	0	0	0	0	0	0	0	0	0	0	0	0	0	0	0	0	0	0	0	0	0	0	0	0	0	0	0	0	0	0	0	0	0	0	0	0	0	0	0	343
d__Bacteria;p__Firmicutes;c__Clostridia;o__Lachnospirales;f__Lachnospiraceae;g__[Eubacterium]_ventriosum_group;s__uncultured_bacterium	0	175	0	0	0	0	0	0	0	17	0	36	0	0	0	0	0	0	5	0	0	0	0	0	0	0	0	0	0	0	0	0	0	0	0	0	0	0	0	0	0	0	0	0	0	0	0	0	0
d__Bacteria;p__Firmicutes;c__Clostridia;o__Lachnospirales;f__Lachnospiraceae;g__[Eubacterium]_ventriosum_group;s__uncultured_organism	0	0	0	0	0	0	0	0	0	0	0	25	0	0	0	0	0	0	0	0	0	0	0	0	0	0	0	0	0	0	0	0	0	0	0	0	0	0	0	0	0	0	0	0	0	0	0	0	0
d__Bacteria;p__Firmicutes;c__Clostridia;o__Lachnospirales;f__Lachnospiraceae;g__[Eubacterium]_xylanophilum_group;__	25	105	74	0	1249	0	0	0	17	0	12	0	39	0	3	0	531	85	0	0	0	25	0	0	0	0	0	11	0	0	0	0	0	0	0	0	0	1312	0	0	0	0	0	0	0	0	0	0	3
d__Bacteria;p__Firmicutes;c__Clostridia;o__Lachnospirales;f__Lachnospiraceae;g__[Eubacterium]_xylanophilum_group;s__uncultured_bacterium	0	95	0	0	0	0	0	0	348	0	0	177	35	0	0	0	180	0	0	0	0	3	5	0	0	0	0	129	0	0	0	0	0	0	0	0	0	0	0	0	0	0	0	0	0	0	0	0	41
d__Bacteria;p__Firmicutes;c__Clostridia;o__Lachnospirales;f__Lachnospiraceae;g__[Ruminococcus]_gauvreauii_group;__	0	114	0	0	34	0	0	284	0	0	191	68	30	769	19	0	9	103	0	0	0	96	236	0	41	0	7	0	0	0	48	72	19	40	0	0	0	281	0	8	9	0	0	0	0	0	0	2	5
d__Bacteria;p__Firmicutes;c__Clostridia;o__Lachnospirales;f__Lachnospiraceae;g__[Ruminococcus]_gauvreauii_group;s__bacterium_ic1296	0	0	0	0	0	0	0	0	0	0	0	0	0	0	0	0	0	0	0	0	0	0	0	0	0	0	0	5	0	0	0	0	0	0	0	0	0	0	0	0	0	0	0	0	0	0	0	0	0
d__Bacteria;p__Firmicutes;c__Clostridia;o__Lachnospirales;f__Lachnospiraceae;g__[Ruminococcus]_gnavus_group;__	0	11	646	152	0	0	1551	0	5	8	2876	0	7	9130	160	5247	0	96	1006	0	1583	29	0	91	107	0	0	1102	190	43	0	130	21	0	1648	0	0	0	16	53	284	0	5969	0	1523	960	0	0	11
d__Bacteria;p__Firmicutes;c__Clostridia;o__Lachnospirales;f__Lachnospiraceae;g__[Ruminococcus]_torques_group;__	1529	726	1575	0	1199	225	0	678	876	589	1358	3082	1983	0	863	3335	1260	2017	5243	15	1620	1190	306	2013	207	3	176	1318	433	111	30	1707	132	182	2	3	14	65038	33	5137	2728	2471	0	3	3037	4350	13	0	6155
d__Bacteria;p__Firmicutes;c__Clostridia;o__Lachnospirales;f__Lachnospiraceae;g__[Ruminococcus]_torques_group;s__Ruminococcus_sp.	0	0	75	0	36	0	0	0	0	2	31	0	0	0	0	0	10	0	0	0	0	0	0	0	0	0	3	67	0	0	0	0	0	0	0	0	0	0	0	0	0	19	0	0	0	12	0	0	53
d__Bacteria;p__Firmicutes;c__Clostridia;o__Lachnospirales;f__Lachnospiraceae;g__[Ruminococcus]_torques_group;s__uncultured_Clostridiales	0	0	25	0	0	0	0	0	0	0	0	0	0	0	0	0	0	0	9	0	0	0	0	0	0	0	0	0	0	0	0	0	0	0	0	0	0	48	0	10	0	50	0	0	5	5	0	0	6
d__Bacteria;p__Firmicutes;c__Clostridia;o__Lachnospirales;f__Lachnospiraceae;g__uncultured;s__Ruminococcus_sp.	0	0	0	0	0	0	0	0	0	0	0	0	0	0	0	0	0	17	0	0	0	0	0	0	0	0	0	0	0	0	0	0	0	0	0	0	0	0	0	0	0	0	0	0	0	0	0	0	0
d__Bacteria;p__Firmicutes;c__Clostridia;o__Lachnospirales;f__Lachnospiraceae;g__uncultured;s__uncultured_Eubacterium	148	167	0	0	91	36	29	43	45	7	89	0	79	0	107	0	0	0	52	0	0	287	46	24	0	0	2	58	0	0	12	30	0	220	0	0	5	193	0	120	80	4	0	76	0	339	224	0	18
d__Bacteria;p__Firmicutes;c__Clostridia;o__Monoglobales;f__Monoglobaceae;g__Monoglobus;__	0	241	11	0	159	0	0	0	52	151	106	26	211	0	57	0	1064	58	72	0	1425	80	17	21	0	0	0	19	0	0	25	49	0	45	0	0	0	4	0	176	0	8	0	0	0	0	0	0	28
d__Bacteria;p__Firmicutes;c__Clostridia;o__Monoglobales;f__Monoglobaceae;g__Monoglobus;s__uncultured_Clostridiaceae	0	0	0	0	0	0	0	0	0	0	0	0	0	0	0	0	0	0	0	0	0	0	0	0	0	0	0	0	0	0	0	0	0	0	0	0	0	0	0	0	0	0	0	0	0	0	0	0	10
d__Bacteria;p__Firmicutes;c__Clostridia;o__Monoglobales;f__Monoglobaceae;g__Monoglobus;s__uncultured_Clostridiales	0	0	0	0	0	0	0	0	0	0	18	0	0	0	0	0	0	0	0	0	0	0	0	0	0	0	0	0	0	0	0	0	0	0	0	0	0	0	0	0	0	0	0	0	0	0	0	0	0
d__Bacteria;p__Firmicutes;c__Clostridia;o__Monoglobales;f__Monoglobaceae;g__Monoglobus;s__uncultured_bacterium	0	7	355	0	0	0	0	0	39	0	4	0	0	0	3	0	114	0	129	0	0	9	0	0	0	0	0	58	0	0	10	0	0	143	0	0	0	0	0	0	0	0	0	0	0	0	0	0	39
d__Bacteria;p__Firmicutes;c__Clostridia;o__Monoglobales;f__Monoglobaceae;g__Monoglobus;s__uncultured_organism	0	0	0	0	0	0	0	0	0	0	0	0	0	0	0	0	0	0	0	0	0	0	0	0	0	0	0	0	0	0	0	0	0	0	0	0	0	0	0	0	0	0	0	0	0	0	0	0	0
d__Bacteria;p__Firmicutes;c__Clostridia;o__Oscillospirales;__;__;__	0	16	560	0	34	0	0	0	0	0	32	22	3	0	0	0	0	8	13	0	8	1	3	8	0	0	0	35	0	0	0	10	0	7	0	0	0	10	0	6	0	3	0	0	0	0	0	0	0
d__Bacteria;p__Firmicutes;c__Clostridia;o__Oscillospirales;f__Butyricicoccaceae;__;__	0	35	0	0	0	0	0	0	0	0	0	0	0	0	0	0	0	0	0	0	0	0	0	0	0	0	0	11	0	0	0	0	0	0	0	0	0	0	0	0	0	0	0	0	0	0	0	0	0
d__Bacteria;p__Firmicutes;c__Clostridia;o__Oscillospirales;f__Butyricicoccaceae;g__Butyricicoccus;__	63	35	30	0	122	196	0	322	15	24	10	180	10	0	31	26	50	424	41	0	1113	369	23	31	0	0	7	15	0	0	0	0	3	28	49	0	2	24	0	453	83	124	4	0	32	4	93	0	4
d__Bacteria;p__Firmicutes;c__Clostridia;o__Oscillospirales;f__Butyricicoccaceae;g__Butyricicoccus;s__Butyricicoccus_pullicaecorum	0	0	0	0	0	0	0	0	0	0	0	0	0	12	0	0	0	0	0	0	0	0	0	0	0	0	0	0	0	93	0	0	0	0	0	0	0	0	0	0	0	0	0	0	0	0	0	0	0
d__Bacteria;p__Firmicutes;c__Clostridia;o__Oscillospirales;f__Butyricicoccaceae;g__Butyricicoccus;s__Butyricicoccus_sp.	27	22	0	0	195	0	0	245	240	33	69	0	75	0	72	0	63	59	53	0	1414	215	33	4	8	0	7	8	0	0	7	15	0	159	31	0	0	39	0	128	0	0	0	0	0	2	0	0	33
d__Bacteria;p__Firmicutes;c__Clostridia;o__Oscillospirales;f__Butyricicoccaceae;g__Butyricicoccus;s__bacterium_NLAE-zl-H60	0	0	0	0	0	0	0	0	0	0	0	0	0	0	0	0	0	0	0	0	0	0	0	0	0	0	0	0	0	0	0	0	0	2	0	0	0	0	0	0	0	0	8	0	3	0	0	0	0
d__Bacteria;p__Firmicutes;c__Clostridia;o__Oscillospirales;f__Butyricicoccaceae;g__Butyricicoccus;s__uncultured_bacterium	0	172	0	0	0	0	0	135	404	70	0	0	70	0	0	0	0	0	0	0	0	0	0	0	0	0	0	0	0	0	0	0	0	26	0	0	0	0	0	0	0	0	0	0	0	0	0	0	34
d__Bacteria;p__Firmicutes;c__Clostridia;o__Oscillospirales;f__Butyricicoccaceae;g__Butyricicoccus;s__uncultured_organism	0	0	0	0	6	0	0	0	0	0	0	0	0	0	0	0	0	0	0	0	6	0	0	0	0	0	0	1	0	0	0	0	0	0	0	0	0	3	0	0	0	0	0	0	0	34	0	0	0
d__Bacteria;p__Firmicutes;c__Clostridia;o__Oscillospirales;f__Butyricicoccaceae;g__UCG-008;s__uncultured_organism	0	0	0	0	0	0	0	0	0	0	0	0	0	0	0	0	0	0	0	0	0	0	0	0	0	0	0	0	0	0	0	0	0	0	0	0	0	0	0	11	0	0	0	0	0	0	0	0	0
d__Bacteria;p__Firmicutes;c__Clostridia;o__Oscillospirales;f__Butyricicoccaceae;g__UCG-009;__	16	93	0	0	0	0	0	0	0	0	17	0	0	0	15	0	0	0	32	0	0	5	0	3	13	0	0	0	0	0	0	0	0	56	0	0	0	0	0	0	0	27	0	0	0	32	0	0	17
d__Bacteria;p__Firmicutes;c__Clostridia;o__Oscillospirales;f__Butyricicoccaceae;g__UCG-009;s__uncultured_bacterium	0	0	25	0	60	0	0	0	17	0	0	0	0	0	0	0	3	0	0	0	6	0	0	0	0	0	0	16	0	0	0	0	0	12	0	0	0	12	0	0	0	0	0	0	0	2	0	0	28
d__Bacteria;p__Firmicutes;c__Clostridia;o__Oscillospirales;f__Butyricicoccaceae;g__UCG-009;s__uncultured_organism	0	0	0	0	0	0	0	0	22	0	0	0	0	0	0	0	0	0	0	0	0	0	0	0	0	0	0	0	0	0	0	0	0	0	0	0	0	0	0	0	0	0	0	0	0	0	0	36	0
d__Bacteria;p__Firmicutes;c__Clostridia;o__Oscillospirales;f__Ethanoligenenaceae;g__Acetanaerobacterium;s__uncultured_rumen	0	0	2	0	5	9	0	0	0	0	14	0	0	0	0	3	19	0	0	0	85	3	0	0	0	0	0	4	0	0	0	0	0	5	0	0	3	0	0	9	0	7	3	0	8	0	0	0	1
d__Bacteria;p__Firmicutes;c__Clostridia;o__Oscillospirales;f__Oscillospiraceae;__;__	165	13	597	0	635	0	0	45	22	17	85	60	314	0	182	32	30	236	190	0	99	65	344	23	8	0	1	122	28	0	7	0	13	62	4	0	19	59	0	247	62	197	0	0	1	215	10	0	119
d__Bacteria;p__Firmicutes;c__Clostridia;o__Oscillospirales;f__Oscillospiraceae;g__Colidextribacter;__	47	146	57	0	218	0	0	272	72	37	72	46	28	0	119	2	12	135	891	0	1904	40	107	23	9	0	9	244	8	0	22	0	0	105	0	0	5	29	0	206	71	946	0	0	6	323	75	30	46
d__Bacteria;p__Firmicutes;c__Clostridia;o__Oscillospirales;f__Oscillospiraceae;g__Colidextribacter;s__gut_metagenome	0	0	0	0	0	0	0	0	0	0	0	0	0	0	2	0	0	0	0	0	0	0	0	0	0	0	0	0	0	0	0	0	0	0	0	0	0	0	0	0	0	0	0	0	0	0	0	0	204
d__Bacteria;p__Firmicutes;c__Clostridia;o__Oscillospirales;f__Oscillospiraceae;g__Colidextribacter;s__uncultured_Clostridia	0	21	159	0	110	0	0	119	146	24	2	90	46	0	0	0	0	0	12	0	17	57	16	0	19	0	0	0	0	0	0	0	0	0	0	0	0	0	0	0	0	0	0	0	0	0	0	3	2
d__Bacteria;p__Firmicutes;c__Clostridia;o__Oscillospirales;f__Oscillospiraceae;g__Colidextribacter;s__uncultured_Clostridiales	0	0	0	0	0	0	0	0	0	0	0	0	0	0	0	0	0	0	0	0	0	0	0	0	8	0	0	0	0	0	0	0	0	0	0	0	0	0	0	0	0	0	0	0	0	0	0	0	0
d__Bacteria;p__Firmicutes;c__Clostridia;o__Oscillospirales;f__Oscillospiraceae;g__Colidextribacter;s__uncultured_bacterium	0	0	0	0	0	0	0	0	0	0	26	0	0	0	0	0	0	0	0	0	0	0	0	0	0	0	0	0	0	0	0	0	0	0	0	0	0	0	0	0	0	0	0	0	0	0	0	0	0
d__Bacteria;p__Firmicutes;c__Clostridia;o__Oscillospirales;f__Oscillospiraceae;g__Flavonifractor;__	68	0	95	7	112	0	146	0	34	14	11	268	27	18	310	134	10	1071	549	0	1298	1	0	14	0	0	0	143	52	75	4	0	12	93	69	0	16	425	0	800	295	385	697	21	426	367	335	0	198
d__Bacteria;p__Firmicutes;c__Clostridia;o__Oscillospirales;f__Oscillospiraceae;g__Flavonifractor;s__uncultured_bacterium	0	0	0	0	0	0	0	0	6	0	5	0	0	0	0	0	0	0	0	0	14	0	0	2	0	0	0	0	0	0	0	0	0	10	0	0	0	0	0	0	0	12	0	0	0	0	19	0	9
d__Bacteria;p__Firmicutes;c__Clostridia;o__Oscillospirales;f__Oscillospiraceae;g__Intestinimonas;__	5	0	1056	0	155	0	0	0	0	9	16	0	2	0	0	32	18	4	0	0	7	0	0	0	0	0	0	22	0	0	7	0	4	0	0	0	0	10	0	0	0	0	0	0	0	5	0	0	86
d__Bacteria;p__Firmicutes;c__Clostridia;o__Oscillospirales;f__Oscillospiraceae;g__Intestinimonas;s__Flavonifractor_plautii	0	0	19	0	0	0	0	0	0	0	0	0	0	0	0	3	7	28	0	0	41	0	0	0	0	0	0	10	0	0	0	0	0	0	0	0	0	0	0	0	0	0	0	0	0	0	0	0	0
d__Bacteria;p__Firmicutes;c__Clostridia;o__Oscillospirales;f__Oscillospiraceae;g__Intestinimonas;s__Intestinimonas_butyriciproducens	0	20	170	0	193	0	0	0	0	0	0	0	0	0	0	9	146	10	93	0	8	0	1	0	0	0	0	89	0	4	16	0	0	16	0	0	0	6	0	38	0	7	0	46	0	17	4	0	16
d__Bacteria;p__Firmicutes;c__Clostridia;o__Oscillospirales;f__Oscillospiraceae;g__Intestinimonas;s__Intestinimonas_timonensis	0	0	0	0	0	0	0	0	0	0	0	0	0	0	0	0	0	0	0	0	0	0	0	0	0	0	0	0	0	0	0	0	0	0	0	0	0	0	0	0	0	0	0	0	0	0	0	0	0
d__Bacteria;p__Firmicutes;c__Clostridia;o__Oscillospirales;f__Oscillospiraceae;g__Intestinimonas;s__uncultured_Clostridiales	0	0	0	0	67	0	0	0	2	0	6	9	0	0	0	0	0	0	11	0	0	0	0	0	0	0	0	0	0	0	0	0	0	0	0	0	0	0	0	1	0	9	0	0	0	13	0	0	2
d__Bacteria;p__Firmicutes;c__Clostridia;o__Oscillospirales;f__Oscillospiraceae;g__Intestinimonas;s__uncultured_bacterium	0	39	8	0	34	0	0	0	0	5	49	0	0	0	0	0	17	0	35	0	17	1	0	0	0	0	0	472	0	0	0	0	0	3	0	0	0	0	0	2	0	1	0	0	0	0	0	0	37
d__Bacteria;p__Firmicutes;c__Clostridia;o__Oscillospirales;f__Oscillospiraceae;g__NK4A214_group;__	21	326	184	0	36	0	0	393	351	151	147	65	202	0	33	0	69	250	31	1	91	97	187	67	216	0	17	56	0	0	0	0	0	219	0	0	0	848	0	380	131	489	0	0	0	16	6	0	81
d__Bacteria;p__Firmicutes;c__Clostridia;o__Oscillospirales;f__Oscillospiraceae;g__NK4A214_group;s__gut_metagenome	0	270	0	0	437	0	0	0	0	0	144	44	0	0	0	0	0	0	0	0	0	39	98	0	9	0	0	0	0	0	0	0	0	0	0	0	0	288	0	0	0	0	0	0	0	67	0	0	0
d__Bacteria;p__Firmicutes;c__Clostridia;o__Oscillospirales;f__Oscillospiraceae;g__NK4A214_group;s__uncultured_Clostridiales	0	0	0	0	0	0	0	0	0	0	0	0	0	0	0	0	0	0	0	0	0	0	0	0	0	0	0	0	0	0	0	0	0	0	0	0	0	0	0	0	0	0	0	0	0	0	0	0	0
d__Bacteria;p__Firmicutes;c__Clostridia;o__Oscillospirales;f__Oscillospiraceae;g__NK4A214_group;s__uncultured_Firmicutes	0	0	2	0	0	0	0	0	0	0	6	0	0	0	0	0	0	0	0	0	0	0	0	0	0	0	0	0	0	0	0	0	0	0	0	0	0	0	0	0	0	0	0	0	0	0	0	0	0
d__Bacteria;p__Firmicutes;c__Clostridia;o__Oscillospirales;f__Oscillospiraceae;g__NK4A214_group;s__uncultured_bacterium	0	0	0	0	0	0	0	0	0	0	0	0	0	0	0	0	0	0	0	0	0	0	0	0	0	0	0	0	0	0	0	0	0	0	0	0	0	0	0	0	0	0	0	0	0	0	0	0	0
d__Bacteria;p__Firmicutes;c__Clostridia;o__Oscillospirales;f__Oscillospiraceae;g__NK4A214_group;s__uncultured_organism	0	142	3147	0	464	0	0	0	64	0	29	0	0	0	0	54	278	0	371	0	0	0	0	42	31	0	0	5176	0	0	1	0	0	1	0	0	0	74	0	38	0	31	0	0	0	6	0	49	573
d__Bacteria;p__Firmicutes;c__Clostridia;o__Oscillospirales;f__Oscillospiraceae;g__NK4A214_group;s__unidentified	0	0	0	0	0	0	0	0	0	0	0	0	0	0	0	0	0	0	0	0	0	0	0	0	0	0	0	0	0	0	0	0	0	0	0	0	0	0	0	0	0	0	0	0	0	0	0	0	0
d__Bacteria;p__Firmicutes;c__Clostridia;o__Oscillospirales;f__Oscillospiraceae;g__Oscillibacter;__	105	41	655	0	77	0	0	28	4	160	253	225	64	0	245	39	97	810	833	0	2382	39	3	353	71	0	0	681	1	50	140	0	5	66	28	0	17	828	0	1133	166	1476	0	68	1034	542	20	105	479
d__Bacteria;p__Firmicutes;c__Clostridia;o__Oscillospirales;f__Oscillospiraceae;g__Oscillibacter;s__Oscillibacter_ruminantium	0	0	6	0	0	0	0	0	0	0	0	0	0	0	0	0	0	0	0	0	0	0	0	0	0	0	0	0	0	0	0	0	0	0	0	0	0	0	0	0	14	0	0	0	0	0	0	0	0
d__Bacteria;p__Firmicutes;c__Clostridia;o__Oscillospirales;f__Oscillospiraceae;g__Oscillibacter;s__Oscillibacter_sp.	0	0	0	0	7	0	0	0	0	0	0	0	0	0	0	0	0	0	4	0	11	0	0	0	0	0	0	0	0	0	0	0	0	1	0	0	0	0	0	0	0	0	0	0	0	0	0	0	0
d__Bacteria;p__Firmicutes;c__Clostridia;o__Oscillospirales;f__Oscillospiraceae;g__Oscillibacter;s__gut_metagenome	0	0	0	0	0	0	0	0	0	0	0	0	0	0	3	0	0	0	0	0	0	0	0	0	0	0	0	0	0	0	0	0	0	0	0	0	0	0	0	0	0	5	0	0	0	0	0	0	0
d__Bacteria;p__Firmicutes;c__Clostridia;o__Oscillospirales;f__Oscillospiraceae;g__Oscillibacter;s__human_gut	45	50	118	0	35	0	0	0	0	33	42	0	11	0	11	0	25	53	38	0	99	0	2	20	30	0	0	38	0	6	0	0	0	4	0	0	0	68	0	90	0	61	7	0	5	29	0	0	10
d__Bacteria;p__Firmicutes;c__Clostridia;o__Oscillospirales;f__Oscillospiraceae;g__Oscillibacter;s__uncultured_Clostridiales	0	0	0	0	0	0	0	0	0	0	0	0	0	0	0	0	0	0	0	0	0	0	0	0	0	0	0	0	0	0	0	0	0	0	0	0	0	37	0	0	0	0	0	0	0	0	0	0	0
d__Bacteria;p__Firmicutes;c__Clostridia;o__Oscillospirales;f__Oscillospiraceae;g__Oscillibacter;s__uncultured_bacterium	71	0	0	0	0	0	0	0	42	0	0	11	0	0	3	0	0	0	3	0	0	0	29	0	0	0	13	5	0	0	11	0	0	169	0	0	0	9	0	0	0	0	0	0	0	0	0	0	15
d__Bacteria;p__Firmicutes;c__Clostridia;o__Oscillospirales;f__Oscillospiraceae;g__Oscillibacter;s__uncultured_organism	0	8	22	0	0	0	0	0	0	0	1	0	0	0	6	0	9	0	31	0	0	42	0	0	0	0	0	21	4	0	0	0	0	0	0	0	0	6	0	0	0	196	0	19	0	6	0	18	284
d__Bacteria;p__Firmicutes;c__Clostridia;o__Oscillospirales;f__Oscillospiraceae;g__Oscillospira;__	0	39	90	0	26	0	0	0	6	16	16	9	0	0	0	0	0	43	5	0	161	79	0	0	0	0	0	6	0	0	0	0	0	29	0	0	0	4	0	29	0	6	0	0	0	7	0	0	2
d__Bacteria;p__Firmicutes;c__Clostridia;o__Oscillospirales;f__Oscillospiraceae;g__Oscillospira;s__uncultured_bacterium	19	0	0	0	0	0	0	0	0	2	0	0	0	0	4	0	0	0	11	0	0	0	2	0	0	0	0	0	0	0	0	0	0	0	1	0	0	19	0	0	0	0	0	0	0	0	0	0	1
d__Bacteria;p__Firmicutes;c__Clostridia;o__Oscillospirales;f__Oscillospiraceae;g__Oscillospira;s__uncultured_organism	0	0	0	0	0	0	0	0	14	0	0	0	0	0	0	11	2	0	149	0	0	0	0	0	0	0	0	0	0	0	0	0	0	0	0	0	0	4	0	0	0	0	0	0	0	0	0	0	16
d__Bacteria;p__Firmicutes;c__Clostridia;o__Oscillospirales;f__Oscillospiraceae;g__Papillibacter;__	0	0	7	0	0	0	0	0	0	0	0	0	0	0	0	0	0	0	0	0	0	0	0	0	0	0	0	0	0	0	0	0	0	0	0	0	0	0	0	0	0	0	0	0	0	0	0	0	0
d__Bacteria;p__Firmicutes;c__Clostridia;o__Oscillospirales;f__Oscillospiraceae;g__Papillibacter;s__uncultured_bacterium	0	0	124	0	4	0	0	0	0	0	9	4	0	0	0	0	10	0	2	0	11	4	0	0	9	0	0	5	0	0	2	0	0	0	0	0	0	45	0	13	0	2	0	0	0	0	0	0	0
d__Bacteria;p__Firmicutes;c__Clostridia;o__Oscillospirales;f__Oscillospiraceae;g__Pseudoflavonifractor;__	0	0	0	0	0	0	0	0	0	0	0	0	0	0	0	0	0	0	0	0	0	0	0	0	0	0	0	0	0	0	0	0	0	0	0	0	0	0	0	0	0	0	0	0	0	0	0	0	0
d__Bacteria;p__Firmicutes;c__Clostridia;o__Oscillospirales;f__Oscillospiraceae;g__Pseudoflavonifractor;s__uncultured_bacterium	0	0	0	0	0	0	0	0	0	0	0	0	0	0	12	0	0	0	13	0	0	0	0	0	0	0	0	0	0	0	0	0	0	0	0	0	0	0	0	0	0	67	0	0	0	0	0	0	0
d__Bacteria;p__Firmicutes;c__Clostridia;o__Oscillospirales;f__Oscillospiraceae;g__UCG-002;__	460	5025	3083	2	8103	120	0	1418	481	1424	6244	1977	1555	0	1819	40	8408	0	3309	0	0	1633	251	2471	12400	2	69	11669	2	0	328	0	34	3201	0	0	14	334	0	5023	0	25	2	131	0	2790	317	0	1552
d__Bacteria;p__Firmicutes;c__Clostridia;o__Oscillospirales;f__Oscillospiraceae;g__UCG-002;s__uncultured_bacterium	28	260	0	0	587	0	0	0	633	0	100	0	0	0	0	0	1	0	0	0	0	0	605	1828	478	0	32	0	0	0	61	0	162	290	0	0	0	1586	0	2342	0	0	3	126	0	5	1	0	4
d__Bacteria;p__Firmicutes;c__Clostridia;o__Oscillospirales;f__Oscillospiraceae;g__UCG-002;s__uncultured_organism	469	1140	3	0	0	0	0	7105	1246	3248	3514	732	1314	0	466	9	127	0	0	0	0	204	435	0	2202	0	265	0	0	0	0	36	0	1964	0	5	0	31	0	2143	0	6	0	165	0	4811	535	0	97
d__Bacteria;p__Firmicutes;c__Clostridia;o__Oscillospirales;f__Oscillospiraceae;g__UCG-002;s__uncultured_rumen	248	1730	0	2	0	0	0	0	109	63	87	10	460	0	481	16	242	0	0	4	27	26	154	113	744	0	14	0	0	0	1594	0	0	270	0	0	0	2579	0	189	1	85	0	0	0	522	38	0	861
d__Bacteria;p__Firmicutes;c__Clostridia;o__Oscillospirales;f__Oscillospiraceae;g__UCG-003;__	209	485	0	0	0	0	0	374	497	0	33	0	21	0	3	0	0	0	270	0	0	0	115	0	17	0	9	18	0	0	136	0	0	297	0	0	0	0	0	224	0	0	0	0	0	5	65	0	0
d__Bacteria;p__Firmicutes;c__Clostridia;o__Oscillospirales;f__Oscillospiraceae;g__UCG-003;s__metagenome	102	15	0	0	0	0	0	144	61	90	25	10	12	0	71	0	0	0	172	3	0	0	11	8	11	0	4	12	0	0	9	0	0	88	0	0	0	98	0	23	40	0	0	0	0	101	3	0	0
d__Bacteria;p__Firmicutes;c__Clostridia;o__Oscillospirales;f__Oscillospiraceae;g__UCG-003;s__uncultured_bacterium	0	0	0	0	0	0	0	0	0	0	0	0	27	0	0	0	0	0	0	0	0	0	2	0	0	0	0	2	0	0	37	0	0	18	0	0	0	0	0	0	29	0	0	25	0	0	0	0	0
d__Bacteria;p__Firmicutes;c__Clostridia;o__Oscillospirales;f__Oscillospiraceae;g__UCG-003;s__uncultured_organism	48	1327	0	0	335	0	0	135	177	0	108	493	234	0	529	0	0	0	109	0	0	0	51	8	227	0	0	0	0	0	0	0	0	413	438	0	0	0	0	247	0	0	0	28	88	384	714	0	228
d__Bacteria;p__Firmicutes;c__Clostridia;o__Oscillospirales;f__Oscillospiraceae;g__UCG-005;__	276	565	54	0	1091	0	0	1825	257	157	907	1490	140	0	90	24	181	135	600	0	1048	1790	433	139	368	1	15	1044	0	0	225	0	0	236	0	0	0	6223	0	1631	0	314	1	111	1	190	0	0	448
d__Bacteria;p__Firmicutes;c__Clostridia;o__Oscillospirales;f__Oscillospiraceae;g__UCG-005;s__human_gut	0	223	0	0	0	0	0	163	0	0	0	0	65	0	0	0	0	0	0	0	0	0	26	137	470	0	3	0	0	0	0	0	0	84	0	0	0	367	0	27	0	0	0	0	0	20	2	0	60
d__Bacteria;p__Firmicutes;c__Clostridia;o__Oscillospirales;f__Oscillospiraceae;g__UCG-005;s__metagenome	21	5	0	0	53	0	0	49	0	0	9	20	0	0	11	0	0	0	0	0	0	6	0	0	2	0	0	18	0	0	0	0	0	27	0	0	0	0	0	34	0	0	0	0	0	0	0	0	0
d__Bacteria;p__Firmicutes;c__Clostridia;o__Oscillospirales;f__Oscillospiraceae;g__UCG-005;s__uncultured_Clostridiales	0	0	0	0	13	0	0	0	0	0	0	0	0	0	0	0	0	0	2	0	28	0	0	0	0	0	0	0	0	0	0	0	0	0	0	0	0	0	0	26	0	0	0	0	0	0	0	0	0
d__Bacteria;p__Firmicutes;c__Clostridia;o__Oscillospirales;f__Oscillospiraceae;g__UCG-005;s__uncultured_organism	850	444	159	0	1206	0	0	768	228	0	646	334	83	0	123	3	95	0	301	0	1	244	129	5	816	0	7	1327	0	0	134	0	0	264	0	0	0	2281	0	644	0	90	0	0	0	445	0	15	149
d__Bacteria;p__Firmicutes;c__Clostridia;o__Oscillospirales;f__Oscillospiraceae;g__UCG-005;s__uncultured_rumen	0	44	0	0	0	0	0	0	4	0	17	0	0	0	5	0	0	0	46	0	0	0	10	5	17	0	0	0	0	0	0	0	0	17	0	0	0	14	0	9	0	0	0	0	0	34	0	0	156
d__Bacteria;p__Firmicutes;c__Clostridia;o__Oscillospirales;f__Oscillospiraceae;g__UCG-007;__	0	0	7	0	4	0	0	0	0	3	10	0	0	0	0	0	50	0	0	0	11	0	2	0	0	0	0	2	0	0	0	0	0	0	0	0	0	0	0	0	0	5	0	0	0	0	0	0	0
d__Bacteria;p__Firmicutes;c__Clostridia;o__Oscillospirales;f__Oscillospiraceae;g__UCG-007;s__uncultured_bacterium	0	13	0	0	36	0	0	0	0	0	15	0	0	0	0	0	0	0	0	0	10	25	0	0	5	0	0	5	0	0	0	0	0	0	0	0	0	129	0	0	0	0	0	0	0	4	0	0	3
d__Bacteria;p__Firmicutes;c__Clostridia;o__Oscillospirales;f__Oscillospiraceae;g__V9D2013_group;s__uncultured_bacterium	0	0	45	0	11	0	0	0	0	0	1	0	0	0	0	0	2	0	0	0	0	7	0	0	0	0	0	0	0	0	0	0	0	0	0	0	0	0	0	0	0	0	0	0	0	0	0	0	6
d__Bacteria;p__Firmicutes;c__Clostridia;o__Oscillospirales;f__Oscillospiraceae;g__uncultured;__	0	381	251	0	398	0	0	0	106	69	540	151	109	0	99	0	135	0	465	0	1500	241	0	157	298	0	0	951	14	33	120	76	9	170	4	0	45	519	0	886	0	111	0	24	11	217	16	0	282
d__Bacteria;p__Firmicutes;c__Clostridia;o__Oscillospirales;f__Oscillospiraceae;g__uncultured;s__Clostridium_sp.	0	183	9	0	258	0	0	0	0	62	88	115	18	0	28	6	18	41	55	0	839	48	0	11	28	0	0	23	26	5	9	0	0	0	7	0	0	37	0	100	12	180	0	0	18	174	3	85	46
d__Bacteria;p__Firmicutes;c__Clostridia;o__Oscillospirales;f__Oscillospiraceae;g__uncultured;s__Intestinimonas_sp.	0	0	0	0	4	0	0	0	0	5	1	0	0	0	0	0	0	0	1	0	2	0	0	0	0	0	0	0	0	0	0	0	0	4	0	0	0	0	0	6	0	4	0	0	0	5	0	0	11
d__Bacteria;p__Firmicutes;c__Clostridia;o__Oscillospirales;f__Oscillospiraceae;g__uncultured;s__Pseudoflavonifractor_sp.	0	0	0	0	4	0	0	0	0	0	0	0	0	0	0	0	0	0	0	0	0	0	0	0	0	0	0	0	0	0	0	0	0	0	0	0	0	0	0	0	0	0	0	0	0	0	0	0	0
d__Bacteria;p__Firmicutes;c__Clostridia;o__Oscillospirales;f__Oscillospiraceae;g__uncultured;s__uncultured_rumen	0	0	0	0	0	0	0	0	0	0	0	0	0	0	0	0	0	0	407	0	0	0	0	0	0	0	0	0	0	0	0	6	0	35	0	0	0	0	0	0	0	120	0	0	0	0	0	0	0
d__Bacteria;p__Firmicutes;c__Clostridia;o__Oscillospirales;f__Oscillospirales;g__Hydrogenoanaerobacterium;__	0	0	0	0	0	0	0	0	0	0	0	0	0	0	0	0	0	0	0	0	0	0	0	0	0	0	0	0	0	0	0	0	0	0	0	0	0	0	0	0	0	0	0	0	0	0	0	0	6
d__Bacteria;p__Firmicutes;c__Clostridia;o__Oscillospirales;f__Oscillospirales;g__Hydrogenoanaerobacterium;s__Selenomonadales_bacterium	0	0	716	0	86	0	0	0	0	22	133	0	0	0	0	0	70	0	12	0	0	30	0	0	0	0	0	1794	0	0	1	0	0	2	0	0	0	0	0	0	0	4	0	0	0	8	0	0	12
d__Bacteria;p__Firmicutes;c__Clostridia;o__Oscillospirales;f__Oscillospirales;g__Hydrogenoanaerobacterium;s__uncultured_bacterium	0	0	0	0	0	0	0	0	0	0	0	0	0	0	0	0	0	0	0	0	0	0	0	0	0	0	0	0	0	0	0	0	0	0	0	0	0	0	0	0	0	0	0	0	0	0	0	0	0
d__Bacteria;p__Firmicutes;c__Clostridia;o__Oscillospirales;f__Ruminococcaceae;__;__	92	2602	14087	0	182	5	0	0	3090	171	4144	1350	36	608	2611	7	307	1364	205	0	6813	208	19	271	954	0	0	242	9	1	377	31	0	35	0	0	21	1693	0	1108	0	1601	0	125	6	263	4	103	197
d__Bacteria;p__Firmicutes;c__Clostridia;o__Oscillospirales;f__Ruminococcaceae;g__Anaerofilum;__	0	18	0	0	19	0	0	0	0	0	6	0	0	0	0	0	11	4	0	0	23	0	0	0	0	0	0	0	0	0	0	0	0	0	0	0	0	11	0	25	0	0	0	0	0	5	0	0	3
d__Bacteria;p__Firmicutes;c__Clostridia;o__Oscillospirales;f__Ruminococcaceae;g__Anaerofilum;s__uncultured_bacterium	0	0	0	0	0	0	0	0	0	0	0	0	0	0	0	0	0	0	0	0	0	0	0	0	0	0	0	0	0	0	0	0	0	0	0	0	0	0	0	0	0	0	0	0	0	0	0	0	0
d__Bacteria;p__Firmicutes;c__Clostridia;o__Oscillospirales;f__Ruminococcaceae;g__Anaerotruncus;__	0	0	48	0	57	0	0	0	0	21	52	32	9	0	8	0	3	29	12	0	27	16	0	9	7	0	0	22	0	2	0	0	0	0	0	0	0	215	0	317	0	1	229	0	5	44	0	0	0
d__Bacteria;p__Firmicutes;c__Clostridia;o__Oscillospirales;f__Ruminococcaceae;g__Anaerotruncus;s__Anaerotruncus_sp.	0	14	401	0	40	0	0	0	15	34	46	0	3	0	3	0	169	57	88	0	13	13	0	0	4	0	0	788	0	0	6	0	0	2	0	0	0	12	0	41	0	236	0	0	0	18	0	0	38
d__Bacteria;p__Firmicutes;c__Clostridia;o__Oscillospirales;f__Ruminococcaceae;g__Anaerotruncus;s__uncultured_compost	0	0	0	0	0	0	0	0	0	0	0	0	0	0	0	0	0	0	0	0	0	0	0	0	0	0	0	0	0	0	0	0	0	0	0	0	0	0	0	0	0	0	0	0	0	0	0	0	0
d__Bacteria;p__Firmicutes;c__Clostridia;o__Oscillospirales;f__Ruminococcaceae;g__Angelakisella;s__Ruminococcus_sp.	0	0	0	0	0	0	0	0	0	0	0	0	0	0	0	0	0	0	3	0	0	0	0	0	0	0	0	0	0	0	0	0	0	0	0	0	0	0	0	0	0	0	0	0	0	1	0	0	1
d__Bacteria;p__Firmicutes;c__Clostridia;o__Oscillospirales;f__Ruminococcaceae;g__CAG-352;__	0	0	0	0	0	0	0	0	0	0	0	0	0	0	0	68	148	0	0	0	0	1036	0	0	0	0	0	0	0	0	0	0	0	0	0	0	0	0	0	0	50	0	0	0	0	0	0	0	0
d__Bacteria;p__Firmicutes;c__Clostridia;o__Oscillospirales;f__Ruminococcaceae;g__CAG-352;s__uncultured_bacterium	0	3	1	0	2436	0	0	4814	0	2	0	1	3729	0	0	0	3	0	4482	0	3	725	212	0	0	0	0	5	2	18	0	0	0	0	0	0	4	10155	0	0	0	0	0	0	0	0	0	0	0
d__Bacteria;p__Firmicutes;c__Clostridia;o__Oscillospirales;f__Ruminococcaceae;g__Candidatus_Soleaferrea;s__Candidatus_Soleaferrea	0	0	0	0	0	0	0	0	5	5	11	0	0	0	0	0	0	0	0	0	0	0	0	0	0	0	0	9	0	0	0	0	0	0	0	0	0	0	0	0	0	0	0	0	0	0	0	0	0
d__Bacteria;p__Firmicutes;c__Clostridia;o__Oscillospirales;f__Ruminococcaceae;g__Candidatus_Soleaferrea;s__Ruminococcaceae_bacterium	0	0	23	0	7	0	0	0	0	3	3	0	2	0	0	0	8	5	19	0	66	0	2	15	7	0	0	0	1	0	0	0	0	0	0	0	0	177	0	19	0	0	1	0	7	8	0	0	0
d__Bacteria;p__Firmicutes;c__Clostridia;o__Oscillospirales;f__Ruminococcaceae;g__Candidatus_Soleaferrea;s__uncultured_Anaerotruncus	8	0	2	0	0	0	0	0	0	0	7	0	0	0	2	0	5	0	2	0	49	0	0	0	0	0	0	0	0	0	1	0	0	8	0	0	0	0	0	29	6	0	1	0	0	1	0	0	0
d__Bacteria;p__Firmicutes;c__Clostridia;o__Oscillospirales;f__Ruminococcaceae;g__Candidatus_Soleaferrea;s__uncultured_Firmicutes	0	0	0	0	0	0	0	0	14	0	0	0	0	0	0	0	0	0	0	0	0	0	0	0	0	0	0	0	0	0	0	0	0	0	0	0	0	0	0	0	0	0	0	0	0	0	0	0	0
d__Bacteria;p__Firmicutes;c__Clostridia;o__Oscillospirales;f__Ruminococcaceae;g__Candidatus_Soleaferrea;s__uncultured_bacterium	0	0	3	0	12	0	0	0	0	0	4	0	0	0	0	0	18	5	3	0	0	0	19	0	16	0	0	0	0	0	1	0	0	0	0	0	0	7	0	29	0	3	0	0	0	5	0	4	7
d__Bacteria;p__Firmicutes;c__Clostridia;o__Oscillospirales;f__Ruminococcaceae;g__Caproiciproducens;__	46	0	0	0	0	0	0	0	8	0	0	51	0	0	0	0	0	0	0	0	34	0	5	18	0	0	0	0	0	0	0	0	0	28	0	0	0	114	0	0	0	0	0	0	0	0	0	0	0
d__Bacteria;p__Firmicutes;c__Clostridia;o__Oscillospirales;f__Ruminococcaceae;g__Caproiciproducens;s__uncultured_bacterium	0	0	0	0	0	0	0	0	0	0	0	44	0	0	0	0	0	0	0	0	0	0	0	0	0	0	0	0	0	0	0	0	0	0	0	0	0	0	0	0	0	0	0	0	0	0	0	0	0
d__Bacteria;p__Firmicutes;c__Clostridia;o__Oscillospirales;f__Ruminococcaceae;g__DTU089;__	0	0	524	0	31	0	0	0	0	0	6	0	0	0	16	0	3	3	23	0	0	17	0	14	0	0	0	52	0	0	0	0	0	14	0	0	0	803	0	24	0	44	0	32	3	3	0	0	31
d__Bacteria;p__Firmicutes;c__Clostridia;o__Oscillospirales;f__Ruminococcaceae;g__Faecalibacterium;__	9877	5745	0	14	13364	738	27	26809	16300	3498	9675	6712	8293	0	6770	16	723	12	13175	24	32369	16556	1459	201	1425	11	931	1971	11	633	1831	330	400	11952	0	0	18	7107	16	5782	165	13983	15	220	5	12007	8588	1609	1371
d__Bacteria;p__Firmicutes;c__Clostridia;o__Oscillospirales;f__Ruminococcaceae;g__Faecalibacterium;s__uncultured_bacterium	0	0	0	0	0	0	0	0	0	0	0	0	0	0	0	0	0	0	0	0	0	2	0	0	0	0	0	0	0	0	0	0	0	0	0	0	0	0	0	0	0	0	0	0	0	6	0	0	0
d__Bacteria;p__Firmicutes;c__Clostridia;o__Oscillospirales;f__Ruminococcaceae;g__Fournierella;__	0	0	0	0	0	0	0	0	0	0	0	0	0	0	0	0	0	0	0	0	0	0	0	0	0	0	0	0	0	0	0	0	0	0	0	0	0	0	0	0	0	0	0	0	0	0	0	0	0
d__Bacteria;p__Firmicutes;c__Clostridia;o__Oscillospirales;f__Ruminococcaceae;g__Fournierella;s__uncultured_bacterium	0	0	0	0	0	0	0	0	72	0	0	0	0	0	0	0	0	0	0	0	0	0	41	0	0	0	0	0	0	0	0	0	0	0	0	0	0	0	0	0	0	0	0	0	0	0	0	0	0
d__Bacteria;p__Firmicutes;c__Clostridia;o__Oscillospirales;f__Ruminococcaceae;g__Fournierella;s__uncultured_organism	0	0	0	0	0	0	0	0	0	0	18	0	0	0	0	6	40	0	7	0	0	10	0	4	10	0	0	0	0	0	0	0	0	7	0	0	0	0	0	0	0	15	0	0	0	4	0	0	6
d__Bacteria;p__Firmicutes;c__Clostridia;o__Oscillospirales;f__Ruminococcaceae;g__Harryflintia;s__Harryflintia_acetispora	0	0	11	0	0	0	0	0	14	0	0	0	0	0	0	3	16	0	0	0	16	0	3	0	1	0	0	3	0	0	0	0	0	0	0	0	0	51	0	0	0	6	0	0	3	2	0	0	2
d__Bacteria;p__Firmicutes;c__Clostridia;o__Oscillospirales;f__Ruminococcaceae;g__Harryflintia;s__uncultured_Clostridiaceae	0	0	0	0	11	0	0	0	0	0	0	0	0	0	0	0	0	3	0	0	0	0	0	0	0	0	0	0	0	0	0	0	0	0	0	0	0	17	0	0	0	0	0	0	0	0	0	0	0
d__Bacteria;p__Firmicutes;c__Clostridia;o__Oscillospirales;f__Ruminococcaceae;g__Incertae_Sedis;__	0	146	166	0	48	0	0	76	111	34	89	49	3	0	19	3	40	0	412	0	102	26	20	6	12	0	6	82	3	0	7	0	0	48	0	0	0	4959	0	20	2	108	0	0	8	40	0	0	93
d__Bacteria;p__Firmicutes;c__Clostridia;o__Oscillospirales;f__Ruminococcaceae;g__Incertae_Sedis;s__[Clostridium]_leptum	0	0	66	0	10	0	0	0	0	0	18	0	0	0	3	0	11	12	27	0	24	1	0	12	6	0	3	79	0	0	21	0	0	13	0	0	0	88	0	10	0	45	0	0	0	26	7	0	5
d__Bacteria;p__Firmicutes;c__Clostridia;o__Oscillospirales;f__Ruminococcaceae;g__Incertae_Sedis;s__metagenome	0	0	0	0	0	0	0	0	0	0	0	0	0	0	0	0	0	0	0	0	0	0	0	0	0	0	0	0	0	0	0	0	0	0	0	0	0	0	0	0	0	0	0	0	0	0	0	0	0
d__Bacteria;p__Firmicutes;c__Clostridia;o__Oscillospirales;f__Ruminococcaceae;g__Incertae_Sedis;s__uncultured_bacterium	0	38	128	0	105	0	0	0	5	0	11	0	0	0	0	0	42	0	0	0	11	0	0	0	0	0	0	27	0	0	3	0	0	0	0	0	0	432	0	32	0	19	0	0	0	27	0	0	40
d__Bacteria;p__Firmicutes;c__Clostridia;o__Oscillospirales;f__Ruminococcaceae;g__Incertae_Sedis;s__uncultured_organism	0	0	401	0	22	112	38	101	208	0	199	0	55	0	39	97	872	193	160	0	292	62	0	13	0	0	0	142	3	88	0	37	6	2	0	0	24	0	0	0	83	64	0	98	134	42	22	0	0
d__Bacteria;p__Firmicutes;c__Clostridia;o__Oscillospirales;f__Ruminococcaceae;g__Negativibacillus;__	0	0	0	0	96	0	0	0	0	0	0	11	0	0	0	0	0	0	0	0	0	12	0	0	0	0	0	5	0	0	259	0	0	0	0	0	0	0	0	0	59	0	0	0	0	103	0	0	0
d__Bacteria;p__Firmicutes;c__Clostridia;o__Oscillospirales;f__Ruminococcaceae;g__Negativibacillus;s__uncultured_bacterium	0	990	76	0	0	0	0	0	0	0	0	0	0	0	54	0	0	0	226	0	0	27	253	0	111	0	0	0	0	0	0	0	0	0	0	0	0	0	0	195	0	45	0	4	0	0	0	0	308
d__Bacteria;p__Firmicutes;c__Clostridia;o__Oscillospirales;f__Ruminococcaceae;g__Negativibacillus;s__uncultured_organism	9	0	0	0	0	0	0	0	76	0	136	0	206	0	0	0	14	0	0	0	0	0	0	0	0	0	0	0	0	0	0	158	0	0	6	0	0	36	0	0	0	0	0	0	0	0	0	0	0
d__Bacteria;p__Firmicutes;c__Clostridia;o__Oscillospirales;f__Ruminococcaceae;g__Paludicola;__	0	0	34	0	0	0	0	73	0	0	0	0	0	0	0	0	4	0	2	0	26	0	0	3	0	0	0	10	0	0	0	0	0	26	0	0	0	16	0	0	0	18	0	0	3	2	0	0	2
d__Bacteria;p__Firmicutes;c__Clostridia;o__Oscillospirales;f__Ruminococcaceae;g__Paludicola;s__Ruminococcaceae_bacterium	0	0	7	0	4	0	0	0	0	0	0	0	0	0	0	0	21	0	5	0	0	0	0	0	4	0	2	8	0	0	0	5	0	0	0	0	0	48	0	5	0	10	0	0	0	2	0	0	0
d__Bacteria;p__Firmicutes;c__Clostridia;o__Oscillospirales;f__Ruminococcaceae;g__Paludicola;s__uncultured_bacterium	0	0	124	0	0	0	0	0	0	3	0	0	0	0	0	0	63	1	3	0	0	3	0	23	0	0	0	15	0	0	0	0	0	0	0	0	0	69	0	0	0	15	0	0	0	0	0	0	0
d__Bacteria;p__Firmicutes;c__Clostridia;o__Oscillospirales;f__Ruminococcaceae;g__Phocea;__	0	0	0	0	0	0	0	0	0	0	11	0	0	0	0	0	0	19	7	0	41	0	0	0	0	0	0	5	0	0	0	0	0	0	0	0	0	32	0	23	3	0	0	0	0	16	16	0	0
d__Bacteria;p__Firmicutes;c__Clostridia;o__Oscillospirales;f__Ruminococcaceae;g__Pygmaiobacter;s__uncultured_bacterium	0	11	0	0	0	0	0	0	0	0	0	0	0	0	0	0	0	0	0	0	0	16	0	0	0	0	0	0	0	0	0	0	0	0	0	0	0	0	0	0	0	14	0	0	0	2	0	0	0
d__Bacteria;p__Firmicutes;c__Clostridia;o__Oscillospirales;f__Ruminococcaceae;g__Ruminococcus;__	114	0	0	0	1461	0	0	44	117	0	2238	504	479	1	0	0	1970	29	0	9	0	210	64	700	15	4	0	17388	0	0	0	0	0	25	0	0	0	0	0	336	0	0	0	0	0	109	0	0	422
d__Bacteria;p__Firmicutes;c__Clostridia;o__Oscillospirales;f__Ruminococcaceae;g__Ruminococcus;s__Ruminococcus_bicirculans	1055	1514	0	0	0	0	0	0	358	3151	0	503	795	0	868	0	0	5058	2297	0	0	302	70	5	128	0	6	0	0	0	254	0	0	31	0	0	0	442	0	1324	0	377	4	0	0	0	0	0	213
d__Bacteria;p__Firmicutes;c__Clostridia;o__Oscillospirales;f__Ruminococcaceae;g__Ruminococcus;s__Ruminococcus_callidus	704	0	0	0	0	0	0	1940	1724	0	7	217	0	0	153	0	0	458	433	0	1024	0	0	0	21	0	0	0	111	0	319	0	0	2087	0	0	0	56	0	0	0	661	0	0	0	0	0	0	0
d__Bacteria;p__Firmicutes;c__Clostridia;o__Oscillospirales;f__Ruminococcaceae;g__Ruminococcus;s__Ruminococcus_flavefaciens	0	0	0	0	0	0	0	0	0	0	0	0	0	0	0	0	0	0	0	0	0	0	0	0	0	0	0	0	0	0	0	0	0	0	0	0	0	0	0	0	0	0	0	0	0	0	0	0	0
d__Bacteria;p__Firmicutes;c__Clostridia;o__Oscillospirales;f__Ruminococcaceae;g__Ruminococcus;s__bacterium_ic1277	0	0	0	0	0	0	0	0	0	0	0	0	0	0	0	0	0	0	0	0	0	0	0	0	0	0	0	0	0	0	0	0	0	0	0	0	0	0	0	0	0	0	1348	0	0	0	0	0	0
d__Bacteria;p__Firmicutes;c__Clostridia;o__Oscillospirales;f__Ruminococcaceae;g__Ruminococcus;s__gut_metagenome	0	0	0	0	0	0	0	0	3430	0	0	0	0	0	0	0	0	0	0	0	0	0	0	0	0	0	0	0	0	0	0	0	0	0	0	0	0	0	0	0	0	0	0	1	0	0	0	0	0
d__Bacteria;p__Firmicutes;c__Clostridia;o__Oscillospirales;f__Ruminococcaceae;g__Ruminococcus;s__metagenome	14	0	0	0	0	0	0	127	0	0	0	0	0	0	0	0	0	0	0	0	0	0	0	0	0	0	0	0	0	0	0	0	0	0	0	0	0	0	0	0	0	0	0	0	0	0	0	0	0
d__Bacteria;p__Firmicutes;c__Clostridia;o__Oscillospirales;f__Ruminococcaceae;g__Ruminococcus;s__uncultured_Ruminococcus	0	705	1275	0	0	67	0	1	0	299	0	0	0	0	0	0	0	0	0	0	0	160	0	26	0	0	0	34	0	0	0	0	0	0	0	0	0	0	0	0	0	0	0	0	0	0	0	0	0
d__Bacteria;p__Firmicutes;c__Clostridia;o__Oscillospirales;f__Ruminococcaceae;g__Ruminococcus;s__uncultured_bacterium	0	0	0	0	0	0	0	0	0	0	0	0	0	0	0	0	0	0	0	0	0	0	0	0	0	0	0	0	0	0	0	0	0	0	0	0	0	0	0	0	0	0	0	0	0	0	0	0	0
d__Bacteria;p__Firmicutes;c__Clostridia;o__Oscillospirales;f__Ruminococcaceae;g__Subdoligranulum;__	1741	5676	4	0	2572	58	0	4900	3729	1522	5994	1489	3193	0	980	0	3649	5250	5582	0	82	1306	205	885	464	0	77	1880	0	59	320	882	40	2773	0	0	8	29995	11	7753	346	3516	0	202	0	921	9	611	826
d__Bacteria;p__Firmicutes;c__Clostridia;o__Oscillospirales;f__Ruminococcaceae;g__Subdoligranulum;s__uncultured_Faecalibacterium	0	0	0	0	0	0	0	0	0	0	0	0	0	0	0	0	0	0	0	0	0	0	199	0	0	0	0	0	0	0	0	0	0	0	0	0	0	0	0	0	0	0	0	0	0	0	0	0	0
d__Bacteria;p__Firmicutes;c__Clostridia;o__Oscillospirales;f__Ruminococcaceae;g__Subdoligranulum;s__uncultured_Subdoligranulum	0	0	0	0	13	0	0	0	0	0	0	0	0	0	0	0	0	0	0	0	0	12	0	0	0	0	0	0	0	0	0	0	0	0	0	0	0	0	0	0	0	0	0	0	0	0	0	0	36
d__Bacteria;p__Firmicutes;c__Clostridia;o__Oscillospirales;f__Ruminococcaceae;g__Subdoligranulum;s__uncultured_bacterium	45	75	0	0	47	0	0	0	0	34	77	192	68	0	0	0	0	0	0	0	297	0	0	0	0	0	0	0	0	0	0	0	0	0	0	0	0	0	0	0	0	755	0	0	0	2	0	0	0
d__Bacteria;p__Firmicutes;c__Clostridia;o__Oscillospirales;f__Ruminococcaceae;g__UBA1819;__	0	97	1165	0	451	0	11	4	0	8	81	290	17	0	71	2388	647	56	428	0	190	74	0	118	64	0	0	1978	56	232	15	230	2	28	11	0	2	502	0	1805	91	113	1591	0	1639	68	41	0	183
d__Bacteria;p__Firmicutes;c__Clostridia;o__Oscillospirales;f__Ruminococcaceae;g__UBA1819;s__uncultured_bacterium	0	4	5849	0	0	0	0	0	0	0	0	0	0	0	0	0	35	0	30	0	8	0	0	0	0	0	0	266	0	0	0	0	0	0	0	0	0	0	0	0	0	0	0	0	0	0	0	0	0
d__Bacteria;p__Firmicutes;c__Clostridia;o__Oscillospirales;f__Ruminococcaceae;g__UBA1819;s__uncultured_organism	0	0	0	0	0	0	0	0	0	0	0	0	0	0	0	0	0	0	0	0	0	0	0	0	0	0	0	0	0	0	0	0	0	0	0	0	0	0	0	0	0	0	0	0	0	0	0	0	0
d__Bacteria;p__Firmicutes;c__Clostridia;o__Oscillospirales;f__Ruminococcaceae;g__[Eubacterium]_siraeum_group;__	0	0	0	0	0	0	0	0	0	0	3	496	117	0	0	0	37	8	0	0	0	17	40	4	0	0	0	0	8	0	0	0	0	0	0	0	0	0	0	0	0	0	0	0	0	0	0	0	52
d__Bacteria;p__Firmicutes;c__Clostridia;o__Oscillospirales;f__Ruminococcaceae;g__[Eubacterium]_siraeum_group;s__[Eubacterium]_siraeum	0	412	1600	0	1876	0	0	354	781	54	2635	900	0	0	13	0	693	0	65	0	100	0	17	0	37	0	7	41	0	0	373	0	0	956	0	0	0	26	0	3007	0	571	0	0	0	142	32	0	15
d__Bacteria;p__Firmicutes;c__Clostridia;o__Oscillospirales;f__Ruminococcaceae;g__[Eubacterium]_siraeum_group;s__uncultured_bacterium	0	0	0	0	0	0	0	0	0	0	0	0	0	0	0	0	0	0	0	0	0	0	0	0	0	0	0	0	0	0	0	0	0	0	0	0	0	0	0	0	0	0	0	0	0	0	0	0	0
d__Bacteria;p__Firmicutes;c__Clostridia;o__Oscillospirales;f__Ruminococcaceae;g__uncultured;__	18	42	1017	0	137	0	0	0	17	28	228	7	1	0	2	11	328	6	86	0	167	25	40	81	60	0	0	60	0	0	10	0	0	8	0	0	0	1128	0	173	37	88	0	0	0	24	5	0	206
d__Bacteria;p__Firmicutes;c__Clostridia;o__Oscillospirales;f__Ruminococcaceae;g__uncultured;s__gut_metagenome	73	128	0	0	299	0	0	1352	452	0	0	119	0	0	0	0	0	0	0	0	0	103	2	544	1066	0	4	0	0	0	0	0	0	403	0	0	0	0	0	2580	0	0	0	0	0	11	5	0	140
d__Bacteria;p__Firmicutes;c__Clostridia;o__Oscillospirales;f__Ruminococcaceae;g__uncultured;s__human_gut	0	49	0	0	87	0	0	96	153	11	51	25	20	0	33	0	0	0	64	0	237	20	0	8	43	0	0	0	2	0	5	0	0	175	7	0	0	61	0	216	10	24	0	8	0	33	7	6	8
d__Bacteria;p__Firmicutes;c__Clostridia;o__Oscillospirales;f__Ruminococcaceae;g__uncultured;s__metagenome	21	0	0	0	0	0	0	39	26	0	5	0	0	0	0	0	15	0	0	0	0	0	4	0	3	0	0	0	0	0	0	0	0	0	0	0	0	22	0	0	0	2	0	0	0	0	2	0	6
d__Bacteria;p__Firmicutes;c__Clostridia;o__Oscillospirales;f__Ruminococcaceae;g__uncultured;s__uncultured_Clostridiales	0	0	0	0	0	0	0	0	0	0	0	0	0	0	0	0	0	0	0	0	0	0	0	0	0	0	0	0	0	0	0	0	0	0	0	0	0	0	0	0	0	0	0	0	0	0	0	0	0
d__Bacteria;p__Firmicutes;c__Clostridia;o__Oscillospirales;f__Ruminococcaceae;g__uncultured;s__uncultured_Clostridium	0	0	62	0	0	0	0	0	0	21	7	0	0	0	0	0	15	0	10	0	12	0	2	2	10	0	0	57	0	0	0	0	0	25	0	0	0	6	0	10	0	11	0	0	0	0	0	0	0
d__Bacteria;p__Firmicutes;c__Clostridia;o__Oscillospirales;f__Ruminococcaceae;g__uncultured;s__uncultured_Ruminococcus	0	0	0	0	86	0	0	0	0	0	7	0	0	0	0	0	0	0	15	0	53	0	0	4	0	0	0	0	0	0	0	0	0	0	0	0	0	0	0	0	0	19	0	0	0	0	3	0	0
d__Bacteria;p__Firmicutes;c__Clostridia;o__Oscillospirales;f__Ruminococcaceae;g__uncultured;s__uncultured_bacterium	0	0	17	0	4	0	0	0	0	0	4	2	8	0	11	0	48	0	19	0	59	0	0	4	0	0	0	85	0	0	28	0	0	0	0	0	0	0	0	3	0	42	0	0	0	0	0	0	3
d__Bacteria;p__Firmicutes;c__Clostridia;o__Oscillospirales;f__Ruminococcaceae;g__uncultured;s__uncultured_organism	0	0	74	0	0	0	0	8	0	0	46	0	0	0	3	0	0	0	52	0	24	0	10	0	10	0	0	0	0	0	12	0	0	1	0	0	0	245	0	6	0	85	0	0	0	0	0	1	27
d__Bacteria;p__Firmicutes;c__Clostridia;o__Oscillospirales;f__Ruminococcaceae;g__uncultured;s__uncultured_rumen	0	0	0	0	0	0	0	0	0	0	0	0	0	0	0	0	0	0	0	0	0	0	0	0	0	0	0	0	0	0	0	0	0	0	0	0	0	0	0	0	0	0	0	0	0	0	0	0	0
d__Bacteria;p__Firmicutes;c__Clostridia;o__Oscillospirales;f__UCG-010;g__UCG-010;__	16	99	16	0	376	1110	0	87	89	1	521	71	0	0	85	0	397	0	207	0	36	73	32	21	120	0	4	210	0	0	0	0	0	57	0	0	0	610	0	12	0	33	0	0	0	0	0	0	174
d__Bacteria;p__Firmicutes;c__Clostridia;o__Oscillospirales;f__UCG-010;g__UCG-010;s__bacterium_enrichment	0	0	629	0	0	0	0	0	0	0	0	0	0	0	0	0	14	0	0	0	0	0	0	0	0	0	0	0	0	0	0	0	0	0	0	0	0	0	0	0	0	0	0	0	0	0	0	0	4
d__Bacteria;p__Firmicutes;c__Clostridia;o__Oscillospirales;f__UCG-010;g__UCG-010;s__gut_metagenome	0	309	0	0	411	0	0	0	146	0	0	36	31	0	0	0	10	0	0	0	363	5	145	12	0	0	0	9	0	0	0	0	0	200	0	0	0	110	0	0	0	5	0	0	0	0	0	0	0
d__Bacteria;p__Firmicutes;c__Clostridia;o__Oscillospirales;f__UCG-010;g__UCG-010;s__metagenome	13	39	0	0	0	0	0	0	0	0	0	29	18	0	0	0	0	0	0	0	0	21	66	0	0	0	1	0	0	0	0	0	0	5	0	0	0	0	0	0	0	3	0	0	0	0	4	0	9
d__Bacteria;p__Firmicutes;c__Clostridia;o__Oscillospirales;f__UCG-010;g__UCG-010;s__uncultured_Clostridiales	0	0	0	0	0	0	0	0	0	0	5	0	0	0	0	0	4	0	0	0	0	0	0	0	0	0	0	0	0	0	0	0	0	0	0	0	0	0	0	0	0	5	0	0	0	0	0	0	0
d__Bacteria;p__Firmicutes;c__Clostridia;o__Oscillospirales;f__UCG-010;g__UCG-010;s__uncultured_bacterium	0	0	0	0	120	0	0	0	65	0	54	0	32	0	0	0	21	0	0	0	25	8	23	6	152	0	2	0	0	0	0	0	0	31	0	0	0	55	0	0	0	0	0	0	0	0	0	0	84
d__Bacteria;p__Firmicutes;c__Clostridia;o__Oscillospirales;f__UCG-010;g__UCG-010;s__uncultured_organism	0	0	64	0	24	0	0	0	0	5	2	0	0	0	0	0	51	0	24	0	16	8	4	0	0	0	0	92	0	0	0	0	0	0	0	0	0	14	0	0	0	0	0	0	0	0	0	0	0
d__Bacteria;p__Firmicutes;c__Clostridia;o__Oscillospirales;f__UCG-010;g__UCG-010;s__uncultured_rumen	0	0	0	0	0	0	0	0	0	0	0	0	0	0	0	0	0	0	0	0	0	0	0	0	13	0	0	0	0	0	0	0	0	0	0	0	0	0	0	0	0	0	0	0	0	0	0	0	0
d__Bacteria;p__Firmicutes;c__Clostridia;o__Oscillospirales;f__UCG-010;g__UCG-010;s__unidentified	0	0	114	0	5	0	0	0	20	0	40	0	3	0	4	2	759	0	6	0	17	0	4	0	89	0	5	441	0	0	15	0	0	13	0	0	0	0	0	21	0	103	0	0	0	0	0	0	0
d__Bacteria;p__Firmicutes;c__Clostridia;o__Oscillospirales;f__[Clostridium]_methylpentosum_group;g__[Clostridium]_methylpentosum_group;__	0	0	0	0	0	0	0	0	0	0	283	0	0	0	0	0	227	0	0	0	0	0	0	2	0	0	0	1881	0	0	0	0	0	0	0	0	0	97	0	0	0	0	0	0	0	0	0	0	10
d__Bacteria;p__Firmicutes;c__Clostridia;o__Oscillospirales;f__[Clostridium]_methylpentosum_group;g__[Clostridium]_methylpentosum_group;s__Ruminococcus_sp.	0	0	0	0	10	0	0	0	5	4	11	0	0	0	0	0	0	0	0	0	16	0	0	0	0	0	1	0	0	0	0	0	0	1	0	0	0	113	0	12	0	0	0	0	0	0	0	0	14
d__Bacteria;p__Firmicutes;c__Clostridia;o__Oscillospirales;f__[Clostridium]_methylpentosum_group;g__[Clostridium]_methylpentosum_group;s__[Clostridium]_methylpentosum	0	0	7	0	1	0	0	0	24	0	5	0	0	0	0	0	0	1	0	0	0	0	0	0	0	0	0	2	0	0	0	0	0	0	0	0	0	0	0	0	0	0	0	0	0	0	0	0	0
d__Bacteria;p__Firmicutes;c__Clostridia;o__Oscillospirales;f__[Clostridium]_methylpentosum_group;g__[Clostridium]_methylpentosum_group;s__uncultured_bacterium	0	0	31	0	0	0	0	0	0	0	0	0	0	0	0	0	102	0	0	0	0	0	0	0	0	0	0	0	0	0	0	0	0	0	0	0	0	0	0	0	0	0	0	0	0	0	0	0	0
d__Bacteria;p__Firmicutes;c__Clostridia;o__Oscillospirales;f__[Clostridium]_methylpentosum_group;g__[Clostridium]_methylpentosum_group;s__uncultured_organism	0	0	0	0	0	0	0	0	0	0	0	0	0	0	0	0	20	0	41	0	0	0	0	0	0	0	0	0	0	0	0	0	0	0	0	0	0	0	0	0	0	0	0	0	0	0	0	0	0
d__Bacteria;p__Firmicutes;c__Clostridia;o__Oscillospirales;f__[Eubacterium]_coprostanoligenes_group;g__[Eubacterium]_coprostanoligenes_group;__	2	110	36	0	609	9	0	1186	30	315	673	232	33	0	0	0	151	4	15	0	89	13	327	264	1594	6	58	4760	40	0	2	3	117	1654	0	0	0	6	0	7253	38	451	4	11	0	1254	0	0	371
d__Bacteria;p__Firmicutes;c__Clostridia;o__Oscillospirales;f__[Eubacterium]_coprostanoligenes_group;g__[Eubacterium]_coprostanoligenes_group;s__Clostridiales_bacterium	82	0	0	0	0	0	0	0	0	0	0	0	0	0	0	0	0	0	0	0	0	0	0	0	0	0	0	0	0	0	0	0	0	0	0	0	0	0	0	0	0	0	0	0	0	0	0	0	0
d__Bacteria;p__Firmicutes;c__Clostridia;o__Oscillospirales;f__[Eubacterium]_coprostanoligenes_group;g__[Eubacterium]_coprostanoligenes_group;s__Eubacteriaceae_bacterium	0	0	0	0	22	0	0	0	0	0	0	0	0	0	0	0	0	0	0	0	0	2	0	0	0	0	0	0	0	0	0	0	0	0	0	0	0	0	0	0	0	0	0	0	0	0	0	0	3
d__Bacteria;p__Firmicutes;c__Clostridia;o__Oscillospirales;f__[Eubacterium]_coprostanoligenes_group;g__[Eubacterium]_coprostanoligenes_group;s__Eubacterium_coprostanoligenes	0	0	0	0	0	0	0	0	0	0	0	0	0	0	0	0	0	0	0	0	0	0	71	0	0	0	0	0	0	0	0	0	0	0	0	0	0	0	0	0	0	0	0	0	0	0	0	0	0
d__Bacteria;p__Firmicutes;c__Clostridia;o__Oscillospirales;f__[Eubacterium]_coprostanoligenes_group;g__[Eubacterium]_coprostanoligenes_group;s__gut_metagenome	614	0	1	0	852	0	0	0	0	0	1458	567	1838	0	216	0	13738	0	3063	0	14227	1978	9	0	1500	0	44	160	0	0	687	98	1	825	6	0	0	25	0	5993	0	0	6	0	0	0	0	6	2
d__Bacteria;p__Firmicutes;c__Clostridia;o__Oscillospirales;f__[Eubacterium]_coprostanoligenes_group;g__[Eubacterium]_coprostanoligenes_group;s__human_gut	171	2222	373	0	1076	27	0	0	3780	0	98	0	0	0	5	6	3641	0	0	0	0	0	3	0	353	2	15	0	0	0	142	0	0	0	0	0	15	1984	0	0	0	0	0	65	0	0	39	0	307
d__Bacteria;p__Firmicutes;c__Clostridia;o__Oscillospirales;f__[Eubacterium]_coprostanoligenes_group;g__[Eubacterium]_coprostanoligenes_group;s__uncultured_Clostridiales	0	0	2178	0	0	0	0	0	0	0	0	0	0	0	0	0	0	239	0	0	0	0	0	0	0	0	0	0	0	0	0	0	0	0	0	0	0	0	0	0	0	0	0	0	0	0	0	0	0
d__Bacteria;p__Firmicutes;c__Clostridia;o__Oscillospirales;f__[Eubacterium]_coprostanoligenes_group;g__[Eubacterium]_coprostanoligenes_group;s__uncultured_bacterium	0	0	0	0	1	0	0	0	0	0	0	0	0	0	0	0	2	0	2	0	0	0	98	0	0	0	4	0	0	0	0	0	0	119	4	0	0	0	0	0	0	0	0	0	0	2	0	5	108
d__Bacteria;p__Firmicutes;c__Clostridia;o__Oscillospirales;f__uncultured;g__uncultured;__	0	0	4	0	12	0	0	0	0	0	3	0	0	0	0	0	11	0	0	0	18	0	0	0	0	0	0	0	0	0	0	0	0	16	0	0	0	1	0	64	0	3	2	0	0	2	0	0	0
d__Bacteria;p__Firmicutes;c__Clostridia;o__Oscillospirales;f__uncultured;g__uncultured;s__metagenome	0	0	0	0	0	0	0	0	0	0	3	0	0	0	0	0	0	0	0	0	0	0	0	0	0	0	0	0	0	0	0	0	0	0	0	0	0	0	0	0	0	0	0	0	0	0	0	0	0
d__Bacteria;p__Firmicutes;c__Clostridia;o__Oscillospirales;f__uncultured;g__uncultured;s__uncultured_bacterium	0	0	110	0	67	0	0	0	8	0	0	0	0	0	0	0	60	0	0	0	0	16	0	0	5	0	0	12	0	0	0	0	0	0	0	0	0	0	0	0	0	4	0	0	0	0	0	0	40
d__Bacteria;p__Firmicutes;c__Clostridia;o__Peptococcales;f__Peptococcaceae;__;__	0	0	0	0	0	0	0	0	0	0	0	0	0	0	0	0	0	0	0	0	0	0	0	0	0	0	0	0	0	0	0	0	0	0	0	0	0	0	0	0	0	0	0	0	0	0	0	0	1
d__Bacteria;p__Firmicutes;c__Clostridia;o__Peptococcales;f__Peptococcaceae;g__Peptococcus;__	61	0	0	0	0	0	0	0	51	0	0	0	0	0	0	0	0	0	0	0	0	20	4	0	0	0	0	0	0	0	0	0	0	31	0	0	0	0	0	0	0	0	0	0	0	0	0	0	0
d__Bacteria;p__Firmicutes;c__Clostridia;o__Peptococcales;f__Peptococcaceae;g__Peptococcus;s__Peptococcus_niger	0	0	0	0	0	0	0	4	0	7	0	0	0	0	110	7	0	0	229	0	4	0	0	84	24	0	0	9	247	0	0	0	0	14	56	0	22	409	177	0	38	0	0	40	0	27	0	0	3
d__Bacteria;p__Firmicutes;c__Clostridia;o__Peptococcales;f__Peptococcaceae;g__Peptococcus;s__Peptococcus_simiae	0	0	0	0	0	0	0	0	0	0	0	0	0	0	0	0	0	42	0	0	0	0	0	77	20	0	0	0	0	0	0	0	0	0	0	0	18	0	61	0	0	0	25	0	0	0	0	0	4
d__Bacteria;p__Firmicutes;c__Clostridia;o__Peptococcales;f__Peptococcaceae;g__Peptococcus;s__uncultured_bacterium	0	0	0	0	0	0	0	0	0	0	0	0	0	0	0	0	0	0	0	0	0	0	76	0	0	0	0	0	0	0	0	0	0	0	0	0	0	0	0	0	0	0	0	0	0	0	0	22	0
d__Bacteria;p__Firmicutes;c__Clostridia;o__Peptococcales;f__Peptococcaceae;g__Peptococcus;s__uncultured_organism	0	0	0	0	0	0	0	0	0	0	15	0	0	0	0	0	0	0	0	0	0	0	0	0	0	0	0	0	0	0	0	0	0	0	0	0	0	0	0	0	0	105	0	0	0	0	0	0	0
d__Bacteria;p__Firmicutes;c__Clostridia;o__Peptococcales;f__Peptococcaceae;g__uncultured;__	0	0	109	0	34	0	0	0	3	0	22	0	0	0	0	0	229	9	0	0	0	41	0	0	14	0	0	25	0	0	0	0	0	0	0	0	0	0	0	0	0	25	0	0	0	0	0	0	10
d__Bacteria;p__Firmicutes;c__Clostridia;o__Peptococcales;f__Peptococcaceae;g__uncultured;s__metagenome	0	3	7	0	11	0	0	0	0	7	14	0	0	0	0	0	62	6	8	0	0	2	0	0	5	0	0	14	0	0	0	0	0	3	0	0	0	0	0	0	0	0	0	0	0	0	0	0	5
d__Bacteria;p__Firmicutes;c__Clostridia;o__Peptococcales;f__Peptococcaceae;g__uncultured;s__uncultured_bacterium	0	6	46	0	17	0	0	0	9	5	7	0	0	0	1	0	77	0	0	0	0	4	0	0	3	0	0	0	0	0	0	0	0	35	0	0	0	0	0	0	0	10	0	0	0	0	0	0	28
d__Bacteria;p__Firmicutes;c__Clostridia;o__Peptococcales;f__Peptococcaceae;g__uncultured;s__unidentified	0	0	0	0	0	0	0	0	0	0	0	0	0	0	0	0	0	0	0	0	0	0	0	0	0	0	0	0	0	0	0	0	0	0	0	0	0	0	0	0	0	0	0	0	0	0	0	0	0
d__Bacteria;p__Firmicutes;c__Clostridia;o__Peptostreptococcales-Tissierellales;__;__;__	0	0	0	0	0	0	0	20	0	0	0	0	0	0	0	0	0	0	0	0	0	0	30	0	126	0	0	0	0	0	0	0	0	5	675	0	0	0	0	0	0	0	0	0	0	65	0	0	0
d__Bacteria;p__Firmicutes;c__Clostridia;o__Peptostreptococcales-Tissierellales;f__Anaerovoracaceae;__;__	0	4	39	0	2	0	0	0	0	0	34	0	0	0	2	0	250	0	0	0	8	0	0	1	0	0	0	8	0	0	0	0	0	0	0	0	0	0	0	0	0	139	0	0	0	0	0	0	6
d__Bacteria;p__Firmicutes;c__Clostridia;o__Peptostreptococcales-Tissierellales;f__Anaerovoracaceae;g__Anaerovorax;s__uncultured_bacterium	0	0	0	0	4	0	0	0	0	0	0	0	0	0	0	0	0	0	0	0	0	0	0	0	0	0	0	16	0	0	0	0	0	0	0	0	0	0	0	0	0	0	0	0	0	0	0	0	0
d__Bacteria;p__Firmicutes;c__Clostridia;o__Peptostreptococcales-Tissierellales;f__Anaerovoracaceae;g__Family_XIII_AD3011_group;__	0	11	200	0	77	7	0	30	0	34	126	0	16	0	0	9	441	19	242	0	1024	0	42	2	29	0	0	1012	6	0	14	2	0	0	0	0	3	0	0	0	61	252	0	0	14	21	0	0	43
d__Bacteria;p__Firmicutes;c__Clostridia;o__Peptostreptococcales-Tissierellales;f__Anaerovoracaceae;g__Family_XIII_AD3011_group;s__gut_metagenome	0	0	37	0	5	0	0	0	0	0	29	0	0	0	0	0	24	0	0	0	0	0	0	0	0	0	0	0	0	0	0	0	0	0	0	0	0	0	0	0	0	42	0	0	0	0	0	0	11
d__Bacteria;p__Firmicutes;c__Clostridia;o__Peptostreptococcales-Tissierellales;f__Anaerovoracaceae;g__Family_XIII_AD3011_group;s__metagenome	0	15	0	0	0	0	0	0	29	0	0	0	0	0	0	0	0	0	0	0	0	0	12	0	25	0	0	0	0	0	0	0	0	3	0	0	0	0	0	0	0	0	0	0	0	0	0	0	0
d__Bacteria;p__Firmicutes;c__Clostridia;o__Peptostreptococcales-Tissierellales;f__Anaerovoracaceae;g__Family_XIII_AD3011_group;s__uncultured_Eubacteriaceae	0	0	0	0	0	0	0	0	0	0	0	0	0	0	0	0	0	0	0	0	0	0	18	0	23	0	0	0	0	0	0	0	0	49	0	0	0	0	0	0	0	0	0	0	0	0	0	0	0
d__Bacteria;p__Firmicutes;c__Clostridia;o__Peptostreptococcales-Tissierellales;f__Anaerovoracaceae;g__Family_XIII_AD3011_group;s__uncultured_Eubacterium	5	74	0	0	0	0	0	0	20	14	0	0	10	0	44	0	0	0	28	0	0	21	3	14	43	0	0	26	0	0	0	0	0	20	0	0	0	65	0	129	12	0	0	0	0	9	0	0	5
d__Bacteria;p__Firmicutes;c__Clostridia;o__Peptostreptococcales-Tissierellales;f__Anaerovoracaceae;g__Family_XIII_AD3011_group;s__uncultured_bacterium	18	117	179	0	13	0	0	28	47	20	70	2	38	0	110	7	131	4	100	0	155	31	13	39	10	0	0	0	0	0	11	72	7	14	0	0	0	55	0	30	0	159	0	0	9	37	6	0	4
d__Bacteria;p__Firmicutes;c__Clostridia;o__Peptostreptococcales-Tissierellales;f__Anaerovoracaceae;g__Family_XIII_AD3011_group;s__uncultured_organism	28	108	40	0	9	0	0	96	130	30	0	0	69	0	67	0	0	0	72	0	0	6	208	0	206	0	4	72	0	0	44	4	17	78	0	0	0	77	0	62	0	12	0	0	0	41	1	8	56
d__Bacteria;p__Firmicutes;c__Clostridia;o__Peptostreptococcales-Tissierellales;f__Anaerovoracaceae;g__Family_XIII_UCG-001;s__Eubacterium_sp.	0	0	0	0	0	0	0	0	0	0	0	0	0	0	0	0	0	0	0	0	0	0	0	0	0	0	0	0	0	0	0	0	0	0	0	0	0	0	0	0	0	0	0	0	0	29	0	0	0
d__Bacteria;p__Firmicutes;c__Clostridia;o__Peptostreptococcales-Tissierellales;f__Anaerovoracaceae;g__Family_XIII_UCG-001;s__uncultured_bacterium	102	67	31	0	223	0	0	164	53	34	79	58	26	0	33	0	15	0	29	0	55	17	32	37	3	0	0	5	0	0	4	0	0	64	0	0	0	368	0	121	0	17	0	0	0	219	14	0	10
d__Bacteria;p__Firmicutes;c__Clostridia;o__Peptostreptococcales-Tissierellales;f__Anaerovoracaceae;g__Mogibacterium;__	0	0	0	0	0	0	0	0	7	0	0	6	0	0	0	0	12	0	0	0	0	0	0	0	0	0	0	0	0	0	0	0	0	0	0	0	0	0	0	0	0	0	10	0	0	0	0	0	0
d__Bacteria;p__Firmicutes;c__Clostridia;o__Peptostreptococcales-Tissierellales;f__Anaerovoracaceae;g__Mogibacterium;s__Mogibacterium_sp.	0	0	0	0	0	0	0	10	0	0	0	0	0	0	0	0	0	12	237	0	0	0	0	0	227	0	0	0	0	0	0	0	0	17	3	0	0	0	0	0	72	0	0	0	0	0	18	74	5
d__Bacteria;p__Firmicutes;c__Clostridia;o__Peptostreptococcales-Tissierellales;f__Anaerovoracaceae;g__Mogibacterium;s__Mogibacterium_timidum	0	0	0	0	0	0	0	0	0	0	0	0	0	0	0	13	0	0	0	0	0	0	0	10	0	0	0	0	0	0	0	0	0	0	0	0	0	3	0	0	0	0	0	0	0	0	0	0	0
d__Bacteria;p__Firmicutes;c__Clostridia;o__Peptostreptococcales-Tissierellales;f__Anaerovoracaceae;g__Mogibacterium;s__uncultured_Eubacteriaceae	0	0	0	0	0	0	0	0	0	5	0	0	2	0	0	0	0	0	0	0	19	0	3	0	25	0	0	0	51	0	0	0	0	20	0	0	0	0	0	0	0	0	0	0	0	5	0	15	0
d__Bacteria;p__Firmicutes;c__Clostridia;o__Peptostreptococcales-Tissierellales;f__Anaerovoracaceae;g__Mogibacterium;s__uncultured_bacterium	0	0	0	0	0	0	0	0	0	0	0	0	0	0	0	0	0	0	0	0	0	0	3	0	0	0	0	0	0	0	0	0	0	6	0	0	0	0	0	0	0	0	0	0	0	0	9	0	0
d__Bacteria;p__Firmicutes;c__Clostridia;o__Peptostreptococcales-Tissierellales;f__Anaerovoracaceae;g__S5-A14a;__	0	392	0	0	8	0	0	5	14	141	0	0	13	0	246	243	9	0	105	0	225	0	170	1984	430	0	0	466	147	0	1572	0	0	73	1	0	627	1210	26	1	2378	0	2217	0	0	206	0	0	38
d__Bacteria;p__Firmicutes;c__Clostridia;o__Peptostreptococcales-Tissierellales;f__Anaerovoracaceae;g__S5-A14a;s__Clostridiales_bacterium	0	0	0	0	0	0	0	0	0	0	0	0	0	0	0	0	0	0	0	0	0	0	0	0	0	0	0	0	0	0	0	0	0	0	0	0	0	0	0	0	0	0	0	0	0	0	0	0	0
d__Bacteria;p__Firmicutes;c__Clostridia;o__Peptostreptococcales-Tissierellales;f__Anaerovoracaceae;g__S5-A14a;s__uncultured_Anaerovorax	0	389	69	0	0	0	0	82	0	141	4	0	84	3	189	0	0	289	1967	0	954	0	0	0	746	0	0	0	209	0	0	0	0	111	8	0	1	1	0	0	0	0	0	113	0	311	0	5884	1253
d__Bacteria;p__Firmicutes;c__Clostridia;o__Peptostreptococcales-Tissierellales;f__Anaerovoracaceae;g__[Eubacterium]_brachy_group;__	0	0	0	0	0	0	0	0	2	0	0	0	0	0	0	0	0	0	0	0	0	0	0	0	0	0	0	0	0	0	0	0	0	0	0	0	0	0	0	0	0	0	0	0	0	0	0	0	0
d__Bacteria;p__Firmicutes;c__Clostridia;o__Peptostreptococcales-Tissierellales;f__Anaerovoracaceae;g__[Eubacterium]_brachy_group;s__Eubacterium_sp.	0	0	0	0	0	0	0	0	0	0	0	0	0	0	0	0	0	0	0	0	0	0	3	0	0	0	0	0	0	0	0	0	0	0	0	0	0	0	0	0	0	0	0	0	0	0	0	0	0
d__Bacteria;p__Firmicutes;c__Clostridia;o__Peptostreptococcales-Tissierellales;f__Anaerovoracaceae;g__[Eubacterium]_brachy_group;s__[Eubacterium]_brachy	0	0	0	0	0	0	0	0	0	0	0	0	0	0	0	15	0	0	0	0	0	0	0	0	0	0	0	0	0	0	0	0	0	0	0	0	0	0	0	0	0	0	0	0	0	0	0	0	0
d__Bacteria;p__Firmicutes;c__Clostridia;o__Peptostreptococcales-Tissierellales;f__Anaerovoracaceae;g__[Eubacterium]_brachy_group;s__uncultured_Eubacteriaceae	0	0	0	0	0	0	0	0	0	0	0	0	0	0	0	0	0	0	0	0	0	0	0	0	0	0	0	0	0	0	0	0	0	0	0	0	0	7	0	0	0	0	0	0	0	0	0	0	0
d__Bacteria;p__Firmicutes;c__Clostridia;o__Peptostreptococcales-Tissierellales;f__Anaerovoracaceae;g__[Eubacterium]_brachy_group;s__uncultured_bacterium	0	0	104	0	65	0	0	0	0	0	7	27	0	0	19	0	10	8	19	0	30	0	0	24	0	0	0	29	0	0	0	0	0	0	1	0	0	0	0	0	18	5	0	57	4	45	6	0	36
d__Bacteria;p__Firmicutes;c__Clostridia;o__Peptostreptococcales-Tissierellales;f__Anaerovoracaceae;g__[Eubacterium]_nodatum_group;__	0	0	0	0	0	0	0	0	0	12	0	0	13	0	0	0	0	0	0	0	0	0	0	0	0	0	0	0	0	0	0	0	0	0	0	0	0	0	0	0	0	0	0	0	0	0	0	0	0
d__Bacteria;p__Firmicutes;c__Clostridia;o__Peptostreptococcales-Tissierellales;f__Anaerovoracaceae;g__[Eubacterium]_nodatum_group;s__Eubacterium_sulci	0	0	0	0	0	0	0	0	0	0	0	0	0	0	0	0	0	0	0	0	0	0	0	0	0	0	0	0	0	0	0	0	0	0	0	149	0	0	0	0	0	0	19	0	0	1	0	0	0
d__Bacteria;p__Firmicutes;c__Clostridia;o__Peptostreptococcales-Tissierellales;f__Anaerovoracaceae;g__[Eubacterium]_nodatum_group;s__Ihubacter_massiliensis	0	0	8	0	15	0	0	0	0	0	5	0	0	0	0	0	0	0	10	0	0	0	0	0	0	0	0	0	0	0	0	0	0	0	0	0	0	0	0	0	0	30	0	0	0	0	0	0	0
d__Bacteria;p__Firmicutes;c__Clostridia;o__Peptostreptococcales-Tissierellales;f__Anaerovoracaceae;g__[Eubacterium]_nodatum_group;s__[Eubacterium]_infirmum	0	0	0	0	0	0	0	0	0	0	0	0	0	0	0	0	0	0	0	0	0	0	0	0	0	0	0	0	0	0	0	0	0	0	0	0	0	0	0	0	0	0	0	0	0	0	0	0	0
d__Bacteria;p__Firmicutes;c__Clostridia;o__Peptostreptococcales-Tissierellales;f__Anaerovoracaceae;g__[Eubacterium]_nodatum_group;s__uncultured_bacterium	0	0	0	0	0	0	0	0	0	0	0	0	0	0	0	0	0	0	0	0	4616	0	0	9	209	0	0	0	0	0	0	0	0	0	0	0	0	0	0	0	0	0	0	0	0	0	0	0	0
d__Bacteria;p__Firmicutes;c__Clostridia;o__Peptostreptococcales-Tissierellales;f__Anaerovoracaceae;g__[Eubacterium]_nodatum_group;s__uncultured_organism	0	0	0	0	0	0	0	0	0	0	0	0	0	0	0	0	0	0	0	0	0	0	0	0	0	0	0	0	0	6	0	0	0	0	0	0	0	0	0	0	0	0	0	0	0	0	0	0	0
d__Bacteria;p__Firmicutes;c__Clostridia;o__Peptostreptococcales-Tissierellales;f__Anaerovoracaceae;g__[Eubacterium]_nodatum_group;s__unidentified	0	0	32	0	12	0	0	0	0	0	0	0	0	0	0	0	30	195	0	0	23	0	0	0	0	0	0	12	0	0	0	0	0	0	0	0	0	0	0	0	0	0	0	0	0	8	0	0	0
d__Bacteria;p__Firmicutes;c__Clostridia;o__Peptostreptococcales-Tissierellales;f__Anaerovoracaceae;g__uncultured;__	0	0	0	0	0	0	0	0	0	0	0	0	0	0	0	0	0	0	0	0	0	0	0	0	0	0	0	0	0	0	0	0	0	0	0	0	0	0	0	0	0	0	0	0	0	0	0	0	0
d__Bacteria;p__Firmicutes;c__Clostridia;o__Peptostreptococcales-Tissierellales;f__Peptostreptococcaceae;__;__	0	0	0	0	0	0	0	0	0	0	0	0	0	0	0	0	0	0	0	0	0	0	22	0	0	0	0	3	0	0	0	0	0	0	0	0	0	0	0	0	0	0	0	0	0	0	0	0	0
d__Bacteria;p__Firmicutes;c__Clostridia;o__Peptostreptococcales-Tissierellales;f__Peptostreptococcaceae;g__Clostridioides;__	0	0	0	0	0	0	32	0	0	0	0	0	0	0	0	0	0	0	0	0	0	0	0	0	0	0	0	0	0	0	0	0	0	0	11	0	0	0	0	0	0	0	0	0	0	0	0	0	0
d__Bacteria;p__Firmicutes;c__Clostridia;o__Peptostreptococcales-Tissierellales;f__Peptostreptococcaceae;g__Filifactor;__	0	0	0	0	0	0	0	0	0	0	0	0	0	0	44	0	0	0	375	0	0	0	27	0	296	0	0	0	17	0	0	0	0	80	106	0	0	0	0	0	0	0	0	0	0	0	0	0	0
d__Bacteria;p__Firmicutes;c__Clostridia;o__Peptostreptococcales-Tissierellales;f__Peptostreptococcaceae;g__Intestinibacter;__	9	33	34	0	93	0	126	226	93	0	28	34	23	0	4	0	0	237	0	0	25	0	0	0	0	0	0	0	0	0	0	0	0	0	0	0	0	0	0	0	12	0	0	0	0	0	0	0	15
d__Bacteria;p__Firmicutes;c__Clostridia;o__Peptostreptococcales-Tissierellales;f__Peptostreptococcaceae;g__Paeniclostridium;__	0	0	0	0	0	0	0	0	0	0	0	0	0	0	0	0	26	0	0	0	0	0	0	0	0	0	0	0	0	0	0	0	0	0	0	0	0	0	0	0	0	0	0	0	0	0	0	0	0
d__Bacteria;p__Firmicutes;c__Clostridia;o__Peptostreptococcales-Tissierellales;f__Peptostreptococcaceae;g__Peptostreptococcus;__	0	0	0	0	0	0	29	0	0	0	0	0	0	0	0	0	0	0	0	0	0	0	1195	0	600	0	0	6	0	28	0	0	35	0	3622	0	0	0	0	0	0	0	0	0	0	13	7	0	13
d__Bacteria;p__Firmicutes;c__Clostridia;o__Peptostreptococcales-Tissierellales;f__Peptostreptococcaceae;g__Peptostreptococcus;s__Peptostreptococcus_anaerobius	0	327	0	0	0	0	0	0	0	0	0	0	0	1656	4732	2111	0	0	85	0	0	0	1046	0	167	0	0	0	0	0	0	0	0	0	2761	0	0	0	5807	0	14	0	0	0	0	55	0	0	1037
d__Bacteria;p__Firmicutes;c__Clostridia;o__Peptostreptococcales-Tissierellales;f__Peptostreptococcaceae;g__Romboutsia;__	0	128	624	0	54	0	0	21	40	0	14	18	0	0	0	0	55	50	3	0	0	24	0	0	33	0	0	144	0	0	0	0	0	0	0	0	0	1	0	0	0	25	0	0	0	0	0	0	23
d__Bacteria;p__Firmicutes;c__Clostridia;o__Peptostreptococcales-Tissierellales;f__Peptostreptococcaceae;g__Terrisporobacter;__	0	0	0	0	25	0	0	0	0	0	0	2	0	0	0	0	0	0	0	0	0	0	0	0	0	0	0	0	0	0	0	0	0	0	0	0	0	0	0	0	0	0	0	0	0	0	0	0	0
d__Bacteria;p__Firmicutes;c__Clostridia;o__Peptostreptococcales-Tissierellales;f__Peptostreptococcaceae;g__Terrisporobacter;s__uncultured_bacterium	0	0	6	0	0	0	0	0	53	0	8	0	7	0	0	0	0	0	0	0	0	0	0	0	0	0	0	0	0	7	0	0	0	0	0	0	0	0	0	0	0	0	0	0	0	0	0	0	17
d__Bacteria;p__Firmicutes;c__Clostridia;o__Peptostreptococcales-Tissierellales;f__Peptostreptococcaceae;g__[Eubacterium]_yurii_group;__	0	0	0	0	0	0	0	0	0	0	0	0	0	0	0	0	0	0	0	0	0	0	3	0	0	0	0	0	0	0	0	0	0	0	0	0	0	0	0	0	0	0	0	0	0	0	0	0	0
d__Bacteria;p__Firmicutes;c__Clostridia;o__Peptostreptococcales-Tissierellales;f__Peptostreptococcales-Tissierellales;__;__	0	0	0	0	0	0	0	0	0	0	0	0	0	0	0	0	0	0	0	0	0	0	0	4	0	0	0	0	0	0	0	0	0	0	0	0	0	0	0	0	0	0	0	0	0	0	0	0	0
d__Bacteria;p__Firmicutes;c__Clostridia;o__Peptostreptococcales-Tissierellales;f__Peptostreptococcales-Tissierellales;g__Anaerococcus;__	223	6	0	47	0	130	215	16	29	50	202	34	0	106	16	1120	0	1226	527	0	40	4139	310	3165	4582	2	0	63	3092	1772	1178	19801	4702	1109	912	0	2952	3315	2214	45	5999	12	8860	1190	208	4744	6662	8013	946
d__Bacteria;p__Firmicutes;c__Clostridia;o__Peptostreptococcales-Tissierellales;f__Peptostreptococcales-Tissierellales;g__Anaerococcus;s__Anaerococcus_hydrogenalis	0	0	0	0	0	0	0	0	0	0	0	0	0	0	0	0	0	0	0	0	0	0	0	0	0	0	0	0	164	0	0	0	0	0	0	0	0	0	0	0	0	0	0	0	8	0	0	0	0
d__Bacteria;p__Firmicutes;c__Clostridia;o__Peptostreptococcales-Tissierellales;f__Peptostreptococcales-Tissierellales;g__Anaerococcus;s__Anaerococcus_lactolyticus	0	0	0	0	0	0	0	5	0	0	0	0	0	0	659	0	0	0	0	0	0	0	0	0	0	0	0	0	0	0	0	0	0	0	0	0	0	0	0	0	0	0	0	0	0	0	0	0	0
d__Bacteria;p__Firmicutes;c__Clostridia;o__Peptostreptococcales-Tissierellales;f__Peptostreptococcales-Tissierellales;g__Anaerococcus;s__Anaerococcus_nagyae	0	0	0	0	0	0	0	0	0	0	0	0	0	0	5	0	0	0	41	0	0	0	0	0	200	0	0	0	0	0	0	1311	0	0	20	0	0	0	0	0	87	0	0	0	7	0	0	0	1
d__Bacteria;p__Firmicutes;c__Clostridia;o__Peptostreptococcales-Tissierellales;f__Peptostreptococcales-Tissierellales;g__Anaerococcus;s__Anaerococcus_octavius	24	0	0	0	0	0	1271	0	0	43	2	0	0	0	38	0	0	0	83	0	0	131	4	0	402	0	0	0	0	0	4	4999	18	1	301	16	0	0	0	0	8	0	3	0	0	15	207	0	162
d__Bacteria;p__Firmicutes;c__Clostridia;o__Peptostreptococcales-Tissierellales;f__Peptostreptococcales-Tissierellales;g__Anaerococcus;s__Anaerococcus_prevotii	99	0	0	0	0	0	0	0	1	27	0	0	0	0	0	57	0	0	72	0	0	0	0	731	340	0	0	0	34	0	0	0	25	0	231	0	0	0	0	0	0	7	81	65	21	0	485	0	9
d__Bacteria;p__Firmicutes;c__Clostridia;o__Peptostreptococcales-Tissierellales;f__Peptostreptococcales-Tissierellales;g__Anaerococcus;s__Anaerococcus_provencensis	7	0	0	0	0	0	1344	0	0	41	0	0	0	2	10	72	0	0	33	0	0	0	15	377	1162	0	1	16	0	0	1475	836	284	38	203	0	0	97	15	0	867	13	152	23	57	218	546	36	88
d__Bacteria;p__Firmicutes;c__Clostridia;o__Peptostreptococcales-Tissierellales;f__Peptostreptococcales-Tissierellales;g__Anaerococcus;s__Anaerococcus_rubeinfantis	0	11	0	0	0	0	0	0	0	0	0	0	0	0	0	1	0	0	59	0	0	0	18	0	91	0	0	0	13	0	0	182	0	0	0	0	0	0	0	0	0	0	0	0	0	0	11	0	0
d__Bacteria;p__Firmicutes;c__Clostridia;o__Peptostreptococcales-Tissierellales;f__Peptostreptococcales-Tissierellales;g__Anaerococcus;s__Anaerococcus_vaginalis	0	32	10	0	3	0	0	0	9	16	7	88	60	436	1173	2280	18	0	30	10	511	0	348	4009	1303	7	2	8	8603	0	2618	0	3567	43	1197	0	43	469	2624	48	2270	0	39946	2603	0	359	232	2589	117
d__Bacteria;p__Firmicutes;c__Clostridia;o__Peptostreptococcales-Tissierellales;f__Peptostreptococcales-Tissierellales;g__Anaerococcus;s__uncultured_Anaerococcus	0	0	0	0	0	0	0	0	8	0	0	0	0	0	0	0	0	0	0	0	0	0	5	0	1418	0	0	0	0	0	0	0	0	127	14	0	0	0	0	0	310	0	0	0	0	37	0	2938	0
d__Bacteria;p__Firmicutes;c__Clostridia;o__Peptostreptococcales-Tissierellales;f__Peptostreptococcales-Tissierellales;g__Anaerococcus;s__uncultured_bacterium	0	0	0	0	0	0	0	0	0	0	0	0	0	0	0	0	0	0	0	0	0	0	0	0	0	0	0	0	0	0	0	0	0	0	0	0	0	0	0	0	0	0	0	0	0	0	0	0	0
d__Bacteria;p__Firmicutes;c__Clostridia;o__Peptostreptococcales-Tissierellales;f__Peptostreptococcales-Tissierellales;g__Ezakiella;__	0	10	5	0	21	17	236	729	3	296	0	15	452	16	328	26956	378	492	5073	1	132	19	64	28030	22776	0	0	163	1309	0	13851	0	3	2679	131	0	22	13792	4135	15	38	6	2937	487	15	4263	6	3452	415
d__Bacteria;p__Firmicutes;c__Clostridia;o__Peptostreptococcales-Tissierellales;f__Peptostreptococcales-Tissierellales;g__Ezakiella;s__Finegoldia_magna	0	0	0	0	0	0	0	0	0	0	0	0	0	0	0	0	0	0	0	0	0	0	0	2	0	0	0	0	0	0	0	0	0	0	0	0	0	0	0	0	0	0	0	0	0	0	0	0	0
d__Bacteria;p__Firmicutes;c__Clostridia;o__Peptostreptococcales-Tissierellales;f__Peptostreptococcales-Tissierellales;g__Fenollaria;__	40	285	0	0	0	0	0	0	33	78	0	0	0	0	0	0	0	0	36	0	0	311	3	1339	4	0	0	0	0	0	0	0	0	0	28	0	0	0	2	299	0	0	0	0	0	62	0	5	75
d__Bacteria;p__Firmicutes;c__Clostridia;o__Peptostreptococcales-Tissierellales;f__Peptostreptococcales-Tissierellales;g__Fenollaria;s__uncultured_bacterium	1448	11899	17	0	282	11	0	423	1460	3413	0	0	529	47	0	47	0	113	17843	0	7122	708	390	59723	30824	29	6	20991	2481	0	5	15	24974	10216	943	0	341	0	495	2635	502	20	32	168	14	2430	13	3	2531
d__Bacteria;p__Firmicutes;c__Clostridia;o__Peptostreptococcales-Tissierellales;f__Peptostreptococcales-Tissierellales;g__Finegoldia;__	1728	6852	15	3	21	57	5668	39	98	274	236	2276	139	7238	1917	5420	36	1513	1149	47	443	11141	3947	2793	9892	1945	0	134	4270	5761	5207	10230	3126	773	8180	0	789	0	4469	121	33312	54	11796	1333	2891	2173	18455	5893	3493
d__Bacteria;p__Firmicutes;c__Clostridia;o__Peptostreptococcales-Tissierellales;f__Peptostreptococcales-Tissierellales;g__Finegoldia;s__uncultured_Finegoldia	0	0	0	0	0	0	0	0	0	0	0	0	0	0	0	0	0	3	0	0	0	0	0	0	0	0	0	0	0	0	0	0	0	0	0	0	0	0	0	0	0	0	0	0	0	0	0	0	0
d__Bacteria;p__Firmicutes;c__Clostridia;o__Peptostreptococcales-Tissierellales;f__Peptostreptococcales-Tissierellales;g__Finegoldia;s__uncultured_bacterium	26	73	0	0	0	0	78	0	0	2	2	22	5	65	6	60	1	19	7	0	2	51	34	43	131	8	0	0	45	28	24	995	28	7	277	0	2	0	30	0	208	0	57	16	46	46	191	70	45
d__Bacteria;p__Firmicutes;c__Clostridia;o__Peptostreptococcales-Tissierellales;f__Peptostreptococcales-Tissierellales;g__Gallicola;__	0	0	0	0	0	0	0	0	0	0	0	0	0	0	0	0	0	0	10	0	2	0	0	241	0	0	0	0	7	0	0	73	0	73	5	0	0	0	0	0	0	0	0	0	0	0	0	0	0
d__Bacteria;p__Firmicutes;c__Clostridia;o__Peptostreptococcales-Tissierellales;f__Peptostreptococcales-Tissierellales;g__Gallicola;s__uncultured_bacterium	0	0	8	0	7	0	0	0	0	11	0	0	0	0	0	0	0	0	4	0	0	0	0	0	18	0	0	111	5	0	0	0	0	0	0	0	4	0	4	0	0	0	18	0	0	4	0	0	0
d__Bacteria;p__Firmicutes;c__Clostridia;o__Peptostreptococcales-Tissierellales;f__Peptostreptococcales-Tissierellales;g__Helcococcus;s__Helcococcus_seattlensis	0	0	0	0	0	0	0	0	0	0	0	0	0	0	0	0	0	0	0	0	0	0	0	0	0	0	0	0	0	0	0	0	0	0	0	0	0	0	0	0	0	0	58	0	0	0	0	0	0
d__Bacteria;p__Firmicutes;c__Clostridia;o__Peptostreptococcales-Tissierellales;f__Peptostreptococcales-Tissierellales;g__Helcococcus;s__Helcococcus_sueciensis	0	0	0	0	0	0	0	0	0	0	0	0	0	0	0	0	0	0	0	0	0	0	0	0	0	0	0	4	0	0	0	0	0	0	0	0	0	6	0	0	0	0	2	0	0	0	0	0	0
d__Bacteria;p__Firmicutes;c__Clostridia;o__Peptostreptococcales-Tissierellales;f__Peptostreptococcales-Tissierellales;g__Helcococcus;s__uncultured_bacterium	0	0	0	0	0	0	0	0	0	0	0	0	0	0	0	0	0	0	0	0	0	0	0	0	0	0	0	0	0	0	0	0	0	0	0	0	6	0	0	0	0	0	0	0	0	0	0	0	0
d__Bacteria;p__Firmicutes;c__Clostridia;o__Peptostreptococcales-Tissierellales;f__Peptostreptococcales-Tissierellales;g__Murdochiella;__	0	0	0	0	0	0	0	0	0	0	0	0	0	0	0	0	0	0	4326	0	0	0	0	0	22	0	0	0	0	0	0	0	0	74	0	0	0	0	0	0	0	0	0	0	0	0	0	0	0
d__Bacteria;p__Firmicutes;c__Clostridia;o__Peptostreptococcales-Tissierellales;f__Peptostreptococcales-Tissierellales;g__Murdochiella;s__Candidatus_Stoquefichus	0	0	0	0	0	0	0	0	0	0	0	0	0	0	0	0	0	0	0	0	0	0	0	23	0	0	0	0	0	0	0	0	0	8	0	0	0	0	0	0	0	0	0	0	0	0	0	0	0
d__Bacteria;p__Firmicutes;c__Clostridia;o__Peptostreptococcales-Tissierellales;f__Peptostreptococcales-Tissierellales;g__Murdochiella;s__Murdochiella_asaccharolytica	1146	0	0	0	2	0	0	115	20	348	0	0	157	40	0	1852	0	0	0	0	1106	68	73	1748	7828	0	0	0	96	0	0	0	0	1111	0	0	24	0	122	0	2197	0	3073	95	0	345	0	17	934
d__Bacteria;p__Firmicutes;c__Clostridia;o__Peptostreptococcales-Tissierellales;f__Peptostreptococcales-Tissierellales;g__Murdochiella;s__Murdochiella_sp.	0	0	0	0	0	0	0	0	0	0	0	0	0	0	0	0	0	0	0	0	0	0	0	0	86	0	0	0	0	0	0	0	0	469	7	0	0	0	0	0	0	0	0	0	0	0	0	0	0
d__Bacteria;p__Firmicutes;c__Clostridia;o__Peptostreptococcales-Tissierellales;f__Peptostreptococcales-Tissierellales;g__Murdochiella;s__Murdochiella_vaginalis	0	0	0	0	11	0	0	0	0	0	0	0	0	0	0	0	0	0	0	0	5	0	0	31	0	0	0	0	0	0	0	0	0	0	0	0	0	0	0	0	0	0	10	0	0	0	0	0	0
d__Bacteria;p__Firmicutes;c__Clostridia;o__Peptostreptococcales-Tissierellales;f__Peptostreptococcales-Tissierellales;g__Murdochiella;s__Ndongobacter_massiliensis	0	0	0	0	6	0	0	0	0	0	0	0	0	0	0	0	0	4	0	0	2	0	0	0	37	0	0	0	63	0	0	0	0	20	7	0	0	0	0	0	0	0	20	0	0	12	0	36	0
d__Bacteria;p__Firmicutes;c__Clostridia;o__Peptostreptococcales-Tissierellales;f__Peptostreptococcales-Tissierellales;g__Murdochiella;s__unidentified_marine	0	0	0	0	0	0	0	0	0	12	0	0	0	0	0	0	0	0	0	0	0	0	0	0	0	0	0	0	0	0	0	0	0	207	6	0	0	0	0	0	0	0	0	0	0	7	0	0	0
d__Bacteria;p__Firmicutes;c__Clostridia;o__Peptostreptococcales-Tissierellales;f__Peptostreptococcales-Tissierellales;g__Parvimonas;__	0	0	5	0	0	0	0	2	60	0	0	0	0	36	6516	813	0	0	0	0	4	0	6365	294	197	0	2	37	13	0	63	0	0	0	0	0	0	0	0	5	0	0	15	0	0	7	0	0	5
d__Bacteria;p__Firmicutes;c__Clostridia;o__Peptostreptococcales-Tissierellales;f__Peptostreptococcales-Tissierellales;g__Parvimonas;s__uncultured_bacterium	0	0	0	0	0	0	0	0	0	0	0	0	0	0	0	0	0	0	0	0	0	0	0	0	424	0	0	0	0	0	0	0	0	0	0	0	0	0	0	0	0	0	0	0	0	0	0	0	0
d__Bacteria;p__Firmicutes;c__Clostridia;o__Peptostreptococcales-Tissierellales;f__Peptostreptococcales-Tissierellales;g__Peptoniphilus;__	633	2101	0	0	152	8	4505	300	200	1329	338	2622	162	775	869	671	42	2118	2620	0	452	6358	1670	10440	13934	4	0	827	8447	679	5430	19500	1728	1271	2678	18	548	472	4999	48	10213	26	3355	10741	28	1442	3792	12588	2329
d__Bacteria;p__Firmicutes;c__Clostridia;o__Peptostreptococcales-Tissierellales;f__Peptostreptococcales-Tissierellales;g__Peptoniphilus;s__Clostridiales_bacterium	0	0	0	0	0	0	0	8	22	0	0	0	0	0	0	0	4	0	832	0	31	0	9	0	536	0	0	426	39	0	0	0	0	47	12	0	0	0	0	0	0	0	0	0	0	25	0	0	0
d__Bacteria;p__Firmicutes;c__Clostridia;o__Peptostreptococcales-Tissierellales;f__Peptostreptococcales-Tissierellales;g__Peptoniphilus;s__Peptoniphilaceae_bacterium	0	0	0	0	0	0	0	0	0	1	0	0	0	0	0	16	0	45	9	0	8	0	26	328	348	0	0	0	110	0	0	466	0	229	15	0	0	713	0	0	0	0	277	45	0	6	135	0	0
d__Bacteria;p__Firmicutes;c__Clostridia;o__Peptostreptococcales-Tissierellales;f__Peptostreptococcales-Tissierellales;g__Peptoniphilus;s__Peptoniphilus_catoniae	0	0	0	0	0	0	0	0	0	16	0	0	0	0	0	0	0	0	0	0	2	0	0	0	11	0	0	0	0	0	0	0	0	17	0	0	0	0	0	0	0	0	48	0	0	0	0	0	0
d__Bacteria;p__Firmicutes;c__Clostridia;o__Peptostreptococcales-Tissierellales;f__Peptostreptococcales-Tissierellales;g__Peptoniphilus;s__Peptoniphilus_coxii	134	0	0	0	0	0	50	0	0	0	33	0	0	0	164	9	0	241	0	0	1	723	0	0	0	0	0	0	0	0	0	203	280	66	85	0	209	237	0	0	0	0	337	14	175	7	343	403	0
d__Bacteria;p__Firmicutes;c__Clostridia;o__Peptostreptococcales-Tissierellales;f__Peptostreptococcales-Tissierellales;g__Peptoniphilus;s__Peptoniphilus_duerdenii	0	167	0	0	0	0	0	635	0	0	0	0	0	0	0	0	0	8	0	0	0	0	4	8	448	0	0	0	298	0	0	0	0	0	10	0	425	0	0	0	0	0	45	0	0	52	0	152	0
d__Bacteria;p__Firmicutes;c__Clostridia;o__Peptostreptococcales-Tissierellales;f__Peptostreptococcales-Tissierellales;g__Peptoniphilus;s__Peptoniphilus_koenoeneniae	0	0	0	0	8	0	0	10	0	0	0	0	4	0	218	884	0	532	12	0	9	177	13	909	380	0	0	0	324	0	0	0	0	7	132	0	49	230	240	0	28	0	437	10	0	11	0	0	0
d__Bacteria;p__Firmicutes;c__Clostridia;o__Peptostreptococcales-Tissierellales;f__Peptostreptococcales-Tissierellales;g__Peptoniphilus;s__Peptoniphilus_lacrimalis	295	868	0	0	16	0	0	252	3	193	8	0	171	35	1734	2689	0	579	1193	0	1019	190	101	2813	4476	3	1	3	2253	0	742	89	2759	302	1032	0	856	0	1039	4	1710	5	824	100	0	362	9	757	190
d__Bacteria;p__Firmicutes;c__Clostridia;o__Peptostreptococcales-Tissierellales;f__Peptostreptococcales-Tissierellales;g__Peptoniphilus;s__Peptoniphilus_obesi	0	0	0	0	0	0	0	0	0	0	0	0	0	0	14	5	0	0	18	0	0	0	21	105	730	0	0	0	84	45	1	724	0	36	18	0	6	9	0	0	0	0	58	76	0	9	12	252	9
d__Bacteria;p__Firmicutes;c__Clostridia;o__Peptostreptococcales-Tissierellales;f__Peptostreptococcales-Tissierellales;g__Peptoniphilus;s__Peptoniphilus_urinimassiliensis	196	455	0	0	2	0	0	0	25	6	0	0	18	0	0	128	2	513	194	0	27	0	141	434	190	0	0	87	388	0	206	345	0	115	366	0	139	0	99	0	755	2	427	110	0	205	0	791	278
d__Bacteria;p__Firmicutes;c__Clostridia;o__Peptostreptococcales-Tissierellales;f__Peptostreptococcales-Tissierellales;g__Peptoniphilus;s__uncultured_bacterium	0	0	0	0	0	0	0	0	0	0	0	0	0	0	0	0	0	0	0	0	0	0	0	0	0	0	0	0	0	0	0	0	0	0	0	0	0	0	0	0	0	0	0	0	0	0	0	0	0
d__Bacteria;p__Firmicutes;c__Clostridia;o__Peptostreptococcales-Tissierellales;f__Peptostreptococcales-Tissierellales;g__Peptoniphilus;s__unidentified_marine	0	0	0	0	0	0	0	0	0	59	4	0	0	0	0	0	0	0	0	0	4	0	13	0	0	0	0	0	0	0	0	0	0	24	0	0	0	0	0	0	0	0	0	0	0	11	0	622	0
d__Bacteria;p__Firmicutes;c__Clostridia;o__Peptostreptococcales-Tissierellales;f__Peptostreptococcales-Tissierellales;g__W5053;__	0	0	0	0	0	0	0	0	0	0	0	0	0	0	0	0	0	0	0	0	0	0	0	0	0	0	0	0	0	0	0	0	0	0	0	0	0	0	0	0	36	0	0	0	0	0	0	0	0
d__Bacteria;p__Firmicutes;c__Clostridia;o__Peptostreptococcales-Tissierellales;f__Peptostreptococcales-Tissierellales;g__W5053;s__unidentified_marine	0	0	0	0	1	0	0	0	0	67	0	0	0	0	0	0	0	80	0	0	0	0	4	637	1463	0	0	0	62	0	0	0	0	81	4	0	145	0	0	0	0	0	0	4	0	132	0	0	0
d__Bacteria;p__Firmicutes;c__Clostridia;o__Peptostreptococcales-Tissierellales;f__Sedimentibacteraceae;g__Sedimentibacter;s__Sedimentibacter_hongkongensis	0	0	1267	0	0	0	0	0	0	0	0	0	0	0	0	0	0	0	0	0	0	0	0	0	0	0	0	0	0	0	0	0	0	0	0	0	0	0	0	0	0	0	0	0	0	0	0	0	0
d__Bacteria;p__Firmicutes;c__Clostridia;o__uncultured;f__uncultured;g__uncultured;s__uncultured_bacterium	0	0	0	0	0	0	0	0	0	0	0	0	0	0	0	0	33	0	0	0	0	0	0	0	0	0	0	0	0	0	0	0	0	0	0	0	0	0	0	0	0	0	0	0	0	0	0	0	0
d__Bacteria;p__Firmicutes;c__Clostridia;o__uncultured;f__uncultured;g__uncultured;s__uncultured_organism	0	0	0	0	0	0	0	0	0	0	64	0	0	0	0	0	0	0	0	0	0	0	0	0	0	0	0	0	0	0	0	0	0	28	0	0	0	0	0	0	0	0	0	0	0	0	0	0	7
d__Bacteria;p__Firmicutes;c__Incertae_Sedis;o__DTU014;f__DTU014;g__DTU014;s__unidentified	0	0	124	0	63	0	0	0	0	0	47	43	0	0	0	0	6	1	3	0	0	24	0	0	0	0	0	85	0	0	0	0	0	0	0	0	0	0	0	0	0	0	0	0	0	5	0	0	38
d__Bacteria;p__Firmicutes;c__Negativicutes;o__Acidaminococcales;f__Acidaminococcaceae;g__Acidaminococcus;__	0	2	0	0	0	1094	0	0	109	0	3	0	0	0	0	4	146	0	344	0	4016	25	187	0	3	1	0	1749	0	4146	0	1	0	36	6831	0	1894	0	151	0	4	0	1384	0	16102	966	3938	0	391
d__Bacteria;p__Firmicutes;c__Negativicutes;o__Acidaminococcales;f__Acidaminococcaceae;g__Acidaminococcus;s__Acidaminococcus_fermentans	0	0	0	0	0	0	0	0	0	0	0	0	0	0	0	0	0	0	0	0	0	0	20	0	0	0	0	0	0	5	0	0	0	171	0	0	0	0	0	0	1	0	0	0	0	0	0	0	0
d__Bacteria;p__Firmicutes;c__Negativicutes;o__Acidaminococcales;f__Acidaminococcaceae;g__Acidaminococcus;s__Acidaminococcus_sp.	0	0	0	0	0	0	0	0	0	0	0	0	0	0	0	0	0	0	0	0	0	0	155	0	0	0	0	0	0	0	0	0	0	38	0	0	0	0	0	0	0	0	0	0	0	0	15	17	0
d__Bacteria;p__Firmicutes;c__Negativicutes;o__Acidaminococcales;f__Acidaminococcaceae;g__Phascolarctobacterium;__	1304	1562	953	0	2204	1	195	0	419	0	5686	414	946	0	0	7	752	0	1682	0	14531	4	1012	2734	16	2	79	3574	466	0	929	768	524	2445	119	0	1	3828	13	1175	127	3939	0	0	2992	2901	0	0	237
d__Bacteria;p__Firmicutes;c__Negativicutes;o__Acidaminococcales;f__Acidaminococcaceae;g__Phascolarctobacterium;s__Ruminococcus_sp.	0	0	0	0	0	0	0	0	0	0	5	0	0	0	0	0	0	0	0	0	6	0	0	0	0	0	0	2	0	0	0	0	0	0	0	0	0	0	0	0	2	0	0	0	0	3	0	0	0
d__Bacteria;p__Firmicutes;c__Negativicutes;o__Acidaminococcales;f__Acidaminococcaceae;g__Phascolarctobacterium;s__uncultured_Firmicutes	0	0	0	0	0	0	0	0	1169	0	0	0	0	0	0	0	1416	0	0	0	0	0	0	0	327	0	0	0	0	0	0	0	0	0	0	0	0	0	0	0	0	0	0	0	0	0	0	0	0
d__Bacteria;p__Firmicutes;c__Negativicutes;o__Acidaminococcales;f__Acidaminococcaceae;g__Phascolarctobacterium;s__uncultured_bacterium	1	0	0	0	0	0	0	0	0	0	0	0	0	0	0	0	0	0	0	0	0	0	0	0	0	0	15	0	0	0	0	0	0	0	0	0	1	0	0	0	0	0	0	0	0	0	0	0	2
d__Bacteria;p__Firmicutes;c__Negativicutes;o__Acidaminococcales;f__Acidaminococcaceae;g__Succiniclasticum;s__gut_metagenome	0	0	0	0	0	0	0	0	0	27	0	0	0	0	0	0	10	0	41	0	0	0	15	0	181	0	0	0	23	0	0	0	0	4	214	0	0	4	0	0	1792	0	461	0	0	368	0	31	0
d__Bacteria;p__Firmicutes;c__Negativicutes;o__Veillonellales-Selenomonadales;f__Selenomonadaceae;__;__	0	0	0	0	0	0	0	0	0	0	0	0	0	0	0	0	0	0	0	0	0	0	0	0	0	0	0	0	0	0	0	0	0	0	0	0	0	0	0	0	0	0	0	0	0	0	0	0	0
d__Bacteria;p__Firmicutes;c__Negativicutes;o__Veillonellales-Selenomonadales;f__Selenomonadaceae;g__Anaerovibrio;__	0	0	0	0	0	0	0	0	0	0	0	0	0	0	0	0	0	0	0	0	0	0	18	0	0	0	0	0	0	0	0	0	0	0	0	0	0	0	0	0	0	0	0	0	0	0	0	0	0
d__Bacteria;p__Firmicutes;c__Negativicutes;o__Veillonellales-Selenomonadales;f__Selenomonadaceae;g__Megamonas;__	40047	0	0	0	0	0	0	0	0	0	0	0	0	2	0	7	0	0	2	0	0	0	0	182	78	0	0	0	0	0	0	0	0	0	0	0	0	0	67	0	0	8	0	0	0	16662	0	17	0
d__Bacteria;p__Firmicutes;c__Negativicutes;o__Veillonellales-Selenomonadales;f__Selenomonadaceae;g__Megamonas;s__Megamonas_sp.	0	0	0	0	0	0	0	0	0	0	0	0	0	0	0	0	0	0	0	0	0	0	0	0	0	0	0	0	0	0	0	0	0	0	0	0	0	0	0	0	0	0	0	0	0	0	0	0	0
d__Bacteria;p__Firmicutes;c__Negativicutes;o__Veillonellales-Selenomonadales;f__Selenomonadaceae;g__Mitsuokella;s__uncultured_bacterium	0	0	0	0	0	0	0	9120	0	0	0	0	0	0	0	0	0	0	0	0	0	0	190	0	166	2	0	0	0	0	0	0	0	0	980	0	0	0	0	0	0	0	0	0	0	0	0	0	0
d__Bacteria;p__Firmicutes;c__Negativicutes;o__Veillonellales-Selenomonadales;f__Selenomonadaceae;g__Selenomonas;__	0	0	0	0	0	0	0	0	0	0	0	0	0	0	0	0	0	0	0	0	0	0	0	0	0	0	0	0	0	0	0	0	0	0	4	0	0	0	0	0	0	0	4	0	0	0	0	0	0
d__Bacteria;p__Firmicutes;c__Negativicutes;o__Veillonellales-Selenomonadales;f__Selenomonadaceae;g__Selenomonas;s__Selenomonas_noxia	0	0	0	0	0	0	0	0	0	0	0	0	0	0	0	0	0	0	0	0	0	0	0	0	0	0	0	0	0	0	0	0	0	0	0	0	0	0	0	0	0	0	0	0	0	0	0	0	0
d__Bacteria;p__Firmicutes;c__Negativicutes;o__Veillonellales-Selenomonadales;f__Selenomonadaceae;g__Selenomonas;s__Selenomonas_sp.	0	0	0	0	0	0	0	0	0	0	0	0	0	0	0	0	0	0	0	0	0	0	0	0	0	0	0	0	0	0	0	0	0	2	0	148	0	0	0	0	0	0	0	0	0	0	0	0	0
d__Bacteria;p__Firmicutes;c__Negativicutes;o__Veillonellales-Selenomonadales;f__Selenomonadaceae;g__Selenomonas;s__Selenomonas_sputigena	0	0	0	0	0	0	0	0	0	0	0	0	0	0	0	0	0	0	0	0	0	0	0	0	0	0	0	0	0	0	0	0	0	0	0	6	0	0	0	0	0	0	0	0	0	0	0	0	0
d__Bacteria;p__Firmicutes;c__Negativicutes;o__Veillonellales-Selenomonadales;f__Selenomonadaceae;g__Selenomonas;s__Veillonellaceae_bacterium	0	0	0	0	0	0	0	0	0	0	0	0	0	0	0	0	0	0	0	0	0	0	0	0	0	0	0	0	0	0	0	0	0	0	0	0	0	0	0	0	0	0	0	0	0	3	0	0	0
d__Bacteria;p__Firmicutes;c__Negativicutes;o__Veillonellales-Selenomonadales;f__Selenomonadaceae;g__uncultured;__	0	0	0	0	0	0	0	0	0	0	0	0	0	0	0	0	0	0	0	0	0	0	20	0	0	0	0	0	0	0	0	0	0	0	0	0	0	0	0	0	0	0	0	0	0	0	0	0	0
d__Bacteria;p__Firmicutes;c__Negativicutes;o__Veillonellales-Selenomonadales;f__Veillonellaceae;__;__	1	0	0	0	1	0	0	1	0	0	0	1	0	0	0	0	0	1	0	0	1	0	0	0	3	127	0	1	3	2	0	1	4	1	0	0	0	0	2	0	0	0	20	0	0	0	0	0	0
d__Bacteria;p__Firmicutes;c__Negativicutes;o__Veillonellales-Selenomonadales;f__Veillonellaceae;g__Allisonella;s__uncultured_bacterium	23	648	0	0	0	0	0	254	0	0	0	0	0	0	76	0	0	0	0	0	0	0	143	0	55	0	9	0	48	0	3	0	0	98	24	0	0	2	0	0	0	0	0	0	0	20	11	0	335
d__Bacteria;p__Firmicutes;c__Negativicutes;o__Veillonellales-Selenomonadales;f__Veillonellaceae;g__Anaeroglobus;__	0	0	0	0	0	0	0	0	0	0	0	0	0	0	0	0	0	0	0	0	0	0	0	0	0	0	0	0	0	115	0	0	0	0	0	0	0	0	0	0	0	0	0	0	0	0	0	0	0
d__Bacteria;p__Firmicutes;c__Negativicutes;o__Veillonellales-Selenomonadales;f__Veillonellaceae;g__Anaeroglobus;s__Anaeroglobus_geminatus	0	0	0	0	14	0	0	0	0	15	0	0	0	0	0	0	0	0	0	0	33	0	5	138	0	0	0	0	4	0	0	0	0	0	3	3	10	0	189	0	0	0	591	0	0	663	0	0	0
d__Bacteria;p__Firmicutes;c__Negativicutes;o__Veillonellales-Selenomonadales;f__Veillonellaceae;g__Dialister;__	23	0	1	0	1	100	0	3197	342	2	0	139	5	1	2724	7	0	0	8	0	5	7	4	1	1470	6	0	4	3	227	2	0	7	4	10	0	14	1	0	0	1	0	2	0	0	9	0	0	1216
d__Bacteria;p__Firmicutes;c__Negativicutes;o__Veillonellales-Selenomonadales;f__Veillonellaceae;g__Dialister;s__Dialister_invisus	0	0	0	0	0	0	0	17	0	1564	0	0	0	91	0	0	63	0	0	0	1157	1624	0	27	0	0	0	26	309	0	0	0	32	0	0	6	77	0	7	0	17	0	9	1246	0	10	0	0	0
d__Bacteria;p__Firmicutes;c__Negativicutes;o__Veillonellales-Selenomonadales;f__Veillonellaceae;g__Dialister;s__Dialister_micraerophilus	0	0	0	0	0	0	0	0	0	0	0	0	0	2361	168	0	0	0	7	0	0	1577	369	202	285	0	0	0	1110	0	0	0	6	0	0	0	0	1	3657	0	0	0	0	59	0	45	22	0	12
d__Bacteria;p__Firmicutes;c__Negativicutes;o__Veillonellales-Selenomonadales;f__Veillonellaceae;g__Dialister;s__Dialister_pneumosintes	17	0	0	24	0	0	0	13	0	0	0	514	0	0	3423	4342	3	0	7	0	620	0	2076	102	4	1	0	0	156	72	0	0	1525	4	4125	0	525	7	188	0	22	0	0	0	0	625	0	0	81
d__Bacteria;p__Firmicutes;c__Negativicutes;o__Veillonellales-Selenomonadales;f__Veillonellaceae;g__Dialister;s__Dialister_propionicifaciens	359	622	3	2	39	0	0	99	27	411	26	53	62	1208	1321	5894	109	3849	2379	0	2132	621	724	7238	8700	4666	0	44	5784	1956	1783	214	13152	210	1327	0	5563	0	4090	9	2451	18	11309	0	18	3842	24	1587	1130
d__Bacteria;p__Firmicutes;c__Negativicutes;o__Veillonellales-Selenomonadales;f__Veillonellaceae;g__Dialister;s__Dialister_sp.	0	0	0	0	0	0	0	0	0	0	0	0	0	0	0	0	0	0	0	0	0	0	0	0	0	0	0	0	0	0	0	0	0	0	0	2	0	0	0	0	0	0	0	0	0	0	0	0	0
d__Bacteria;p__Firmicutes;c__Negativicutes;o__Veillonellales-Selenomonadales;f__Veillonellaceae;g__Dialister;s__Veillonellaceae_bacterium	0	0	0	0	0	0	0	0	0	0	0	0	5	40	248	0	0	0	0	0	0	0	109	0	28	0	0	0	0	0	0	0	0	0	0	0	0	0	0	0	0	0	0	0	0	0	0	0	0
d__Bacteria;p__Firmicutes;c__Negativicutes;o__Veillonellales-Selenomonadales;f__Veillonellaceae;g__Dialister;s__gut_metagenome	0	0	0	0	0	0	0	0	0	0	0	0	0	0	1	0	0	0	0	0	0	0	0	0	0	0	0	0	0	0	0	0	0	0	0	0	0	0	0	0	0	0	0	0	0	0	0	0	0
d__Bacteria;p__Firmicutes;c__Negativicutes;o__Veillonellales-Selenomonadales;f__Veillonellaceae;g__Dialister;s__uncultured_bacterium	0	1	5	0	0	0	0	5606	0	0	0	0	0	0	0	0	0	0	0	0	0	0	1009	0	408	0	0	0	0	1	0	0	0	2836	1008	0	0	0	1	437	0	0	2	0	0	0	277	28	0
d__Bacteria;p__Firmicutes;c__Negativicutes;o__Veillonellales-Selenomonadales;f__Veillonellaceae;g__Megasphaera;__	0	0	53	0	0	0	34	3	199	0	0	0	2	0	0	0	0	0	0	0	13885	0	2034	0	0	0	0	53	0	1601	0	0	0	0	508	0	1752	0	214	0	0	3819	0	0	0	0	0	0	0
d__Bacteria;p__Firmicutes;c__Negativicutes;o__Veillonellales-Selenomonadales;f__Veillonellaceae;g__Megasphaera;s__Megasphaera_elsdenii	0	0	0	0	0	0	0	7853	34	0	0	0	0	0	0	0	0	0	0	0	0	0	0	0	0	0	0	0	0	0	0	0	0	0	79	0	0	0	0	0	0	0	0	0	0	0	0	0	0
d__Bacteria;p__Firmicutes;c__Negativicutes;o__Veillonellales-Selenomonadales;f__Veillonellaceae;g__Megasphaera;s__Megasphaera_hexanoica	0	0	0	0	0	0	0	0	0	0	0	0	0	0	0	0	0	0	0	0	0	0	34	0	0	0	0	0	0	0	0	0	0	0	34	0	0	0	0	0	0	0	0	0	0	0	0	0	0
d__Bacteria;p__Firmicutes;c__Negativicutes;o__Veillonellales-Selenomonadales;f__Veillonellaceae;g__Megasphaera;s__Megasphaera_micronuciformis	0	0	0	0	3	0	0	34	11	0	0	0	0	0	6	0	0	0	0	0	0	0	3	0	2	0	3	0	0	90	0	2	311	6	225	5600	233	0	0	0	0	0	0	0	0	0	0	0	0
d__Bacteria;p__Firmicutes;c__Negativicutes;o__Veillonellales-Selenomonadales;f__Veillonellaceae;g__Megasphaera;s__uncultured_bacterium	0	202	0	0	0	0	0	0	0	8	0	0	3	0	121	0	0	0	54	0	0	0	71	0	39	0	0	0	476	0	0	0	0	2	258	0	0	0	319	0	428	0	0	0	0	179	0	0	0
d__Bacteria;p__Firmicutes;c__Negativicutes;o__Veillonellales-Selenomonadales;f__Veillonellaceae;g__Megasphaera;s__uncultured_organism	0	0	115	0	0	0	0	0	0	0	0	0	0	0	0	0	0	0	0	0	10610	0	0	0	0	0	0	27	0	1475	0	0	0	0	0	0	1426	0	36	0	0	0	0	0	0	0	0	0	0
d__Bacteria;p__Firmicutes;c__Negativicutes;o__Veillonellales-Selenomonadales;f__Veillonellaceae;g__Megasphaera;s__unidentified	0	0	0	0	0	0	0	0	0	0	0	0	0	60	0	0	0	0	0	0	0	0	0	0	0	0	0	0	0	0	0	0	0	0	0	0	0	0	0	0	0	0	0	0	0	0	0	0	0
d__Bacteria;p__Firmicutes;c__Negativicutes;o__Veillonellales-Selenomonadales;f__Veillonellaceae;g__Negativicoccus;__	0	0	0	0	0	0	0	0	0	0	0	0	0	0	123	0	0	0	9	0	0	0	0	0	360	0	0	0	4	0	0	0	29	0	13	0	0	0	71	0	0	0	0	0	0	0	0	0	16
d__Bacteria;p__Firmicutes;c__Negativicutes;o__Veillonellales-Selenomonadales;f__Veillonellaceae;g__Negativicoccus;s__Negativicoccus_massiliensis	0	0	0	0	0	0	0	0	0	96	0	0	9	0	31	0	9	0	148	0	16	0	4	0	1034	0	0	0	12	0	0	0	0	49	8	0	0	0	10	0	42	0	0	0	0	0	0	0	327
d__Bacteria;p__Firmicutes;c__Negativicutes;o__Veillonellales-Selenomonadales;f__Veillonellaceae;g__Negativicoccus;s__Negativicoccus_succinicivorans	154	0	0	19	0	0	1006	0	0	36	71	269	0	0	0	55	0	1142	12	0	2	0	0	1162	63	1548	0	3	43	3755	0	2626	2130	0	121	0	20	0	52	83	30	17	3530	801	0	32	9903	0	34
d__Bacteria;p__Firmicutes;c__Negativicutes;o__Veillonellales-Selenomonadales;f__Veillonellaceae;g__Negativicoccus;s__uncultured_bacterium	0	0	0	0	0	0	0	0	0	0	0	0	0	0	0	0	6	0	0	0	51	0	0	0	906	0	0	0	163	0	0	0	0	162	25	0	0	0	0	0	0	0	0	0	0	0	0	0	0
d__Bacteria;p__Firmicutes;c__Negativicutes;o__Veillonellales-Selenomonadales;f__Veillonellaceae;g__Veillonella;__	52	0	0	1113	166	0	8	483	617	0	10	1360	0	120	293	0	72	410	0	72	220	21	294	15	5	46869	84	0	4	234	0	0	5	1235	18	39445	0	153	157	2	8	1	3656	161	0	90	11	0	0
d__Bacteria;p__Firmicutes;c__Negativicutes;o__Veillonellales-Selenomonadales;f__Veillonellaceae;g__Veillonella;s__Veillonella_atypica	0	0	0	0	0	0	0	3	0	0	0	0	0	0	0	0	0	0	0	0	0	0	3	0	0	7	0	0	0	1	0	0	0	0	0	10	0	1	0	0	0	0	0	0	0	0	0	0	0
d__Bacteria;p__Firmicutes;c__Negativicutes;o__Veillonellales-Selenomonadales;f__Veillonellaceae;g__Veillonella;s__uncultured_methanogenic	0	0	0	0	0	0	0	0	0	0	0	0	0	0	0	0	0	0	0	0	0	0	0	0	0	0	0	0	0	0	0	0	0	0	0	0	0	212	0	0	0	0	0	0	0	0	0	0	0
d__Bacteria;p__Firmicutes;c__Negativicutes;o__Veillonellales-Selenomonadales;f__Veillonellaceae;g__Veillonellaceae;__	0	0	0	0	0	0	0	0	0	0	0	0	0	0	0	0	0	0	0	0	0	0	0	0	0	0	0	0	0	0	0	0	0	0	0	0	0	0	0	0	0	0	0	0	0	0	0	0	0
d__Bacteria;p__Firmicutes;c__Negativicutes;o__Veillonellales-Selenomonadales;f__Veillonellaceae;g__Veillonellaceae;s__uncultured_bacterium	0	0	0	0	0	0	0	0	0	0	0	0	0	0	0	0	0	0	0	0	0	0	0	0	0	0	0	0	0	0	0	0	0	0	0	0	0	0	0	0	0	0	0	0	0	0	0	0	0
d__Bacteria;p__Firmicutes;c__Negativicutes;o__Veillonellales-Selenomonadales;f__Veillonellaceae;g__Veillonellaceae;s__unidentified	0	0	0	0	0	0	0	0	0	0	0	0	0	18	0	0	0	0	0	0	0	0	0	0	23	0	0	0	823	218	0	0	0	0	0	0	0	0	0	0	0	0	0	0	0	0	0	0	0
d__Bacteria;p__Firmicutes;c__Syntrophomonadia;o__Syntrophomonadales;f__Syntrophomonadaceae;__;__	0	0	4	0	0	0	0	0	2	0	0	0	0	0	0	0	0	0	0	0	0	0	0	0	0	0	0	0	0	0	0	0	0	0	0	0	0	0	0	0	0	0	0	0	0	0	0	0	0
d__Bacteria;p__Firmicutes;c__Syntrophomonadia;o__Syntrophomonadales;f__Syntrophomonadaceae;g__uncultured;__	0	0	0	0	0	0	0	0	0	0	0	0	0	0	0	0	0	0	0	0	0	0	0	0	0	0	0	0	0	0	0	0	0	0	0	0	0	0	0	0	0	0	0	0	0	0	0	0	0
d__Bacteria;p__Firmicutes;c__Thermoanaerobacteria;o__Thermoanaerobacterales;f__Family_III;g__Thermoanaerobacterium;__	0	0	0	0	0	0	0	0	0	0	0	0	0	0	0	0	0	0	0	0	0	0	0	0	0	0	0	0	0	0	0	0	0	0	0	0	0	0	0	0	0	0	0	0	0	0	0	0	0
d__Bacteria;p__Firmicutes;c__uncultured;o__uncultured;f__uncultured;g__uncultured;s__uncultured_Peptococcaceae	0	0	48	0	21	0	0	0	0	0	0	0	0	0	0	0	0	0	0	0	0	3	0	0	0	0	0	44	0	0	0	0	0	0	0	0	0	0	0	0	0	0	0	0	0	0	0	0	0
d__Bacteria;p__Fusobacteriota;c__Fusobacteriia;o__Fusobacteriales;f__Fusobacteriaceae;g__Fusobacterium;__	0	236	1	35	7	0	0	154	23	109	0	0	0	0	11508	0	0	605	702	0	114	0	21065	62	956	0	0	276	1848	48	0	6	230	3	2570	98	0	18	1671	0	27	0	2561	20	0	296	0	0	133
d__Bacteria;p__Fusobacteriota;c__Fusobacteriia;o__Fusobacteriales;f__Fusobacteriaceae;g__Fusobacterium;s__Fusobacterium_mortiferum	0	0	0	0	0	0	94	0	0	0	0	0	0	0	0	0	0	0	0	0	0	0	206	0	0	0	0	0	0	0	0	0	14	0	0	0	0	0	362	0	0	0	0	0	0	0	0	0	0
d__Bacteria;p__Fusobacteriota;c__Fusobacteriia;o__Fusobacteriales;f__Fusobacteriaceae;g__Fusobacterium;s__Fusobacterium_periodonticum	0	0	0	118	0	0	0	0	24	0	0	0	0	0	0	0	0	0	0	0	0	0	21	0	0	0	0	0	0	0	0	0	0	0	321	8085	0	0	0	0	0	0	0	0	0	0	0	0	0
d__Bacteria;p__Fusobacteriota;c__Fusobacteriia;o__Fusobacteriales;f__Fusobacteriaceae;g__Fusobacterium;s__uncultured_bacterium	0	35	0	0	0	0	0	0	0	0	0	0	0	0	640	0	0	0	0	0	0	0	0	0	0	0	0	0	2	0	0	0	0	0	0	2	0	0	0	0	0	0	56	0	0	0	0	0	0
d__Bacteria;p__Fusobacteriota;c__Fusobacteriia;o__Fusobacteriales;f__Leptotrichiaceae;g__Leptotrichia;__	0	0	0	0	0	0	0	0	36	0	0	0	0	0	0	0	0	0	0	0	0	0	0	0	0	0	0	0	0	0	0	0	0	0	0	1505	0	0	0	0	0	0	0	0	0	0	0	0	0
d__Bacteria;p__Fusobacteriota;c__Fusobacteriia;o__Fusobacteriales;f__Leptotrichiaceae;g__Leptotrichia;s__Leptotrichia_buccalis	0	0	0	0	0	0	0	0	0	0	0	0	0	0	0	0	0	0	0	0	0	0	0	0	0	0	0	0	0	0	0	0	0	0	0	0	0	0	0	0	0	0	0	0	0	0	0	0	0
d__Bacteria;p__Fusobacteriota;c__Fusobacteriia;o__Fusobacteriales;f__Leptotrichiaceae;g__Leptotrichia;s__Leptotrichia_hongkongensis	0	0	0	0	0	0	0	0	0	0	0	0	0	0	0	0	0	0	0	0	0	0	0	0	0	0	0	0	0	0	0	0	0	0	0	47	0	0	0	0	0	0	0	0	0	0	0	0	0
d__Bacteria;p__Fusobacteriota;c__Fusobacteriia;o__Fusobacteriales;f__Leptotrichiaceae;g__Leptotrichia;s__Leptotrichia_wadei	0	0	0	0	0	0	0	0	0	0	0	0	0	0	0	0	0	0	0	0	0	0	0	0	0	0	0	0	0	0	0	0	0	0	0	0	0	0	0	0	0	0	0	0	0	0	0	0	0
d__Bacteria;p__Fusobacteriota;c__Fusobacteriia;o__Fusobacteriales;f__Leptotrichiaceae;g__Leptotrichia;s__uncultured_bacterium	0	0	0	0	0	0	0	0	0	0	0	0	0	0	0	0	0	0	0	0	0	0	0	0	0	0	0	0	0	0	0	0	0	0	0	62	0	0	0	0	0	0	0	0	0	0	0	0	0
d__Bacteria;p__Fusobacteriota;c__Fusobacteriia;o__Fusobacteriales;f__Leptotrichiaceae;g__Sneathia;__	0	0	0	0	0	0	0	0	0	0	0	0	0	0	3	0	0	0	0	0	0	0	0	0	0	0	0	0	0	0	0	0	0	0	0	0	0	0	0	0	0	0	0	0	0	0	0	0	0
d__Bacteria;p__Fusobacteriota;c__Fusobacteriia;o__Fusobacteriales;f__Leptotrichiaceae;g__Sneathia;s__Sneathia_amnii	0	0	0	0	0	0	0	0	0	0	0	0	0	0	18668	0	0	0	0	0	0	0	0	0	0	0	0	0	0	0	0	0	0	0	0	0	0	0	0	0	0	0	0	0	0	0	0	0	0
d__Bacteria;p__Fusobacteriota;c__Fusobacteriia;o__Fusobacteriales;f__Leptotrichiaceae;g__Sneathia;s__Sneathia_sanguinegens	0	0	0	0	0	0	0	0	0	0	0	0	0	94	0	0	0	0	0	0	0	0	0	0	0	0	0	0	0	0	0	0	0	0	0	0	0	0	0	0	0	0	0	0	0	0	0	0	0
d__Bacteria;p__Myxococcota;c__Polyangia;o__mle1-27;f__mle1-27;g__mle1-27;__	0	0	0	0	0	34	0	0	0	0	0	0	0	0	0	0	0	0	0	0	0	0	0	0	0	0	0	0	0	0	0	0	0	0	0	0	0	0	0	0	0	0	0	0	0	0	0	0	0
d__Bacteria;p__Patescibacteria;c__Saccharimonadia;o__Saccharimonadales;f__Saccharimonadaceae;g__Candidatus_Saccharimonas;__	0	0	0	0	0	0	0	0	0	0	0	0	0	0	0	0	0	0	0	0	0	0	0	0	0	0	0	0	0	0	0	0	0	0	0	56	0	0	0	0	0	0	0	0	0	0	0	0	0
d__Bacteria;p__Patescibacteria;c__Saccharimonadia;o__Saccharimonadales;f__Saccharimonadaceae;g__Candidatus_Saccharimonas;s__uncultured_bacterium	0	0	0	0	0	0	0	0	0	4	0	0	0	0	0	0	0	0	0	0	0	0	65	0	0	0	0	0	0	0	0	0	0	0	0	4	0	0	0	0	0	0	0	0	0	0	0	0	0
d__Bacteria;p__Patescibacteria;c__Saccharimonadia;o__Saccharimonadales;f__Saccharimonadaceae;g__Saccharimonadaceae;s__uncultured_Candidatus	26	0	0	0	0	0	0	0	0	0	0	0	0	0	0	0	0	0	0	0	0	0	0	0	0	0	0	0	0	0	0	0	0	0	0	0	0	0	0	8	0	0	0	0	0	0	0	0	0
d__Bacteria;p__Patescibacteria;c__Saccharimonadia;o__Saccharimonadales;f__Saccharimonadaceae;g__Saccharimonadaceae;s__uncultured_bacterium	0	0	0	0	17	0	0	0	0	0	3	0	0	0	0	0	107	0	0	0	0	0	0	51	0	0	0	0	0	0	0	0	0	0	0	0	0	15	0	0	0	0	7	0	0	4	4	0	0
d__Bacteria;p__Patescibacteria;c__Saccharimonadia;o__Saccharimonadales;f__Saccharimonadaceae;g__TM7x;__	0	0	0	0	0	0	0	0	0	0	0	0	0	0	0	0	0	0	0	0	0	0	0	0	0	0	0	0	0	0	0	0	0	0	0	0	0	0	0	0	0	0	0	0	0	0	0	0	0
d__Bacteria;p__Patescibacteria;c__Saccharimonadia;o__Saccharimonadales;f__Saccharimonadaceae;g__TM7x;s__uncultured_bacterium	0	0	0	0	0	0	0	4	40	7	10	6	0	30	0	0	148	13	2	0	17	0	0	18	6	0	0	2	0	0	0	0	0	0	0	12	0	19	0	13	0	5	98	0	0	16	3	0	0
d__Bacteria;p__Patescibacteria;c__Saccharimonadia;o__Saccharimonadales;f__Saccharimonadales;g__Saccharimonadales;s__Candidatus_Saccharibacteria	0	0	0	0	0	0	0	0	0	180	0	0	0	0	0	0	0	0	0	0	0	0	0	14	0	0	0	0	0	0	0	0	0	127	0	0	0	6	0	0	0	0	0	0	0	1	0	0	0
d__Bacteria;p__Patescibacteria;c__Saccharimonadia;o__Saccharimonadales;f__Saccharimonadales;g__Saccharimonadales;s__TM7_phylum	0	0	0	0	0	0	0	0	0	0	0	10	0	0	0	0	0	0	0	0	0	0	0	0	0	0	0	0	0	0	0	0	0	0	0	60	0	0	0	0	0	0	0	0	0	0	0	0	0
d__Bacteria;p__Patescibacteria;c__Saccharimonadia;o__Saccharimonadales;f__Saccharimonadales;g__Saccharimonadales;s__uncultured_bacterium	0	0	0	0	0	0	0	0	0	0	0	0	0	0	0	0	0	173	0	0	0	0	0	0	0	0	0	0	0	0	0	0	0	0	0	0	0	13	0	0	0	0	0	0	0	0	0	779	0
d__Bacteria;p__Proteobacteria;c__Alphaproteobacteria;o__Acetobacterales;f__Acetobacteraceae;g__Roseomonas;s__Roseomonas_gilardii	0	0	0	0	0	0	0	0	0	0	0	0	0	0	0	0	0	0	0	0	0	0	0	0	0	0	0	0	0	0	0	0	0	0	0	0	0	0	0	0	0	0	0	0	0	0	0	0	0
d__Bacteria;p__Proteobacteria;c__Alphaproteobacteria;o__Caulobacterales;f__Caulobacteraceae;g__Caulobacter;__	0	0	0	0	0	0	0	0	0	0	0	0	0	0	0	0	0	0	0	0	0	0	0	0	0	0	0	0	0	0	0	0	0	0	0	0	0	0	0	0	0	0	0	0	0	0	0	0	0
d__Bacteria;p__Proteobacteria;c__Alphaproteobacteria;o__Caulobacterales;f__Caulobacteraceae;g__uncultured;__	0	0	0	0	0	0	6	0	0	0	0	0	0	0	0	0	0	0	0	0	0	0	0	0	0	0	0	0	0	0	0	0	0	0	0	0	0	0	0	0	0	0	0	0	0	0	0	0	0
d__Bacteria;p__Proteobacteria;c__Alphaproteobacteria;o__Rhizobiales;f__Beijerinckiaceae;g__Methylobacterium-Methylorubrum;__	0	0	0	0	0	0	0	1	0	0	0	0	0	0	0	0	0	2	0	0	0	0	0	0	6	5	0	0	0	0	0	14	0	0	0	0	0	0	11	5	46	0	0	0	0	0	0	0	0
d__Bacteria;p__Proteobacteria;c__Alphaproteobacteria;o__Rhizobiales;f__Rhizobiaceae;g__Allorhizobium-Neorhizobium-Pararhizobium-Rhizobium;__	0	0	0	0	0	0	0	0	0	0	0	0	0	0	0	0	0	0	0	0	0	0	0	0	0	0	0	0	0	0	0	0	0	0	0	0	0	0	0	0	0	0	0	0	0	0	0	0	0
d__Bacteria;p__Proteobacteria;c__Alphaproteobacteria;o__Rhizobiales;f__Rhizobiaceae;g__Aureimonas;__	0	0	0	0	0	0	0	0	0	0	0	0	0	0	0	0	0	0	0	0	0	0	0	0	0	0	0	0	0	0	0	0	0	0	0	0	0	0	0	0	0	0	0	0	0	0	0	0	0
d__Bacteria;p__Proteobacteria;c__Alphaproteobacteria;o__Rhizobiales;f__Xanthobacteraceae;g__Bradyrhizobium;__	0	0	0	0	0	0	0	0	0	0	0	0	0	0	0	0	0	0	0	0	0	0	0	0	0	0	0	0	0	0	0	0	0	0	0	0	0	0	0	0	0	0	0	0	0	0	0	0	0
d__Bacteria;p__Proteobacteria;c__Alphaproteobacteria;o__Rhizobiales;f__Xanthobacteraceae;g__Rhodopseudomonas;__	0	17	0	0	0	0	0	0	0	0	0	0	0	0	0	0	0	0	0	0	0	0	0	0	0	0	0	0	0	0	0	0	0	0	0	0	0	0	0	0	0	0	0	0	0	0	0	0	0
d__Bacteria;p__Proteobacteria;c__Alphaproteobacteria;o__Rhodobacterales;f__Rhodobacteraceae;__;__	0	0	0	0	0	0	0	0	0	0	0	0	0	0	0	0	0	0	0	0	0	0	0	0	0	0	0	0	0	0	0	0	0	0	0	0	0	0	0	0	0	0	0	0	0	0	0	0	0
d__Bacteria;p__Proteobacteria;c__Alphaproteobacteria;o__Rhodobacterales;f__Rhodobacteraceae;g__Amaricoccus;s__uncultured_bacterium	0	0	0	0	0	0	0	0	0	0	0	0	0	0	0	0	0	0	0	0	0	0	0	0	0	0	0	0	0	0	0	0	0	0	0	0	0	0	0	0	0	0	0	0	0	0	0	0	0
d__Bacteria;p__Proteobacteria;c__Alphaproteobacteria;o__Rhodobacterales;f__Rhodobacteraceae;g__Haematobacter;__	0	0	0	0	0	0	0	0	0	0	0	0	0	0	0	0	0	0	0	0	0	0	0	0	0	0	0	0	0	0	0	0	0	0	0	0	0	0	0	0	0	0	0	0	0	0	0	0	0
d__Bacteria;p__Proteobacteria;c__Alphaproteobacteria;o__Rhodobacterales;f__Rhodobacteraceae;g__Paracoccus;__	0	0	0	0	0	0	0	0	0	0	0	0	0	0	0	0	0	0	0	0	0	0	0	0	0	0	0	0	0	0	0	18	0	0	0	0	0	0	0	0	0	0	0	19	0	0	0	0	0
d__Bacteria;p__Proteobacteria;c__Alphaproteobacteria;o__Rhodospirillales;f__uncultured;g__uncultured;__	0	0	0	0	0	0	0	0	0	0	0	0	0	0	0	0	0	0	0	0	0	13	185	0	0	0	0	0	0	0	0	0	0	19	0	0	0	0	0	0	0	0	0	0	0	0	0	0	0
d__Bacteria;p__Proteobacteria;c__Alphaproteobacteria;o__Rhodospirillales;f__uncultured;g__uncultured;s__Azospirillum_sp.	0	318	0	0	0	0	0	0	0	0	0	0	1033	0	112	0	0	0	0	0	0	280	0	0	0	0	0	0	0	0	0	0	0	0	0	0	0	0	0	1074	0	0	37	0	0	0	0	0	0
d__Bacteria;p__Proteobacteria;c__Alphaproteobacteria;o__Rhodospirillales;f__uncultured;g__uncultured;s__gut_metagenome	0	360	0	0	2527	0	0	0	1129	0	0	0	11	0	395	308	0	0	0	0	0	155	0	24	0	0	0	0	161	0	13	244	0	0	0	0	0	10535	0	0	0	0	0	0	0	0	0	0	37
d__Bacteria;p__Proteobacteria;c__Alphaproteobacteria;o__Rhodospirillales;f__uncultured;g__uncultured;s__uncultured_bacterium	0	0	0	0	0	0	0	0	0	0	0	0	0	0	0	0	0	0	0	0	0	0	20	0	0	0	0	0	0	0	0	0	0	0	0	0	0	0	0	0	0	0	0	0	0	0	0	0	0
d__Bacteria;p__Proteobacteria;c__Alphaproteobacteria;o__Rickettsiales;f__Mitochondria;g__Mitochondria;s__uncultured_bacterium	0	0	0	0	0	0	0	0	0	0	0	0	0	0	0	0	0	0	0	2	0	0	0	0	0	0	2	0	0	0	0	0	0	0	0	0	0	0	2	0	0	0	0	0	0	0	0	0	0
d__Bacteria;p__Proteobacteria;c__Alphaproteobacteria;o__Sphingomonadales;f__Sphingomonadaceae;g__Novosphingobium;__	0	0	0	0	0	0	0	0	0	0	0	60	0	0	0	0	0	0	0	0	0	14	3	1	0	0	0	0	0	0	0	0	0	0	0	0	0	2	0	0	0	0	0	66	0	0	0	0	0
d__Bacteria;p__Proteobacteria;c__Alphaproteobacteria;o__Sphingomonadales;f__Sphingomonadaceae;g__Sandaracinobacter;__	0	0	0	0	0	0	0	0	0	0	0	0	0	0	0	0	0	0	0	0	0	0	0	0	0	0	0	0	0	0	0	0	0	0	0	0	0	0	0	0	0	0	0	0	0	0	0	0	0
d__Bacteria;p__Proteobacteria;c__Alphaproteobacteria;o__Sphingomonadales;f__Sphingomonadaceae;g__Sphingomonas;__	111	149	18	52	6	879	58	16	119	7	1	197	0	176	7	22	7	16	0	46	4	48	6	4	13	0	0	3	0	53	12	30	17	0	12	26	10	7	9	8	50	3	4	96	2	2	28	106	10
d__Bacteria;p__Proteobacteria;c__Gammaproteobacteria;o__Aeromonadales;f__Succinivibrionaceae;g__Succinivibrio;__	0	0	0	0	0	0	0	0	0	0	0	0	0	0	0	0	0	0	3	0	0	0	214	0	0	0	0	0	0	0	0	0	44	10543	0	0	0	0	0	0	0	0	0	0	0	0	0	0	0
d__Bacteria;p__Proteobacteria;c__Gammaproteobacteria;o__Alteromonadales;f__Alteromonadaceae;g__Rheinheimera;s__Rheinheimera_marina	0	0	0	0	0	0	0	0	0	0	0	0	0	0	0	0	0	0	0	0	0	0	0	0	0	0	0	0	0	0	0	0	0	0	0	0	0	0	0	0	0	0	0	0	0	0	0	0	0
d__Bacteria;p__Proteobacteria;c__Gammaproteobacteria;o__Burkholderiales;f__Alcaligenaceae;__;__	0	0	0	0	0	0	0	0	0	0	0	0	0	0	0	0	0	0	0	0	0	0	0	0	0	0	0	0	0	0	0	0	0	0	0	0	0	0	19	0	0	0	0	0	0	0	0	0	0
d__Bacteria;p__Proteobacteria;c__Gammaproteobacteria;o__Burkholderiales;f__Alcaligenaceae;g__Achromobacter;__	0	0	0	0	0	0	0	0	0	0	0	0	0	0	0	0	0	0	0	0	0	0	0	0	0	0	0	0	0	0	0	0	0	0	0	0	0	0	0	0	0	0	0	0	0	0	0	0	0
d__Bacteria;p__Proteobacteria;c__Gammaproteobacteria;o__Burkholderiales;f__Alcaligenaceae;g__Alcaligenes;__	0	0	0	0	0	0	0	0	0	0	0	0	0	0	0	0	0	0	0	0	0	0	0	0	0	0	0	0	0	0	0	0	0	0	0	0	0	0	0	0	0	0	0	0	0	0	0	0	0
d__Bacteria;p__Proteobacteria;c__Gammaproteobacteria;o__Burkholderiales;f__Alcaligenaceae;g__Oligella;s__Oligella_urethralis	0	0	0	0	0	0	0	0	0	0	0	0	0	0	0	0	0	0	0	0	0	0	0	0	0	0	0	43	0	0	0	0	0	0	0	0	0	0	0	0	0	0	379	0	0	0	0	0	0
d__Bacteria;p__Proteobacteria;c__Gammaproteobacteria;o__Burkholderiales;f__Burkholderiaceae;g__Ralstonia;__	0	0	0	0	0	0	0	0	0	0	0	0	0	0	0	0	0	0	0	0	0	0	0	0	0	0	0	0	0	0	0	0	0	0	0	0	0	0	0	0	6	0	0	0	0	0	0	0	0
d__Bacteria;p__Proteobacteria;c__Gammaproteobacteria;o__Burkholderiales;f__Comamonadaceae;__;__	0	0	0	0	0	0	0	0	0	0	0	0	0	0	0	0	0	0	0	0	0	0	0	0	0	0	0	0	0	0	0	0	0	0	0	0	0	0	0	0	0	0	0	3	0	0	0	0	0
d__Bacteria;p__Proteobacteria;c__Gammaproteobacteria;o__Burkholderiales;f__Comamonadaceae;g__Aquabacterium;s__Aquabacterium_olei	0	0	0	0	0	0	0	0	0	0	0	0	0	0	0	0	0	0	0	0	0	0	0	0	0	0	0	0	0	0	0	0	0	0	0	0	0	0	0	0	0	0	0	0	0	0	0	0	0
d__Bacteria;p__Proteobacteria;c__Gammaproteobacteria;o__Burkholderiales;f__Comamonadaceae;g__Comamonas;__	0	0	0	0	0	0	0	0	0	0	0	0	0	0	0	0	0	0	0	0	0	0	0	0	0	0	103	0	0	0	0	0	0	24	0	0	0	0	0	0	0	0	0	2	0	53	0	0	0
d__Bacteria;p__Proteobacteria;c__Gammaproteobacteria;o__Burkholderiales;f__Comamonadaceae;g__Tepidimonas;__	0	0	0	0	0	0	0	0	0	0	0	0	0	0	0	0	0	0	0	0	0	0	0	0	0	0	0	0	0	0	0	0	0	0	0	0	0	0	0	0	0	0	0	0	0	0	0	0	0
d__Bacteria;p__Proteobacteria;c__Gammaproteobacteria;o__Burkholderiales;f__Comamonadaceae;g__Variovorax;__	0	0	0	0	0	37	0	0	0	0	0	0	0	0	0	0	0	0	0	0	0	0	0	0	0	0	0	0	0	0	0	0	0	0	0	0	0	0	0	0	0	0	0	0	0	0	0	0	0
[truncated: 89 more rows]
[truncated: 48 more columns]
